# Supplementary material for: Bacterially produced metabolites protect C. elegans neurons from degeneration
Source: PLoS Biol. 2020 Mar 24;18(3):e3000638. doi: 10.1371/journal.pbio.3000638 (PMC7092960; doi:10.1371/journal.pbio.3000638)
Supplement: S1 Table — E. coli HT115 and HT115 Δgad mutant extracts. D, doublet; dd, double doublet; gad, glutamate decarboxylase enzyme gene; m, multiplet; NMR, nuclear magnetic resonance; S, singlet; t, triplet. (XLSX) [file pbio.3000638.s012.xlsx]

## Sheet: HT115 vs gad mutant
Metabolites	1H Chemical Shift (ppm)	HT115 vs HT115Δgad
		VIP value	Variable vs HT115
GABA	1.89 (m)	4.33	↑
	2.28 (t)	4.75	↑
	3.00 (t)	5.24	↑
GLUTAMATE	2.04 (m)	2.35	↓
	2.12 (m)	2.15	↓
	2.34 (m)	3.19	↓
	3.75 (dd)	3.42	↓
LACTATE	1.32 (d)	4.07	↑
	4.10 (m)	3.49	↑
MALTOSE	3.26 (dd)	1.09	↑
	3.41 (t)	1.73	↑
	3.59 (m)	1.60	↑
	3.62 (m)	1.98	↑
	3.66 (m)	2.00	↑
	3.70 (m)	2.20	↑
	3.74 (m)	1.68	↑
	3.84 (m)	3.09	↑
	3.90 (dd)	3.51	↑
	3.92 (d)	2.69	↑
	3.96 (m)	1.72	↑
	5.22 (d)	1.52	↑
	5.40 (d)	1.74	↑
PUTRESCINE	1.75 (m)	2.34	↓
	3.04 (t)	2.61	↓
SUCROSE	3.46 (t)	1.72	↑
	3.55 (dd)	1.80	↑
	3.67 (s)	2.30	↑
	3.75 (t)	2.12	↑
	3.82 (m)	3.09	↑
	3.87 (dd)	2.69	↑
	3.89 (dd)	3.51	↑
	4.04 (t)	1.61	↑
	4.21 (d)	1.52	↑
	5.40 (d)	1.74	↑
