# Supplementary material for: Bacterially produced metabolites protect C. elegans neurons from degeneration
Source: PLoS Biol. 2020 Mar 24;18(3):e3000638. doi: 10.1371/journal.pbio.3000638 (PMC7092960; doi:10.1371/journal.pbio.3000638)
Supplement: S2 Table — Neuroprotective (HT115) and no neuroprotective (OP50 and HT115) bacterial extracts. D, doublet; dd, double doublet; m, multiplet; NMR, nuclear magnetic resonance; S, singlet; t, triplet. (XLSX) [file pbio.3000638.s013.xlsx]

## Sheet: Protective vs non-protective
Metabolites	1H Chemical Shift (ppm)	Protective vs no protective
		VIP value	Variable vs Non Protective
GABA	1.89 (m)	4.34	↑
	2.28 (t)	5.59	↑
	3.00 (t)	5.41	↑
LACTATE	1.32 (d)	1.55	↑
	4.10 (m)	1.23	↑
MALTOSE	3.26 (dd)	2.06	↑
	3.41 (t)	1.77	↑
	3.59 (m)	1.50	↑
	3.62 (m)	1.34	↑
	3.66 (m)	1.78	↑
	3.70 (m)	1.70	↑
	3.74 (m)	1.68	↑
	3.84 (m)	2.63	↑
	3.90 (dd)	2.80	↑
	3.92 (d)	2.06	↑
	3.96 (m)	1.61	↑
	5.22 (d)	1.47	↑
	5.40 (d)	1.94	↑
SUCROSE	3.46 (t)	1.48	↑
	3.55 (dd)	1.33	↑
	3.67 (s)	1.85	↑
	3.75 (t)	1.54	↑
	3.82 (m)	2.75	↑
	3.87 (dd)	2.5	↑
	3.89 (dd)	3.6	↑
	4.04 (t)	1.59	↑
	4.21 (d)	1.40	↑
	5.40 (d)	1.94	↑
