# Supplementary material for: Bacterially produced metabolites protect C. elegans neurons from degeneration
Source: PLoS Biol. 2020 Mar 24;18(3):e3000638. doi: 10.1371/journal.pbio.3000638 (PMC7092960; doi:10.1371/journal.pbio.3000638)
Supplement: S3 Table — gad, glutamate decarboxylase enzyme gene. cat, chloramphenicol resistance gene; kan, kanamycin resistance gene. (XLSX) [file pbio.3000638.s014.xlsx]

## Sheet: Sheet1
S1 Table. Primers used for the construction of the E. coli HT115 ∆gadB::cat/∆gadA::kan double mutant strain.
Name	Sequence
gadBH1P1	5’-AGCCCCGTCAACACATCGTTGGCGGGGATTTT AGCAATATTGTAGGCTGGAGCTGCTTCG -3
gadBH2P2	5´-CCCGAAACGGGTTCGTTTCGGGACACCGTTACC GTTAAACCATATGAATATCCTCCTTAG-3´
gadB-A	5´-ATTTCTAGACTGCAGCATGGACTGAGCAGG-3´
gadB-B	5´- ATTAAGCTTCTAATGCCAGTGAACAGACTTTGG-3´
NgadAH1P1	5`-TTCCGCTCAGAACTACTCGATTCACGTTTTGGCG CAAAGGCCATTTGTAGGCTGGAGCTGCTTCG-3`
NgadAH2P2	5`-CTGGGCAATACCCTGCAGTTTCGGGTGATCGCTG AGATATTTCAGCATATGAATATCCTCCTTAG-3´
NgadAFw	5’-ATGGACCAGAAGCTGTTAACGG-3’
NgadARv	5`-TCAGGTGTGTTTAAAGCTGTTCTG-3´
M13 Fw	5′-GTA AAA CGA CGG CCA GT-3′
M13 Rv	5′-AGG AAA CAG CTA TGA CCA T-3′
