# Supplementary material for: Bacterially produced metabolites protect C. elegans neurons from degeneration
Source: PLoS Biol. 2020 Mar 24;18(3):e3000638. doi: 10.1371/journal.pbio.3000638 (PMC7092960; doi:10.1371/journal.pbio.3000638)
Supplement: S1 File — (XLSX) [file pbio.3000638.s015.xlsx]

## Sheet: HT115_unique
Unique genes in E. coli HT115
>TDH27157.1 cold shock protein YdfK	partial [Escherichia coli HT115]
>TDH27158.1 recombinase family protein	partial [Escherichia coli HT115]
>TDH27159.1 tail fiber assembly protein	partial [Escherichia coli HT115]
>TDH27229.1 hypothetical protein E1179_22580	partial [Escherichia coli HT115]
>TDH27230.1 IS30-like element IS30 family transposase	partial [Escherichia coli HT115]
>TDH27231.1 RHS repeat protein	partial [Escherichia coli HT115]
>TDH27232.1 DUF1398 domain-containing protein [Escherichia coli HT115]
>TDH27641.1 IS5-like element IS5 family transposase [Escherichia coli HT115]
>TDH28122.1 RHS repeat protein	partial [Escherichia coli HT115]
>TDH28201.1 RHS repeat protein	partial [Escherichia coli HT115]
>TDH28202.1 hypothetical protein E1179_22515 [Escherichia coli HT115]
>TDH28203.1 ACP S-malonyltransferase [Escherichia coli HT115]
>TDH28204.1 tail fiber protein	partial [Escherichia coli HT115]
>TDH28299.1 IS5/IS1182 family transposase	partial [Escherichia coli HT115]
>TDH28300.1 RHS repeat protein	partial [Escherichia coli HT115]
>TDH28303.1 DUF1398 domain-containing protein [Escherichia coli HT115]
>TDH28306.1 hypothetical protein E1179_22460	partial [Escherichia coli HT115]
>TDH28307.1 IS30 family transposase	partial [Escherichia coli HT115]
>TDH28394.1 porin [Escherichia coli HT115]
>TDH28395.1 transposase family protein	partial [Escherichia coli HT115]
>TDH28399.1 IS1 family transposase	partial [Escherichia coli HT115]
>TDH28403.1 IS1 family transposase	partial [Escherichia coli HT115]
>TDH28404.1 Fe(3+) ions import ATP-binding protein FbpC [Escherichia coli HT115]
>TDH28405.1 homocysteine S-methyltransferase [Escherichia coli HT115]
>TDH28406.1 S-methylmethionine permease [Escherichia coli HT115]
>TDH28487.1 elongation factor Tu	partial [Escherichia coli HT115]
>TDH28491.1 hypothetical protein E1179_22220	partial [Escherichia coli HT115]
>TDH29491.1 glycosyltransferase family 2 protein [Escherichia coli HT115]
>TDH29492.1 hypothetical protein E1179_22065 [Escherichia coli HT115]
>TDH29493.1 PIG-L family deacetylase [Escherichia coli HT115]
>TDH29500.1 hypothetical protein E1179_22105	partial [Escherichia coli HT115]
>TDH29594.1 ornithine carbamoyltransferase [Escherichia coli HT115]
>TDH29595.1 DNA-binding transcriptional repressor XynR [Escherichia coli HT115]
>TDH29596.1 glycoside hydrolase family 43 protein [Escherichia coli HT115]
>TDH29597.1 MFS transporter [Escherichia coli HT115]
>TDH29598.1 YjhG/YagF family D-xylonate dehydratase [Escherichia coli HT115]
>TDH29599.1 2-keto-3-deoxygluconate aldolase [Escherichia coli HT115]
>TDH29600.1 IS481-like element ISEc19 family transposase [Escherichia coli HT115]
>TDH29601.1 type IV toxin-antitoxin system YeeU family antitoxin [Escherichia coli HT115]
>TDH29603.1 glutamate decarboxylase	partial [Escherichia coli HT115]
>TDH29724.1 S-(hydroxymethyl)glutathione dehydrogenase [Escherichia coli HT115]
>TDH29725.1 formaldehyde-responsive transcriptional repressor FrmR [Escherichia coli HT115]
>TDH29726.1 YaiO family outer membrane beta-barrel protein [Escherichia coli HT115]
>TDH29727.1 transferase [Escherichia coli HT115]
>TDH29732.1 hypothetical protein E1179_21720 [Escherichia coli HT115]
>TDH29736.1 hypothetical protein E1179_21745 [Escherichia coli HT115]
>TDH29738.1 hypothetical protein E1179_21755 [Escherichia coli HT115]
>TDH29739.1 type II toxin-antitoxin system antitoxin RelB [Escherichia coli HT115]
>TDH29741.1 type I toxin-antitoxin system toxin HokD [Escherichia coli HT115]
>TDH29746.1 hypothetical protein E1179_21795 [Escherichia coli HT115]
>TDH29747.1 cold shock-like protein CspF [Escherichia coli HT115]
>TDH29748.1 cold shock-like protein CspB [Escherichia coli HT115]
>TDH29749.1 phage lysis protein EssD [Escherichia coli HT115]
>TDH29755.1 DUF1398 domain-containing protein [Escherichia coli HT115]
>TDH29756.1 hypothetical protein E1179_21715 [Escherichia coli HT115]
>TDH29758.1 hypothetical protein E1179_21840 [Escherichia coli HT115]
>TDH29760.1 DUF3950 domain-containing protein [Escherichia coli HT115]
>TDH29763.1 hypothetical protein E1179_21540	partial [Escherichia coli HT115]
>TDH29764.1 lysozyme [Escherichia coli HT115]
>TDH29765.1 phage holin	lambda family [Escherichia coli HT115]
>TDH29766.1 hypothetical protein E1179_21555 [Escherichia coli HT115]
>TDH29767.1 antitermination protein [Escherichia coli HT115]
>TDH29771.1 hypothetical protein E1179_21580 [Escherichia coli HT115]
>TDH29772.1 hypothetical protein E1179_21585 [Escherichia coli HT115]
>TDH29773.1 LexA family transcriptional regulator [Escherichia coli HT115]
>TDH29774.1 regulator [Escherichia coli HT115]
>TDH29775.1 restriction endonuclease [Escherichia coli HT115]
>TDH29776.1 DUF2528 family protein [Escherichia coli HT115]
>TDH29777.1 protease FtsH-inhibitory lysogeny factor CIII [Escherichia coli HT115]
>TDH29778.1 host cell division inhibitory peptide Kil [Escherichia coli HT115]
>TDH29779.1 host-nuclease inhibitor protein Gam [Escherichia coli HT115]
>TDH29783.1 DUF1382 family protein [Escherichia coli HT115]
>TDH29785.1 ead/Ea22-like family protein [Escherichia coli HT115]
>TDH29786.1 hypothetical protein E1179_21665 [Escherichia coli HT115]
>TDH29789.1 DNA-dependent RNA polymerase [Escherichia coli HT115]
>TDH29790.1 hypothetical protein E1179_21690	partial [Escherichia coli HT115]
>TDH29897.1 glutamate decarboxylase	partial [Escherichia coli HT115]
>TDH29929.1 L(+)-tartrate dehydratase subunit alpha	partial [Escherichia coli HT115]
>TDH29930.1 type I toxin-antitoxin system Ibs family toxin [Escherichia coli HT115]
>TDH29931.1 type I toxin-antitoxin system toxin IbsE [Escherichia coli HT115]
>TDH30062.1 PhzF family isomerase [Escherichia coli HT115]
>TDH30066.1 transposase family protein	partial [Escherichia coli HT115]
>TDH30086.1 DUF4102 domain-containing protein [Escherichia coli HT115]
>TDH30087.1 hypothetical protein E1179_21245 [Escherichia coli HT115]
>TDH30088.1 DNA-binding protein [Escherichia coli HT115]
>TDH30089.1 hypothetical protein E1179_21255 [Escherichia coli HT115]
>TDH30090.1 recombinase family protein [Escherichia coli HT115]
>TDH30091.1 inovirus Gp2 family protein [Escherichia coli HT115]
>TDH30092.1 hypothetical protein E1179_21270 [Escherichia coli HT115]
>TDH30226.1 hypothetical protein E1179_21135	partial [Escherichia coli HT115]
>TDH30228.1 nucleocapsid protein [Escherichia coli HT115]
>TDH30234.1 phage adsorption protein NrfB [Escherichia coli HT115]
>TDH30249.1 class I SAM-dependent methyltransferase [Escherichia coli HT115]
>TDH30364.1 hypothetical protein E1179_20750 [Escherichia coli HT115]
>TDH30375.1 IclR family transcriptional regulator [Escherichia coli HT115]
>TDH30376.1 dihydrodipicolinate synthase family protein [Escherichia coli HT115]
>TDH30377.1 YjhG/YagF family D-xylonate dehydratase [Escherichia coli HT115]
>TDH30378.1 gluconate permease [Escherichia coli HT115]
>TDH30379.1 transcriptional regulator [Escherichia coli HT115]
>TDH30388.1 transposase [Escherichia coli HT115]
>TDH30570.1 elongation factor Tu	partial [Escherichia coli HT115]
>TDH30731.1 YoeB-YefM toxin-antitoxin system antitoxin YefM [Escherichia coli HT115]
>TDH30732.1 Txe/YoeB family addiction module toxin [Escherichia coli HT115]
>TDH30746.1 DUF987 domain-containing protein [Escherichia coli HT115]
>TDH30747.1 DNA repair protein RadC [Escherichia coli HT115]
>TDH30748.1 hypothetical protein E1179_20320 [Escherichia coli HT115]
>TDH30759.1 hypothetical protein E1179_20005 [Escherichia coli HT115]
>TDH30771.1 phenylacetic acid degradation bifunctional protein PaaZ [Escherichia coli HT115]
>TDH30772.1 1	2-phenylacetyl-CoA epoxidase subunit A [Escherichia coli HT115]
>TDH30773.1 1	2-phenylacetyl-CoA epoxidase subunit B [Escherichia coli HT115]
>TDH30774.1 phenylacetate-CoA oxygenase subunit PaaI [Escherichia coli HT115]
>TDH30775.1 phenylacetate degradation protein PaaD [Escherichia coli HT115]
>TDH30776.1 phenylacetate-CoA oxygenase/reductase subunit PaaK [Escherichia coli HT115]
>TDH30777.1 2	3-dehydroadipyl-CoA hydratase [Escherichia coli HT115]
>TDH30778.1 2-(1	2-epoxy-1	2-dihydrophenyl)acetyl-CoA isomerase [Escherichia coli HT115]
>TDH30779.1 3-hydroxyadipyl-CoA dehydrogenase [Escherichia coli HT115]
>TDH30780.1 hydroxyphenylacetyl-CoA thioesterase PaaI [Escherichia coli HT115]
>TDH30781.1 3-oxoadipyl-CoA/3-oxo-5	6-dehydrosuberyl-CoA thiolase [Escherichia coli HT115]
>TDH30782.1 phenylacetate--CoA ligase [Escherichia coli HT115]
>TDH30783.1 phenylacetic acid degradation operon negative regulatory protein PaaX [Escherichia coli HT115]
>TDH30784.1 phenylacetic acid degradation protein PaaY [Escherichia coli HT115]
>TDH30786.1 hypothetical protein E1179_20140 [Escherichia coli HT115]
>TDH30941.1 p-aminobenzoyl-glutamate transporter [Escherichia coli HT115]
>TDH30960.1 hypothetical protein E1179_19920 [Escherichia coli HT115]
>TDH30961.1 DNA-binding transcriptional repressor RacR [Escherichia coli HT115]
>TDH30964.1 DUF1376 domain-containing protein [Escherichia coli HT115]
>TDH30965.1 DNA replication protein DnaC [Escherichia coli HT115]
>TDH30966.1 DUF1627 domain-containing protein [Escherichia coli HT115]
>TDH30970.1 hypothetical protein E1179_19975 [Escherichia coli HT115]
>TDH30971.1 IS5-like element ISKpn26 family transposase [Escherichia coli HT115]
>TDH30975.1 hypothetical protein E1179_19995 [Escherichia coli HT115]
>TDH30977.1 hypothetical protein E1179_19600	partial [Escherichia coli HT115]
>TDH31014.1 hypothetical protein E1179_19785 [Escherichia coli HT115]
>TDH31016.1 IS1 family transposase	partial [Escherichia coli HT115]
>TDH31022.1 protein ren [Escherichia coli HT115]
>TDH31023.1 hypothetical protein E1179_19400 [Escherichia coli HT115]
>TDH31262.1 hypothetical protein E1179_18960 [Escherichia coli HT115]
>TDH31286.1 type IV toxin-antitoxin system toxin YkfI [Escherichia coli HT115]
>TDH31287.1 type IV toxin-antitoxin system antitoxin YafW [Escherichia coli HT115]
>TDH31288.1 DUF987 domain-containing protein [Escherichia coli HT115]
>TDH31289.1 DNA repair protein RadC [Escherichia coli HT115]
>TDH31290.1 antirestriction protein [Escherichia coli HT115]
>TDH31291.1 DUF905 domain-containing protein [Escherichia coli HT115]
>TDH31292.1 hypothetical protein E1179_19135 [Escherichia coli HT115]
>TDH31293.1 DUF945 domain-containing protein [Escherichia coli HT115]
>TDH31294.1 GTPase family protein [Escherichia coli HT115]
>TDH31295.1 LysR family transcriptional regulator [Escherichia coli HT115]
>TDH31299.1 hypothetical protein E1179_19140 [Escherichia coli HT115]
>TDH31300.1 hypothetical protein E1179_19145 [Escherichia coli HT115]
>TDH31450.1 elongation factor Tu	partial [Escherichia coli HT115]
>TDH31543.1 TonB-dependent vitamin B12 receptor BtuB [Escherichia coli HT115]
>TDH31572.1 hypothetical protein E1179_18355 [Escherichia coli HT115]
>TDH31585.1 hypothetical protein E1179_18425	partial [Escherichia coli HT115]
>TDH31808.1 hypothetical protein E1179_18215	partial [Escherichia coli HT115]
>TDH32164.1 DUF1120 domain-containing protein [Escherichia coli HT115]
>TDH32168.1 IS30-like element IS30 family transposase	partial [Escherichia coli HT115]
>TDH32169.1 twice split molybdate metabolism regulator domain protein [Escherichia coli HT115]
>TDH32170.1 pyridoxine 4-dehydrogenase [Escherichia coli HT115]
>TDH32217.1 autotransporter outer membrane beta-barrel domain-containing protein [Escherichia coli HT115]
>TDH32221.1 ferredoxin-like diferric-tyrosyl radical cofactor maintenance protein YfaE	partial [Escherichia coli HT115]
>TDH32226.1 DUF2138 domain-containing protein [Escherichia coli HT115]
>TDH32227.1 DUF1175 domain-containing protein [Escherichia coli HT115]
>TDH32228.1 DUF2300 domain-containing protein [Escherichia coli HT115]
>TDH32229.1 DUF2135 domain-containing protein [Escherichia coli HT115]
>TDH32230.1 acetyl-CoA acetyltransferase [Escherichia coli HT115]
>TDH32231.1 TIGR00366 family protein [Escherichia coli HT115]
>TDH32232.1 CoA transferase subunit B [Escherichia coli HT115]
>TDH32233.1 acetate CoA-transferase subunit alpha [Escherichia coli HT115]
>TDH32234.1 acetoacetate metabolism transcriptional regulator AtoC [Escherichia coli HT115]
>TDH32235.1 two-component system sensor histidine kinase AtoS [Escherichia coli HT115]
>TDH32236.1 two-component system sensor histidine kinase RcsC [Escherichia coli HT115]
>TDH32237.1 transcriptional regulator RcsB [Escherichia coli HT115]
>TDH32238.1 phosphotransferase RcsD [Escherichia coli HT115]
>TDH32283.1 autoinducer-2 kinase [Escherichia coli HT115]
>TDH32284.1 transcriptional regulator LsrR [Escherichia coli HT115]
>TDH32285.1 autoinducer 2 ABC transporter ATP-binding protein LsrA [Escherichia coli HT115]
>TDH32286.1 autoinducer 2 ABC transporter permease LsrC [Escherichia coli HT115]
>TDH32287.1 autoinducer 2 ABC transporter permease LsrD [Escherichia coli HT115]
>TDH32343.1 DUF2314 domain-containing protein [Escherichia coli HT115]
>TDH32375.1 O16 family O-antigen flippase [Escherichia coli HT115]
>TDH32376.1 UDP-galactopyranose mutase [Escherichia coli HT115]
>TDH32377.1 O16 family O-antigen polymerase [Escherichia coli HT115]
>TDH32378.1 acetyltransferase [Escherichia coli HT115]
>TDH32385.1 beta-1	6-galactofuranosyltransferase [Escherichia coli HT115]
>TDH32713.1 D-xylose ABC transporter ATP-binding protein [Escherichia coli HT115]
>TDH32771.1 RHS repeat protein	partial [Escherichia coli HT115]
>TDH32853.1 carbon starvation protein CstA [Escherichia coli HT115]
>TDH32859.1 LysR family transcriptional regulator [Escherichia coli HT115]
>TDH32896.1 J domain-containing protein [Escherichia coli HT115]
>TDH32897.1 sel1 repeat family protein [Escherichia coli HT115]
>TDH32898.1 DUF1266 domain-containing protein [Escherichia coli HT115]
>TDH32902.1 glutamate/aspartate ABC transporter ATP binding protein GltL [Escherichia coli HT115]
>TDH33426.1 hypothetical protein E1179_14560 [Escherichia coli HT115]
>TDH33427.1 DUF2594 family protein [Escherichia coli HT115]
>TDH33428.1 transcriptional regulator SdiA [Escherichia coli HT115]
>TDH33429.1 L-cystine ABC transporter ATP-binding protein YecC [Escherichia coli HT115]
>TDH33430.1 amino acid ABC transporter permease [Escherichia coli HT115]
>TDH33431.1 D-cysteine desulfhydrase [Escherichia coli HT115]
>TDH33432.1 cystine ABC transporter substrate-binding protein [Escherichia coli HT115]
>TDH33433.1 flagella biosynthesis regulatory protein FliZ [Escherichia coli HT115]
>TDH33434.1 RNA polymerase sigma factor FliA [Escherichia coli HT115]
>TDH33435.1 H48 family flagellin FliC [Escherichia coli HT115]
>TDH33436.1 flagellar filament capping protein FliD [Escherichia coli HT115]
>TDH33437.1 flagellar export chaperone FliS [Escherichia coli HT115]
>TDH33438.1 flagella biosynthesis regulatory protein FliT [Escherichia coli HT115]
>TDH33439.1 alpha-amylase [Escherichia coli HT115]
>TDH33440.1 lipoprotein [Escherichia coli HT115]
>TDH33441.1 selenium metabolism membrane protein YedE/FdhT [Escherichia coli HT115]
>TDH33442.1 putative sulfurtransferase YedF [Escherichia coli HT115]
>TDH33443.1 SOS response-associated peptidase [Escherichia coli HT115]
>TDH33444.1 GNAT family N-acetyltransferase [Escherichia coli HT115]
>TDH33445.1 hypothetical protein E1179_14655 [Escherichia coli HT115]
>TDH33446.1 integrase [Escherichia coli HT115]
>TDH33447.1 flagellar hook-basal body complex protein FliE [Escherichia coli HT115]
>TDH33448.1 flagellar basal body M-ring protein FliF [Escherichia coli HT115]
>TDH33449.1 flagellar motor switch protein FliG [Escherichia coli HT115]
>TDH33450.1 flagellar assembly protein FliH [Escherichia coli HT115]
>TDH33451.1 flagellum-specific ATP synthase FliI [Escherichia coli HT115]
>TDH33452.1 flagella biosynthesis chaperone FliJ [Escherichia coli HT115]
>TDH33453.1 flagellar hook length control protein FliK [Escherichia coli HT115]
>TDH33454.1 flagellar basal body-associated protein FliL [Escherichia coli HT115]
>TDH33455.1 flagellar motor switch protein FliM [Escherichia coli HT115]
>TDH33456.1 flagellar motor switch protein FliN [Escherichia coli HT115]
>TDH33457.1 flagellar type III secretion system pore protein FliP [Escherichia coli HT115]
>TDH33458.1 flagellar biosynthesis protein FliQ [Escherichia coli HT115]
>TDH33459.1 flagellar type III secretion system protein FliR [Escherichia coli HT115]
>TDH33460.1 transcriptional regulator RcsA [Escherichia coli HT115]
>TDH33461.1 protein DsrB [Escherichia coli HT115]
>TDH33462.1 hypothetical protein E1179_14750 [Escherichia coli HT115]
>TDH33463.1 peroxide/acid resistance protein YodD [Escherichia coli HT115]
>TDH33464.1 mannosyl-3-phosphoglycerate phosphatase-related protein [Escherichia coli HT115]
>TDH33465.1 cellulose biosynthesis regulator YedQ [Escherichia coli HT115]
>TDH33466.1 DUF2158 domain-containing protein [Escherichia coli HT115]
>TDH33467.1 DUF808 domain-containing protein [Escherichia coli HT115]
>TDH33468.1 drug/metabolite exporter YedA [Escherichia coli HT115]
>TDH33469.1 very short patch repair endonuclease [Escherichia coli HT115]
>TDH33470.1 DNA cytosine methyltransferase [Escherichia coli HT115]
>TDH33471.1 phosphohydrolase [Escherichia coli HT115]
>TDH33472.1 permease [Escherichia coli HT115]
>TDH33473.1 protein deglycase HchA [Escherichia coli HT115]
>TDH33492.1 flagellar type III secretion system protein FliO [Escherichia coli HT115]
>TDH33536.1 hypothetical protein E1179_14165 [Escherichia coli HT115]
>TDH33545.1 hypothetical protein E1179_14215 [Escherichia coli HT115]
>TDH33617.1 DUF2207 domain-containing protein [Escherichia coli HT115]
>TDH33797.1 proline-specific permease ProY	partial [Escherichia coli HT115]
>TDH33858.1 response regulator inhibitor TorI [Escherichia coli HT115]
>TDH33859.1 hypothetical protein E1179_12670 [Escherichia coli HT115]
>TDH33860.1 hypothetical protein E1179_12675 [Escherichia coli HT115]
>TDH33861.1 5'-deoxynucleotidase [Escherichia coli HT115]
>TDH33862.1 DUF2303 family protein [Escherichia coli HT115]
>TDH33863.1 hypothetical protein E1179_12690 [Escherichia coli HT115]
>TDH33865.1 PerC family transcriptional regulator [Escherichia coli HT115]
>TDH33866.1 phage N-6-adenine-methyltransferase [Escherichia coli HT115]
>TDH33868.1 hypothetical protein E1179_12725 [Escherichia coli HT115]
>TDH33869.1 hypothetical protein E1179_12730 [Escherichia coli HT115]
>TDH33870.1 glycosyltransferase [Escherichia coli HT115]
>TDH33871.1 GtrA family protein [Escherichia coli HT115]
>TDH33931.1 IS1 family transposase	partial [Escherichia coli HT115]
>TDH34057.1 elongation factor Tu	partial [Escherichia coli HT115]
>TDH34058.1 IS1 family transposase	partial [Escherichia coli HT115]
>TDH34088.1 hypothetical protein E1179_11475	partial [Escherichia coli HT115]
>TDH34103.1 Ni(II)/Co(II)-binding transcriptional repressor RcnR [Escherichia coli HT115]
>TDH34104.1 nickel/cobalt efflux protein RcnA [Escherichia coli HT115]
>TDH34105.1 Ni(II)/Co(II) efflux transporter accessory subunit RcnB [Escherichia coli HT115]
>TDH34106.1 putative fimbrial-like adhesin protein [Escherichia coli HT115]
>TDH34107.1 fimbrial biogenesis outer membrane usher protein [Escherichia coli HT115]
>TDH34108.1 fimbrial assembly protein [Escherichia coli HT115]
>TDH34109.1 type 1 fimbrial protein [Escherichia coli HT115]
>TDH34116.1 hypothetical protein E1179_11625 [Escherichia coli HT115]
>TDH34529.1 type 1 fimbriae regulatory protein FimB [Escherichia coli HT115]
>TDH34556.1 PLP-dependent aminotransferase family protein [Escherichia coli HT115]
>TDH34557.1 DUF1127 domain-containing protein [Escherichia coli HT115]
>TDH34558.1 hypothetical protein E1179_11090 [Escherichia coli HT115]
>TDH34559.1 hypothetical protein E1179_11095 [Escherichia coli HT115]
>TDH34571.1 GntR family transcriptional regulator [Escherichia coli HT115]
>TDH34598.1 type II toxin-antitoxin system HipA family toxin YjjJ [Escherichia coli HT115]
>TDH34770.1 IS5/IS1182 family transposase	partial [Escherichia coli HT115]
>TDH34773.1 type I toxin-antitoxin system toxin IbsC [Escherichia coli HT115]
>TDH35273.1 fimbrial biogenesis outer membrane usher protein [Escherichia coli HT115]
>TDH35274.1 fimbrial chaperone protein [Escherichia coli HT115]
>TDH35275.1 DUF1120 domain-containing protein [Escherichia coli HT115]
>TDH35354.1 type II toxin-antitoxin system YhaV family toxin [Escherichia coli HT115]
>TDH35511.1 GntR family transcriptional regulator [Escherichia coli HT115]
>TDH35513.1 PTS sugar transporter subunit IIB [Escherichia coli HT115]
>TDH35564.1 LPS core biosynthesis protein RfaS [Escherichia coli HT115]
>TDH35565.1 lipopolysaccharide 1	6-galactosyltransferase [Escherichia coli HT115]
>TDH35569.1 3-deoxy-D-manno-oct-2-ulosonate III transferase WaaZ [Escherichia coli HT115]
>TDH35570.1 lipopolysaccharide heptosyltransferase family protein [Escherichia coli HT115]
>TDH35575.1 protein YibB [Escherichia coli HT115]
>TDH36475.1 hemolysin HlyE [Escherichia coli HT115]
>TDH36513.1 DUF3592 domain-containing protein [Escherichia coli HT115]
>TDH36516.1 N-acetylglucosamine kinase [Escherichia coli HT115]
>TDH36589.1 small toxic polypeptide LdrA/LdrC [Escherichia coli HT115]
>TDH36591.1 small toxic polypeptide LdrA/LdrC [Escherichia coli HT115]
>TDH36673.1 LysR family transcriptional regulator [Escherichia coli HT115]
>TDH36674.1 XapX domain-containing protein [Escherichia coli HT115]
>TDH36675.1 xanthosine/proton symporter XapB [Escherichia coli HT115]
>TDH36676.1 xanthosine phosphorylase [Escherichia coli HT115]
>TDH36677.1 hypothetical protein E1179_06780 [Escherichia coli HT115]
>TDH36700.1 penicillin binding protein PBP4B [Escherichia coli HT115]
>TDH36713.1 hypothetical protein E1179_06960 [Escherichia coli HT115]
>TDH36714.1 hypothetical protein E1179_06965 [Escherichia coli HT115]
>TDH36715.1 hypothetical protein E1179_06970 [Escherichia coli HT115]
>TDH36716.1 hypothetical protein E1179_06975 [Escherichia coli HT115]
>TDH36717.1 hypothetical protein E1179_06980 [Escherichia coli HT115]
>TDH36718.1 hypothetical protein E1179_06985 [Escherichia coli HT115]
>TDH36719.1 hypothetical protein E1179_06990 [Escherichia coli HT115]
>TDH36720.1 hypothetical protein E1179_06995 [Escherichia coli HT115]
>TDH36754.1 hydrogenase-4 component C [Escherichia coli HT115]
>TDH36838.1 TetR family transcriptional regulator [Escherichia coli HT115]
>TDH36839.1 tetracycline efflux MFS transporter Tet(B) [Escherichia coli HT115]
>TDH36922.1 ISNCY family transposase [Escherichia coli HT115]
>TDH36923.1 hypothetical protein E1179_05560 [Escherichia coli HT115]
>TDH36950.1 VWA domain-containing protein [Escherichia coli HT115]
>TDH36951.1 M28 family peptidase [Escherichia coli HT115]
>TDH36953.1 hypothetical protein E1179_05710 [Escherichia coli HT115]
>TDH36954.1 hypothetical protein E1179_05715 [Escherichia coli HT115]
>TDH36983.1 L-carnitine CoA-transferase [Escherichia coli HT115]
>TDH37000.1 hypothetical protein E1179_05965 [Escherichia coli HT115]
>TDH37001.1 hypothetical protein E1179_05970 [Escherichia coli HT115]
>TDH37140.1 tetratricopeptide repeat protein [Escherichia coli HT115]
>TDH37145.1 hypothetical protein E1179_06080 [Escherichia coli HT115]
>TDH37261.1 IS1 family transposase	partial [Escherichia coli HT115]
>TDH37413.1 EAL domain-containing protein [Escherichia coli HT115]
>TDH37436.1 glutamine ABC transporter ATP-binding protein GlnQ [Escherichia coli HT115]
>TDH39542.1 hypothetical protein E1179_03130 [Escherichia coli HT115]
>TDH39543.1 AlpA family transcriptional regulator [Escherichia coli HT115]
>TDH39544.1 DUF3987 domain-containing protein [Escherichia coli HT115]
>TDH39545.1 inovirus Gp2 family protein [Escherichia coli HT115]
>TDH39546.1 DEAD/DEAH box helicase [Escherichia coli HT115]
>TDH39547.1 DUF4297 domain-containing protein [Escherichia coli HT115]
>TDH39548.1 DUF1524 domain-containing protein [Escherichia coli HT115]
>TDH39549.1 type II toxin-antitoxin system RnlA family toxin [Escherichia coli HT115]
>TDH39550.1 type II toxin-antitoxin system RnlB family antitoxin [Escherichia coli HT115]
>TDH39551.1 GTPase family protein [Escherichia coli HT115]
>TDH39552.1 DUF945 domain-containing protein [Escherichia coli HT115]
>TDH39553.1 WYL domain-containing protein [Escherichia coli HT115]
>TDH39554.1 hypothetical protein E1179_03190 [Escherichia coli HT115]
>TDH39555.1 hypothetical protein E1179_03195 [Escherichia coli HT115]
>TDH39556.1 hypothetical protein E1179_03200 [Escherichia coli HT115]
>TDH39557.1 arsenate reductase [Escherichia coli HT115]
>TDH39558.1 hypothetical protein E1179_03215 [Escherichia coli HT115]
>TDH39559.1 antirestriction protein [Escherichia coli HT115]
>TDH39560.1 DNA repair protein RadC [Escherichia coli HT115]
>TDH39561.1 DUF987 domain-containing protein [Escherichia coli HT115]
>TDH39562.1 type IV toxin-antitoxin system YeeU family antitoxin [Escherichia coli HT115]
>TDH39563.1 type IV toxin-antitoxin system toxin YpjF [Escherichia coli HT115]
>TDH39564.1 adhesin-like autotransporter YpjA [Escherichia coli HT115]
>TDH39565.1 ATPase [Escherichia coli HT115]
>TDH39654.1 type I-E CRISPR-associated endoribonuclease Cas2 [Escherichia coli HT115]
>TDH39655.1 type I-E CRISPR-associated endonuclease Cas1 [Escherichia coli HT115]
>TDH39656.1 type I-E CRISPR-associated protein Cas6/Cse3/CasE [Escherichia coli HT115]
>TDH39657.1 type I-E CRISPR-associated protein Cas5/CasD [Escherichia coli HT115]
>TDH39658.1 type I-E CRISPR-associated protein Cas7/Cse4/CasC [Escherichia coli HT115]
>TDH39659.1 type I-E CRISPR-associated protein Cse2/CasB [Escherichia coli HT115]
>TDH39660.1 type I-E CRISPR-associated protein Cse1/CasA [Escherichia coli HT115]
>TDH39661.1 CRISPR-associated helicase/endonuclease Cas3 [Escherichia coli HT115]
>TDH39688.1 MFS transporter [Escherichia coli HT115]
>TDH39689.1 flavodoxin [Escherichia coli HT115]
>TDH39690.1 tRNA pseudouridine(65) synthase TruC [Escherichia coli HT115]
>TDH39691.1 YqcC family protein [Escherichia coli HT115]
>TDH39692.1 SecY-interacting protein [Escherichia coli HT115]
>TDH39693.1 NADPH-dependent 7-cyano-7-deazaguanine reductase QueF [Escherichia coli HT115]
>TDH39694.1 nucleotide 5'-monophosphate nucleosidase [Escherichia coli HT115]
>TDH39695.1 HAAAP family serine/threonine permease [Escherichia coli HT115]
>TDH39696.1 L-serine dehydratase 2 [Escherichia coli HT115]
>TDH39697.1 flap endonuclease Xni [Escherichia coli HT115]
>TDH39698.1 L-fuculose-phosphate aldolase [Escherichia coli HT115]
>TDH39699.1 L-fucose-proton symporter [Escherichia coli HT115]
>TDH39742.1 transcriptional regulator [Escherichia coli HT115]
>TDH39743.1 hypothetical protein E1179_04245 [Escherichia coli HT115]
>TDH39744.1 hypothetical protein E1179_04255 [Escherichia coli HT115]
>TDH39745.1 hypothetical protein E1179_04260 [Escherichia coli HT115]
>TDH39746.1 tetratricopeptide repeat protein [Escherichia coli HT115]
>TDH39747.1 HilA family transcriptional regulator YgeH [Escherichia coli HT115]
>TDH39748.1 hypothetical protein E1179_04275 [Escherichia coli HT115]
>TDH39749.1 lytic transglycosylase domain-containing protein [Escherichia coli HT115]
>TDH39750.1 hypothetical protein E1179_04295 [Escherichia coli HT115]
>TDH39751.1 Phe operon leader peptide [Escherichia coli HT115]
>TDH39756.1 lactaldehyde reductase [Escherichia coli HT115]
>TDH39758.1 hypothetical protein E1179_04250 [Escherichia coli HT115]
>TDH39759.1 hypothetical protein E1179_04290 [Escherichia coli HT115]
>TDH39930.1 endoribonuclease toxin ChpB [Escherichia coli HT115]
>TDH39931.1 type II toxin-antitoxin system ChpS family antitoxin [Escherichia coli HT115]
>TDH39939.1 hypothetical protein E1179_01905 [Escherichia coli HT115]
>TDH39948.1 DUF2686 family protein [Escherichia coli HT115]
>TDH39991.1 DUF2645 family protein [Escherichia coli HT115]
>TDH39992.1 hypothetical protein E1179_02200 [Escherichia coli HT115]
>TDH40026.1 two-component system sensor histidine kinase DcuS [Escherichia coli HT115]
>TDH40082.1 pentapeptide repeat-containing protein [Escherichia coli HT115]
>TDH40110.1 maltose operon protein MalM [Escherichia coli HT115]
>TDH40111.1 maltoporin LamB [Escherichia coli HT115]
>TDH40112.1 maltose/maltodextrin ABC transporter ATP-binding protein MalK [Escherichia coli HT115]
>TDH40113.1 maltose/maltodextrin ABC transporter substrate-binding protein MalE [Escherichia coli HT115]
>TDH40131.1 ShET2/EspL2 family type III secretion system effector toxin [Escherichia coli HT115]
>TDH40132.1 bifunctional isocitrate dehydrogenase kinase/phosphatase [Escherichia coli HT115]
>TDH40137.1 hypothetical protein E1179_02965 [Escherichia coli HT115]
>TDH40267.1 flagellar transcriptional regulator FlhC [Escherichia coli HT115]
>TDH40373.1 PrkA family serine protein kinase [Escherichia coli HT115]
>TDH40437.1 pheST operon leader peptide PheM [Escherichia coli HT115]
>TDH40445.1 anti-FlhDC factor [Escherichia coli HT115]
>TDH40461.1 MFS transporter [Escherichia coli HT115]
>TDH40570.1 site-specific integrase [Escherichia coli HT115]

## Sheet: HT115_OP50_common
Common genes in E. coli HT115
>TDH27156.1 hypothetical protein E1179_22635	partial [Escherichia coli HT115]
>TDH27160.1 elongation factor Tu	partial [Escherichia coli HT115]
>TDH27642.1 LacI family DNA-binding transcriptional regulator [Escherichia coli HT115]
>TDH27643.1 IS3-like element IS3 family transposase [Escherichia coli HT115]
>TDH27731.1 IS4-like element IS421 family transposase [Escherichia coli HT115]
>TDH28205.1 DNA-packaging protein [Escherichia coli HT115]
>TDH28298.1 hypothetical protein E1179_22485 [Escherichia coli HT115]
>TDH28301.1 hypothetical protein E1179_22470 [Escherichia coli HT115]
>TDH28302.1 serum resistance lipoprotein Bor	partial [Escherichia coli HT115]
>TDH28304.1 hypothetical protein E1179_22450 [Escherichia coli HT115]
>TDH28305.1 DUF3950 domain-containing protein [Escherichia coli HT115]
>TDH28391.1 prophage endopeptidase RzpD	partial [Escherichia coli HT115]
>TDH28392.1 lysozyme [Escherichia coli HT115]
>TDH28393.1 phage lysis protein EssD [Escherichia coli HT115]
>TDH28396.1 hypothetical protein E1179_22385 [Escherichia coli HT115]
>TDH28397.1 hypothetical protein E1179_22390 [Escherichia coli HT115]
>TDH28398.1 RHS repeat protein	partial [Escherichia coli HT115]
>TDH28400.1 transcriptional activator NhaR [Escherichia coli HT115]
>TDH28401.1 Na+/H+ antiporter NhaA [Escherichia coli HT115]
>TDH28402.1 type I toxin-antitoxin system toxin MokC [Escherichia coli HT115]
>TDH28488.1 type I pantothenate kinase [Escherichia coli HT115]
>TDH28489.1 bifunctional biotin--[acetyl-CoA-carboxylase] synthetase/biotin operon repressor [Escherichia coli HT115]
>TDH28490.1 UDP-N-acetylenolpyruvoylglucosamine reductase [Escherichia coli HT115]
>TDH28492.1 multidrug SMR transporter [Escherichia coli HT115]
>TDH28493.1 hypothetical protein E1179_22235 [Escherichia coli HT115]
>TDH28494.1 recombinase family protein [Escherichia coli HT115]
>TDH28495.1 Raf kinase inhibitor-like protein YbcL [Escherichia coli HT115]
>TDH28496.1 AraC family transcriptional regulator [Escherichia coli HT115]
>TDH28497.1 hypothetical protein E1179_22255 [Escherichia coli HT115]
>TDH28498.1 DNA base-flipping protein YbcN [Escherichia coli HT115]
>TDH28499.1 protein NinE from lambdoid prophage DLP12 [Escherichia coli HT115]
>TDH28500.1 DUF1364 domain-containing protein [Escherichia coli HT115]
>TDH28501.1 crossover junction endodeoxyribonuclease RusA [Escherichia coli HT115]
>TDH28502.1 YlcG family protein [Escherichia coli HT115]
>TDH28503.1 antitermination protein QuuD [Escherichia coli HT115]
>TDH29373.1 IS4-like element IS4 family transposase [Escherichia coli HT115]
>TDH29374.1 MFS transporter [Escherichia coli HT115]
>TDH29375.1 Gfo/Idh/MocA family oxidoreductase [Escherichia coli HT115]
>TDH29376.1 hypothetical protein E1179_22200 [Escherichia coli HT115]
>TDH29377.1 hypothetical protein E1179_22205 [Escherichia coli HT115]
>TDH29480.1 curli assembly protein CsgC [Escherichia coli HT115]
>TDH29481.1 major curlin subunit CsgA [Escherichia coli HT115]
>TDH29482.1 curlin minor subunit CsgB [Escherichia coli HT115]
>TDH29483.1 transcriptional regulator CsgD [Escherichia coli HT115]
>TDH29484.1 curli production assembly/transport protein CsgE [Escherichia coli HT115]
>TDH29485.1 curli production assembly/transport protein CsgF [Escherichia coli HT115]
>TDH29486.1 curli production assembly/transport protein CsgG [Escherichia coli HT115]
>TDH29487.1 DUF1097 domain-containing protein [Escherichia coli HT115]
>TDH29488.1 molecular chaperone [Escherichia coli HT115]
>TDH29489.1 phosphatase [Escherichia coli HT115]
>TDH29490.1 glyoxylate/hydroxypyruvate reductase GhrA [Escherichia coli HT115]
>TDH29494.1 taurine ABC transporter substrate-binding protein [Escherichia coli HT115]
>TDH29495.1 taurine ABC transporter ATP-binding subunit [Escherichia coli HT115]
>TDH29496.1 taurine ABC transporter permease TauC [Escherichia coli HT115]
>TDH29497.1 taurine dioxygenase [Escherichia coli HT115]
>TDH29498.1 porphobilinogen synthase [Escherichia coli HT115]
>TDH29499.1 autotransporter [Escherichia coli HT115]
>TDH29602.1 transposase [Escherichia coli HT115]
>TDH29604.1 DNA-binding transcriptional regulator GadX [Escherichia coli HT115]
>TDH29605.1 acid resistance transcriptional activator GadW [Escherichia coli HT115]
>TDH29606.1 multidrug efflux RND transporter permease subunit [Escherichia coli HT115]
>TDH29607.1 multidrug transporter subunit MdtE [Escherichia coli HT115]
>TDH29608.1 hypothetical protein E1179_21960 [Escherichia coli HT115]
>TDH29609.1 acid resistance transcriptional activator GadE [Escherichia coli HT115]
>TDH29610.1 HdeD family acid-resistance protein [Escherichia coli HT115]
>TDH29611.1 acid-activated periplasmic chaperone HdeA [Escherichia coli HT115]
>TDH29612.1 acid-activated periplasmic chaperone HdeB [Escherichia coli HT115]
>TDH29613.1 MgtC/SapB family protein [Escherichia coli HT115]
>TDH29614.1 helix-turn-helix transcriptional regulator [Escherichia coli HT115]
>TDH29615.1 outer membrane lipoprotein Slp [Escherichia coli HT115]
>TDH29715.1 DNA-binding transcriptional activator MhpR [Escherichia coli HT115]
>TDH29716.1 3-(3-hydroxy-phenyl)propionate/3-hydroxycinnamic acid hydroxylase [Escherichia coli HT115]
>TDH29717.1 2	3-dihydroxyphenylpropionate/2	3-dihydroxicinnamic acid 1	2-dioxygenase [Escherichia coli HT115]
>TDH29718.1 2-keto-4-pentenoate hydratase [Escherichia coli HT115]
>TDH29719.1 acetaldehyde dehydrogenase (acetylating) [Escherichia coli HT115]
>TDH29720.1 4-hydroxy-2-oxovalerate aldolase [Escherichia coli HT115]
>TDH29721.1 3-(3-hydroxy-phenyl)propionate transporter [Escherichia coli HT115]
>TDH29722.1 DUF2058 domain-containing protein [Escherichia coli HT115]
>TDH29723.1 S-formylglutathione hydrolase FrmB [Escherichia coli HT115]
>TDH29728.1 2-hydroxy-6-oxononadienedioate/2-hydroxy-6-oxononatrienedioate hydrolase [Escherichia coli HT115]
>TDH29730.1 DUF1482 family protein [Escherichia coli HT115]
>TDH29731.1 cell division inhibition protein DicB [Escherichia coli HT115]
>TDH29733.1 DUF1391 domain-containing protein [Escherichia coli HT115]
>TDH29734.1 helix-turn-helix domain-containing protein [Escherichia coli HT115]
>TDH29735.1 dicB transcriptional regulator DicC [Escherichia coli HT115]
>TDH29737.1 protein FlxA [Escherichia coli HT115]
>TDH29740.1 type II toxin-antitoxin system mRNA interferase RelE [Escherichia coli HT115]
>TDH29742.1 hypothetical protein E1179_21775 [Escherichia coli HT115]
>TDH29743.1 hypothetical protein E1179_21780 [Escherichia coli HT115]
>TDH29744.1 DUF968 domain-containing protein [Escherichia coli HT115]
>TDH29745.1 antitermination protein [Escherichia coli HT115]
>TDH29750.1 DUF1327 domain-containing protein [Escherichia coli HT115]
>TDH29751.1 lysozyme [Escherichia coli HT115]
>TDH29752.1 DUF2514 domain-containing protein [Escherichia coli HT115]
>TDH29753.1 cold shock protein CspI [Escherichia coli HT115]
>TDH29754.1 hypothetical protein E1179_21845 [Escherichia coli HT115]
>TDH29757.1 cold-shock protein [Escherichia coli HT115]
>TDH29759.1 addiction module toxin	GnsA/GnsB family [Escherichia coli HT115]
>TDH29768.1 serine/threonine protein phosphatase [Escherichia coli HT115]
>TDH29769.1 Replication protein P [Escherichia coli HT115]
>TDH29770.1 Replication protein O [Escherichia coli HT115]
>TDH29780.1 phage recombination protein Bet [Escherichia coli HT115]
>TDH29781.1 exonuclease [Escherichia coli HT115]
>TDH29782.1 DUF1317 family protein [Escherichia coli HT115]
>TDH29784.1 TraR/DksA family transcriptional regulator [Escherichia coli HT115]
>TDH29787.1 hypothetical protein E1179_21670 [Escherichia coli HT115]
>TDH29788.1 excisionase [Escherichia coli HT115]
>TDH29898.1 glutamate:gamma-aminobutyrate antiporter [Escherichia coli HT115]
>TDH29899.1 glycoside hydrolase family 10 protein [Escherichia coli HT115]
>TDH29900.1 diguanylate cyclase DosC [Escherichia coli HT115]
>TDH29901.1 oxygen-sensing cyclic-di-GMP phosphodiesterase [Escherichia coli HT115]
>TDH29902.1 D-alanyl-D-alanine dipeptidase [Escherichia coli HT115]
>TDH29903.1 ABC transporter substrate-binding protein [Escherichia coli HT115]
>TDH29904.1 ABC transporter permease [Escherichia coli HT115]
>TDH29905.1 D	D-dipeptide ABC transporter permease [Escherichia coli HT115]
>TDH29906.1 ABC transporter ATP-binding protein [Escherichia coli HT115]
>TDH29907.1 ATP-binding cassette domain-containing protein [Escherichia coli HT115]
>TDH29908.1 peroxiredoxin OsmC [Escherichia coli HT115]
>TDH29909.1 biofilm-dependent modulation protein [Escherichia coli HT115]
>TDH29910.1 stationary-phase-induced ribosome-associated protein [Escherichia coli HT115]
>TDH29911.1 NAD-dependent malic enzyme [Escherichia coli HT115]
>TDH29912.1 alcohol dehydrogenase AdhP [Escherichia coli HT115]
>TDH29913.1 addiction module antidote protein	HigA family [Escherichia coli HT115]
>TDH29914.1 fimbrial biogenesis outer membrane usher protein [Escherichia coli HT115]
>TDH29915.1 molecular chaperone [Escherichia coli HT115]
>TDH29916.1 hypothetical protein E1179_21375 [Escherichia coli HT115]
>TDH29917.1 cell surface composition regulator GlgS [Escherichia coli HT115]
>TDH29918.1 DUF1449 family protein [Escherichia coli HT115]
>TDH29919.1 flotillin family protein [Escherichia coli HT115]
>TDH29920.1 bifunctional D-glycero-beta-D-manno-heptose-7-phosphate kinase/D-glycero-beta-D-manno-heptose 1-phosphate adenylyltransferase HldE [Escherichia coli HT115]
>TDH29921.1 bifunctional [glutamate--ammonia ligase]-adenylyl-L-tyrosine phosphorylase/[glutamate--ammonia-ligase] adenylyltransferase [Escherichia coli HT115]
>TDH29922.1 inorganic triphosphatase [Escherichia coli HT115]
>TDH29923.1 SH3 domain-containing protein [Escherichia coli HT115]
>TDH29924.1 fused tRNA nucleotidyltransferase/2'	3'-cyclic phosphodiesterase/2' nucleotidase/phosphatase Cca [Escherichia coli HT115]
>TDH29925.1 undecaprenyl-diphosphate phosphatase [Escherichia coli HT115]
>TDH29926.1 bifunctional dihydroneopterin aldolase/7	8-dihydroneopterin epimerase [Escherichia coli HT115]
>TDH29927.1 glycerol-3-phosphate 1-O-acyltransferase PlsY [Escherichia coli HT115]
>TDH29928.1 DNA-binding transcriptional activator TtdR [Escherichia coli HT115]
>TDH30050.1 formate dehydrogenase-N subunit gamma [Escherichia coli HT115]
>TDH30051.1 formate dehydrogenase subunit beta [Escherichia coli HT115]
>TDH30052.1 formate dehydrogenase-N subunit alpha [Escherichia coli HT115]
>TDH30053.1 aromatic amino acid exporter YddG [Escherichia coli HT115]
>TDH30054.1 lipoprotein [Escherichia coli HT115]
>TDH30055.1 leucine-rich repeat domain-containing protein [Escherichia coli HT115]
>TDH30056.1 hypothetical protein E1179_21310 [Escherichia coli HT115]
>TDH30057.1 nitrate/nitrite transporter NarU [Escherichia coli HT115]
>TDH30058.1 nitrate reductase subunit alpha [Escherichia coli HT115]
>TDH30059.1 nitrate reductase subunit beta [Escherichia coli HT115]
>TDH30060.1 nitrate reductase molybdenum cofactor assembly chaperone [Escherichia coli HT115]
>TDH30061.1 respiratory nitrate reductase subunit gamma [Escherichia coli HT115]
>TDH30063.1 N-hydroxyarylamine O-acetyltransferase [Escherichia coli HT115]
>TDH30064.1 flavin reductase family protein [Escherichia coli HT115]
>TDH30065.1 tautomerase PptA [Escherichia coli HT115]
>TDH30070.1 attaching and effacing-like protein [Escherichia coli HT115]
>TDH30071.1 hypothetical protein E1179_21150 [Escherichia coli HT115]
>TDH30072.1 50S ribosomal protein L36 [Escherichia coli HT115]
>TDH30073.1 hypothetical protein E1179_21165 [Escherichia coli HT115]
>TDH30074.1 common pilus major fimbrillin subunit EcpA [Escherichia coli HT115]
>TDH30075.1 fimbrial chaperone EcpB [Escherichia coli HT115]
>TDH30076.1 fimbrial biogenesis outer membrane usher protein [Escherichia coli HT115]
>TDH30077.1 fimbrial adhesin EcpD [Escherichia coli HT115]
>TDH30078.1 fimbrial chaperone EcpE [Escherichia coli HT115]
>TDH30079.1 YkgJ family cysteine cluster protein [Escherichia coli HT115]
>TDH30080.1 DUF1440 domain-containing protein [Escherichia coli HT115]
>TDH30081.1 aldehyde dehydrogenase iron-sulfur subunit [Escherichia coli HT115]
>TDH30082.1 xanthine dehydrogenase family protein subunit M [Escherichia coli HT115]
>TDH30083.1 xanthine dehydrogenase family protein molybdopterin-binding subunit [Escherichia coli HT115]
>TDH30084.1 molybdenum cofactor insertion chaperone PaoD [Escherichia coli HT115]
>TDH30085.1 hypothetical protein E1179_21230 [Escherichia coli HT115]
>TDH30093.1 IS1 family transposase	partial [Escherichia coli HT115]
>TDH30094.1 type B 50S ribosomal protein L31 [Escherichia coli HT115]
>TDH30095.1 ECP biosynthesis operon DNA-binding transcriptional regulator EcpR [Escherichia coli HT115]
>TDH30204.1 alpha-amylase [Escherichia coli HT115]
>TDH30205.1 valine--pyruvate transaminase [Escherichia coli HT115]
>TDH30206.1 4Fe-4S dicluster domain-containing protein [Escherichia coli HT115]
>TDH30207.1 IclR family transcriptional regulator YiaJ [Escherichia coli HT115]
>TDH30208.1 3-dehydro-L-gulonate 2-dehydrogenase [Escherichia coli HT115]
>TDH30209.1 YhcH/YjgK/YiaL family protein [Escherichia coli HT115]
>TDH30210.1 2	3-diketo-L-gulonate TRAP transporter small permease YiaM [Escherichia coli HT115]
>TDH30211.1 2	3-diketo-L-gulonate transporter large permease YiaN [Escherichia coli HT115]
>TDH30212.1 2	3-diketo-L-gulonate transporter substrate-binding protein YiaO [Escherichia coli HT115]
>TDH30213.1 L-xylulokinase [Escherichia coli HT115]
>TDH30214.1 3-keto-L-gulonate-6-phosphate decarboxylase UlaD [Escherichia coli HT115]
>TDH30215.1 L-ribulose-5-phosphate 3-epimerase [Escherichia coli HT115]
>TDH30216.1 L-ribulose-5-phosphate 4-epimerase SgbE [Escherichia coli HT115]
>TDH30217.1 MipA/OmpV family protein [Escherichia coli HT115]
>TDH30218.1 LysR family transcriptional regulator [Escherichia coli HT115]
>TDH30219.1 HlyD family secretion protein [Escherichia coli HT115]
>TDH30220.1 DUF3302 domain-containing protein [Escherichia coli HT115]
>TDH30221.1 aldehyde dehydrogenase [Escherichia coli HT115]
>TDH30222.1 L-threonine dehydrogenase [Escherichia coli HT115]
>TDH30223.1 selenocysteinyl-tRNA-specific translation elongation factor SelB [Escherichia coli HT115]
>TDH30224.1 L-seryl-tRNA(Sec) selenium transferase [Escherichia coli HT115]
>TDH30225.1 glutathione S-transferase [Escherichia coli HT115]
>TDH30229.1 AraC family transcriptional regulator [Escherichia coli HT115]
>TDH30230.1 omptin family outer membrane protease OmpT [Escherichia coli HT115]
>TDH30231.1 AraC family transcriptional regulator [Escherichia coli HT115]
>TDH30232.1 DUF4434 family protein [Escherichia coli HT115]
>TDH30233.1 phage receptor [Escherichia coli HT115]
>TDH30235.1 Cu(+)/Ag(+) sensor histidine kinase CusS [Escherichia coli HT115]
>TDH30236.1 copper response regulator transcription factor CusR [Escherichia coli HT115]
>TDH30237.1 Cu(+)/Ag(+) efflux RND transporter outer membrane channel CusC [Escherichia coli HT115]
>TDH30238.1 Cu(+)/Ag(+) efflux RND transporter periplasmic metallochaperone CusF [Escherichia coli HT115]
>TDH30239.1 Cu(+)/Ag(+) efflux RND transporter periplasmic adaptor subunit CusB [Escherichia coli HT115]
>TDH30240.1 Cu(+)/Ag(+) efflux RND transporter permease subunit CusA [Escherichia coli HT115]
>TDH30241.1 phenylalanine transporter [Escherichia coli HT115]
>TDH30242.1 mechanosensitive ion channel family protein [Escherichia coli HT115]
>TDH30243.1 oxygen-insensitive NAD(P)H nitroreductase [Escherichia coli HT115]
>TDH30244.1 MmcQ/YjbR family DNA-binding protein [Escherichia coli HT115]
>TDH30245.1 DUF1158 domain-containing protein [Escherichia coli HT115]
>TDH30246.1 glutamate--cysteine ligase [Escherichia coli HT115]
>TDH30247.1 type I toxin-antitoxin system Hok family toxin [Escherichia coli HT115]
>TDH30248.1 phage terminase large subunit family protein [Escherichia coli HT115]
>TDH30365.1 hypothetical protein E1179_20760 [Escherichia coli HT115]
>TDH30366.1 N-acetyltransferase [Escherichia coli HT115]
>TDH30367.1 class I SAM-dependent methyltransferase [Escherichia coli HT115]
>TDH30368.1 M42 family peptidase [Escherichia coli HT115]
>TDH30369.1 PTS sugar transporter subunit IIB [Escherichia coli HT115]
>TDH30370.1 permease [Escherichia coli HT115]
>TDH30371.1 BtpA family protein SgcQ [Escherichia coli HT115]
>TDH30372.1 PTS sugar transporter subunit IIA [Escherichia coli HT115]
>TDH30373.1 ribulose-phosphate 3 epimerase family protein [Escherichia coli HT115]
>TDH30374.1 DeoR/GlpR transcriptional regulator [Escherichia coli HT115]
>TDH30380.1 sigma-70 family RNA polymerase sigma factor [Escherichia coli HT115]
>TDH30381.1 fec operon regulator FecR [Escherichia coli HT115]
>TDH30382.1 Fe(3+) dicitrate transport protein FecA [Escherichia coli HT115]
>TDH30383.1 Fe(3+) dicitrate ABC transporter substrate-binding protein FecB [Escherichia coli HT115]
>TDH30384.1 Fe3+ dicitrate ABC transporter permease [Escherichia coli HT115]
>TDH30385.1 Fe3+ dicitrate ABC transporter permease [Escherichia coli HT115]
>TDH30386.1 Fe(3+) dicitrate transport ATP-binding protein FecE [Escherichia coli HT115]
>TDH30387.1 hypothetical protein E1179_20880 [Escherichia coli HT115]
>TDH30391.1 hydrogen peroxide resistance inhibitor IprA [Escherichia coli HT115]
>TDH30392.1 D-alanyl-D-alanine-carboxypeptidase/endopeptidase AmpH [Escherichia coli HT115]
>TDH30393.1 peptide antibiotic transporter SbmA [Escherichia coli HT115]
>TDH30394.1 surface-exposed outer membrane lipoprotein YaiW [Escherichia coli HT115]
>TDH30395.1 DUF2755 family protein [Escherichia coli HT115]
>TDH30396.1 DUF2754 domain-containing protein [Escherichia coli HT115]
>TDH30397.1 D-alanine--D-alanine ligase A [Escherichia coli HT115]
>TDH30398.1 anti-adapter protein IraP [Escherichia coli HT115]
>TDH30399.1 alkaline phosphatase [Escherichia coli HT115]
>TDH30400.1 phosphate starvation-inducible protein PsiF [Escherichia coli HT115]
>TDH30401.1 diguanylate cyclase AdrA [Escherichia coli HT115]
>TDH30402.1 pyrroline-5-carboxylate reductase [Escherichia coli HT115]
>TDH30403.1 YaiI/YqxD family protein [Escherichia coli HT115]
>TDH30404.1 shikimate kinase AroL [Escherichia coli HT115]
>TDH30405.1 protein YaiA [Escherichia coli HT115]
>TDH30406.1 AroM family protein [Escherichia coli HT115]
>TDH30407.1 pyrimidine/purine nucleoside phosphorylase [Escherichia coli HT115]
>TDH30408.1 recombination-associated protein RdgC [Escherichia coli HT115]
>TDH30409.1 fructokinase [Escherichia coli HT115]
>TDH30410.1 exonuclease subunit SbcC [Escherichia coli HT115]
>TDH30411.1 exonuclease subunit SbcD [Escherichia coli HT115]
>TDH30412.1 phosphate response regulator transcription factor PhoB [Escherichia coli HT115]
>TDH30413.1 phosphate regulon sensor histidine kinase PhoR [Escherichia coli HT115]
>TDH30414.1 branched-chain amino acid transporter carrier protein BrnQ [Escherichia coli HT115]
>TDH30415.1 proline-specific permease ProY [Escherichia coli HT115]
>TDH30416.1 hypothetical protein E1179_20700 [Escherichia coli HT115]
>TDH30417.1 MFS transporter AraJ [Escherichia coli HT115]
>TDH30543.1 DUF4329 domain-containing protein	partial [Escherichia coli HT115]
>TDH30544.1 protein YhhH [Escherichia coli HT115]
>TDH30545.1 hypothetical protein E1179_20495 [Escherichia coli HT115]
>TDH30546.1 ISAs1-like element ISEc1 family transposase [Escherichia coli HT115]
>TDH30547.1 ABC-2 transporter permease [Escherichia coli HT115]
>TDH30548.1 ribosome-associated ATPase [Escherichia coli HT115]
>TDH30549.1 HlyD family secretion protein [Escherichia coli HT115]
>TDH30550.1 DUF4049 domain-containing protein [Escherichia coli HT115]
>TDH30551.1 DUF2776 domain-containing protein [Escherichia coli HT115]
>TDH30552.1 NAD(P)/FAD-dependent oxidoreductase [Escherichia coli HT115]
>TDH30553.1 Low-affinity inorganic phosphate transporter 1 [Escherichia coli HT115]
>TDH30554.1 universal stress protein UspB [Escherichia coli HT115]
>TDH30555.1 universal stress protein UspA [Escherichia coli HT115]
>TDH30556.1 dipeptide/tripeptide permease DtpB [Escherichia coli HT115]
>TDH30557.1 16S rRNA (guanine(1516)-N(2))-methyltransferase RsmJ [Escherichia coli HT115]
>TDH30558.1 oligopeptidase A [Escherichia coli HT115]
>TDH30559.1 23S rRNA (adenine(2030)-N(6))-methyltransferase RlmJ [Escherichia coli HT115]
>TDH30560.1 glutathione-disulfide reductase [Escherichia coli HT115]
>TDH30561.1 arsenical resistance operon transcriptional regulator ArsR [Escherichia coli HT115]
>TDH30562.1 arsenite/antimonite:H(+) antiporter ArsB [Escherichia coli HT115]
>TDH30563.1 arsenate reductase [Escherichia coli HT115]
>TDH30564.1 hypothetical protein E1179_20600 [Escherichia coli HT115]
>TDH30565.1 Damage inducible protein [Escherichia coli HT115]
>TDH30571.1 preprotein translocase subunit SecE [Escherichia coli HT115]
>TDH30572.1 transcription termination/antitermination protein NusG [Escherichia coli HT115]
>TDH30573.1 50S ribosomal protein L11 [Escherichia coli HT115]
>TDH30574.1 50S ribosomal protein L1 [Escherichia coli HT115]
>TDH30575.1 50S ribosomal protein L10 [Escherichia coli HT115]
>TDH30576.1 50S ribosomal protein L7/L12 [Escherichia coli HT115]
>TDH30577.1 DNA-directed RNA polymerase subunit beta [Escherichia coli HT115]
>TDH30578.1 DNA-directed RNA polymerase subunit beta' [Escherichia coli HT115]
>TDH30579.1 heat-shock protein C [Escherichia coli HT115]
>TDH30580.1 2-iminoacetate synthase ThiH [Escherichia coli HT115]
>TDH30581.1 thiazole synthase [Escherichia coli HT115]
>TDH30582.1 sulfur carrier protein ThiS [Escherichia coli HT115]
>TDH30583.1 thiazole biosynthesis adenylyltransferase ThiF [Escherichia coli HT115]
>TDH30584.1 phosphomethylpyrimidine synthase ThiC [Escherichia coli HT115]
>TDH30585.1 sigma D regulator [Escherichia coli HT115]
>TDH30586.1 NAD(+) diphosphatase [Escherichia coli HT115]
>TDH30587.1 uroporphyrinogen decarboxylase [Escherichia coli HT115]
>TDH30588.1 deoxyribonuclease V [Escherichia coli HT115]
>TDH30589.1 DUF416 family protein [Escherichia coli HT115]
>TDH30590.1 DNA-binding protein HU-alpha [Escherichia coli HT115]
>TDH30591.1 zinc resistance sensor/chaperone ZraP [Escherichia coli HT115]
>TDH30592.1 two-component system sensor histidine kinase ZraS [Escherichia coli HT115]
>TDH30593.1 sigma-54-dependent response regulator transcription factor ZraR [Escherichia coli HT115]
>TDH30594.1 phosphoribosylamine--glycine ligase [Escherichia coli HT115]
>TDH30595.1 bifunctional phosphoribosylaminoimidazolecarboxamide formyltransferase/IMP cyclohydrolase [Escherichia coli HT115]
>TDH30596.1 thiamine phosphate synthase [Escherichia coli HT115]
>TDH30597.1 DUF1481 domain-containing protein [Escherichia coli HT115]
>TDH30721.1 NADP-dependent phosphogluconate dehydrogenase [Escherichia coli HT115]
>TDH30722.1 UDP-glucose 6-dehydrogenase [Escherichia coli HT115]
>TDH30723.1 bifunctional phosphoribosyl-AMP cyclohydrolase/phosphoribosyl-ATP diphosphatase HisIE [Escherichia coli HT115]
>TDH30724.1 imidazole glycerol phosphate synthase subunit HisF [Escherichia coli HT115]
>TDH30725.1 1-(5-phosphoribosyl)-5-((5-phosphoribosylamino)methylideneamino)imidazole-4-carboxamide isomerase [Escherichia coli HT115]
>TDH30726.1 imidazole glycerol phosphate synthase subunit HisH [Escherichia coli HT115]
>TDH30727.1 bifunctional histidinol-phosphatase/imidazoleglycerol-phosphate dehydratase HisB [Escherichia coli HT115]
>TDH30728.1 histidinol-phosphate transaminase [Escherichia coli HT115]
>TDH30729.1 histidinol dehydrogenase [Escherichia coli HT115]
>TDH30730.1 ATP phosphoribosyltransferase [Escherichia coli HT115]
>TDH30733.1 SDR family oxidoreductase [Escherichia coli HT115]
>TDH30734.1 LysR family transcriptional regulator [Escherichia coli HT115]
>TDH30735.1 putrescine/proton symporter PlaP [Escherichia coli HT115]
>TDH30736.1 YeeE/YedE family protein [Escherichia coli HT115]
>TDH30737.1 sulfurtransferase TusA [Escherichia coli HT115]
>TDH30738.1 exodeoxyribonuclease I [Escherichia coli HT115]
>TDH30739.1 serine-type D-Ala-D-Ala carboxypeptidase DacD [Escherichia coli HT115]
>TDH30740.1 DNA gyrase inhibitor SbmC [Escherichia coli HT115]
>TDH30741.1 FUSC family protein [Escherichia coli HT115]
>TDH30742.1 DUF496 family protein [Escherichia coli HT115]
>TDH30743.1 hypothetical protein E1179_20295 [Escherichia coli HT115]
>TDH30744.1 type IV toxin-antitoxin system toxin CbtA [Escherichia coli HT115]
>TDH30745.1 type IV toxin-antitoxin system toxin CbtA [Escherichia coli HT115]
>TDH30749.1 autotransporter adhesin Ag43 [Escherichia coli HT115]
>TDH30750.1 GTPase family protein [Escherichia coli HT115]
>TDH30751.1 LPS O-antigen chain length determinant protein WzzB [Escherichia coli HT115]
>TDH30752.1 his operon leader peptide [Escherichia coli HT115]
>TDH30753.1 membrane protein YoeI [Escherichia coli HT115]
>TDH30754.1 ethanolamine utilization protein [Escherichia coli HT115]
>TDH30755.1 DUF957 domain-containing protein [Escherichia coli HT115]
>TDH30760.1 universal stress protein UspF [Escherichia coli HT115]
>TDH30761.1 porin OmpN [Escherichia coli HT115]
>TDH30762.1 pyruvate:ferredoxin (flavodoxin) oxidoreductase [Escherichia coli HT115]
>TDH30763.1 DUF333 domain-containing protein [Escherichia coli HT115]
>TDH30764.1 heat shock protein HslJ [Escherichia coli HT115]
>TDH30765.1 D-lactate dehydrogenase [Escherichia coli HT115]
>TDH30766.1 YdbH family protein [Escherichia coli HT115]
>TDH30767.1 YnbE family lipoprotein [Escherichia coli HT115]
>TDH30768.1 transcriptional regulator FeaR [Escherichia coli HT115]
>TDH30769.1 NAD-dependent phenylacetaldehyde dehydrogenase [Escherichia coli HT115]
>TDH30770.1 primary-amine oxidase [Escherichia coli HT115]
>TDH30785.1 DUF1318 domain-containing protein [Escherichia coli HT115]
>TDH30937.1 DUF2534 family protein [Escherichia coli HT115]
>TDH30938.1 universal stress protein UspE [Escherichia coli HT115]
>TDH30939.1 fumarate/nitrate reduction transcriptional regulator Fnr [Escherichia coli HT115]
>TDH30940.1 methylated-DNA--[protein]-cysteine S-methyltransferase [Escherichia coli HT115]
>TDH30942.1 p-aminobenzoyl-glutamate hydrolase subunit B [Escherichia coli HT115]
>TDH30943.1 p-aminobenzoyl-glutamate hydrolase subunit A [Escherichia coli HT115]
>TDH30944.1 LysR family transcriptional regulator [Escherichia coli HT115]
>TDH30945.1 DNA endonuclease SmrA [Escherichia coli HT115]
>TDH30946.1 diguanylate cyclase DgcM [Escherichia coli HT115]
>TDH30947.1 zinc transporter ZntB [Escherichia coli HT115]
>TDH30948.1 ATP-dependent RNA helicase DbpA [Escherichia coli HT115]
>TDH30949.1 tRNA 2-thiocytidine(32) synthetase TtcA [Escherichia coli HT115]
>TDH30950.1 DUF3596 domain-containing protein [Escherichia coli HT115]
>TDH30951.1 excisionase XisR [Escherichia coli HT115]
>TDH30952.1 double-strand break reduction protein RcbA [Escherichia coli HT115]
>TDH30953.1 type I toxin-antitoxin system endodeoxyribonuclease toxin RalR [Escherichia coli HT115]
>TDH30954.1 recombination protein RecT [Escherichia coli HT115]
>TDH30955.1 exodeoxyribonuclease VIII [Escherichia coli HT115]
>TDH30956.1 protein RacC [Escherichia coli HT115]
>TDH30957.1 hypothetical protein E1179_19900 [Escherichia coli HT115]
>TDH30958.1 killing protein KilR [Escherichia coli HT115]
>TDH30959.1 DUF1391 domain-containing protein [Escherichia coli HT115]
>TDH30962.1 toxin YdaS [Escherichia coli HT115]
>TDH30963.1 hypothetical protein E1179_19935 [Escherichia coli HT115]
>TDH30967.1 prophage lysis lipoprotein RzoD [Escherichia coli HT115]
>TDH30968.1 hypothetical protein E1179_19965 [Escherichia coli HT115]
>TDH30969.1 hypothetical protein E1179_19970 [Escherichia coli HT115]
>TDH30972.1 short-chain fatty acid transporter	partial [Escherichia coli HT115]
>TDH30973.1 superinfection exclusion protein B [Escherichia coli HT115]
>TDH30974.1 Trk system potassium uptake protein TrkG [Escherichia coli HT115]
>TDH30978.1 nickel-responsive transcriptional regulator NikR [Escherichia coli HT115]
>TDH30979.1 nickel import ATP-binding protein NikE [Escherichia coli HT115]
>TDH30980.1 nickel import ATP-binding protein NikD [Escherichia coli HT115]
>TDH30981.1 nickel ABC transporter permease subunit NikC [Escherichia coli HT115]
>TDH30982.1 nickel ABC transporter permease subunit NikB [Escherichia coli HT115]
>TDH30983.1 nickel ABC transporter	nickel/metallophore periplasmic binding protein [Escherichia coli HT115]
>TDH30984.1 4'-phosphopantetheinyl transferase AcpT [Escherichia coli HT115]
>TDH30985.1 AI-2E family transporter [Escherichia coli HT115]
>TDH30986.1 MFS transporter [Escherichia coli HT115]
>TDH30987.1 phage sensitivity protein DcrB [Escherichia coli HT115]
>TDH30988.1 7-cyano-7-deazaguanine/7-aminomethyl-7-deazaguanine transporter [Escherichia coli HT115]
>TDH30989.1 sulfurtransferase TusA [Escherichia coli HT115]
>TDH30990.1 Zn(II)/Cd(II)/Pb(II) translocating P-type ATPase ZntA [Escherichia coli HT115]
>TDH30991.1 lysoplasmalogenase [Escherichia coli HT115]
>TDH30992.1 DUF2500 domain-containing protein [Escherichia coli HT115]
>TDH30993.1 DUF1145 family protein [Escherichia coli HT115]
>TDH30994.1 16S rRNA (guanine(966)-N(2))-methyltransferase [Escherichia coli HT115]
>TDH30995.1 signal recognition particle-docking protein FtsY [Escherichia coli HT115]
>TDH30996.1 cell division ATP-binding protein FtsE [Escherichia coli HT115]
>TDH30997.1 cell division protein FtsX [Escherichia coli HT115]
>TDH30998.1 RNA polymerase sigma factor RpoH [Escherichia coli HT115]
>TDH30999.1 branched-chain amino acid ABC transporter substrate-binding protein [Escherichia coli HT115]
>TDH31000.1 aspartate 1-decarboxylase autocleavage activator PanM [Escherichia coli HT115]
>TDH31001.1 high-affinity branched-chain amino acid ABC transporter substrate-binding protein LivK [Escherichia coli HT115]
>TDH31002.1 high-affinity branched-chain amino acid ABC transporter permease LivH [Escherichia coli HT115]
>TDH31003.1 high-affinity branched-chain amino acid ABC transporter permease LivM [Escherichia coli HT115]
>TDH31004.1 high-affinity branched-chain amino acid ABC transporter ATP-binding protein LivG [Escherichia coli HT115]
>TDH31005.1 high-affinity branched-chain amino acid ABC transporter ATP-binding protein LivF [Escherichia coli HT115]
>TDH31006.1 sn-glycerol-3-phosphate ABC transporter substrate-binding protein UgpB [Escherichia coli HT115]
>TDH31007.1 sn-glycerol-3-phosphate ABC transporter permease UgpA [Escherichia coli HT115]
>TDH31008.1 sn-glycerol-3-phosphate ABC transporter permease UgpE [Escherichia coli HT115]
>TDH31009.1 sn-glycerol-3-phosphate import ATP-binding protein UgpC [Escherichia coli HT115]
>TDH31010.1 glycerophosphodiester phosphodiesterase [Escherichia coli HT115]
>TDH31011.1 DUF2756 family protein [Escherichia coli HT115]
>TDH31012.1 gamma-glutamyltransferase [Escherichia coli HT115]
>TDH31013.1 hypothetical protein E1179_19780 [Escherichia coli HT115]
>TDH31015.1 hypothetical protein E1179_19790 [Escherichia coli HT115]
>TDH31024.1 site-specific integrase [Escherichia coli HT115]
>TDH31025.1 fimbriae biosynthesis transcriptional regulator FimZ [Escherichia coli HT115]
>TDH31026.1 fimbriae assembly protein [Escherichia coli HT115]
>TDH31027.1 type 1 fimbrin D-mannose specific adhesin FimH [Escherichia coli HT115]
>TDH31028.1 fimbrial biogenesis outer membrane usher protein [Escherichia coli HT115]
>TDH31029.1 molecular chaperone FimC [Escherichia coli HT115]
>TDH31030.1 type 1 fimbrial protein subunit FimA [Escherichia coli HT115]
>TDH31031.1 bifunctional methylenetetrahydrofolate dehydrogenase/methenyltetrahydrofolate cyclohydrolase FolD [Escherichia coli HT115]
>TDH31032.1 ribosome-associated protein YbcJ [Escherichia coli HT115]
>TDH31033.1 metal-dependent hydrolase [Escherichia coli HT115]
>TDH31034.1 cysteine--tRNA ligase [Escherichia coli HT115]
>TDH31035.1 peptidylprolyl isomerase B [Escherichia coli HT115]
>TDH31036.1 UDP-2	3-diacylglucosamine diphosphatase [Escherichia coli HT115]
>TDH31037.1 5-(carboxyamino)imidazole ribonucleotide mutase [Escherichia coli HT115]
>TDH31038.1 5-(carboxyamino)imidazole ribonucleotide synthase [Escherichia coli HT115]
>TDH31039.1 carbamate kinase [Escherichia coli HT115]
>TDH31040.1 DUF2877 domain-containing protein [Escherichia coli HT115]
>TDH31041.1 DUF1116 domain-containing protein [Escherichia coli HT115]
>TDH31042.1 acyl-CoA synthetase FdrA [Escherichia coli HT115]
>TDH31043.1 ureidoglycolate dehydrogenase [Escherichia coli HT115]
>TDH31044.1 allantoate amidohydrolase [Escherichia coli HT115]
>TDH31045.1 (S)-ureidoglycine aminohydrolase [Escherichia coli HT115]
>TDH31046.1 glycerate 3-kinase [Escherichia coli HT115]
>TDH31047.1 uracil/xanthine transporter [Escherichia coli HT115]
>TDH31048.1 allantoinase AllB [Escherichia coli HT115]
>TDH31049.1 putative allantoin permease [Escherichia coli HT115]
>TDH31050.1 2-hydroxy-3-oxopropionate reductase [Escherichia coli HT115]
>TDH31051.1 hydroxypyruvate isomerase [Escherichia coli HT115]
>TDH31052.1 glyoxylate carboligase [Escherichia coli HT115]
>TDH31053.1 HTH-type transcriptional repressor AllR [Escherichia coli HT115]
>TDH31054.1 ureidoglycolate lyase [Escherichia coli HT115]
>TDH31055.1 HTH-type transcriptional activator AllS [Escherichia coli HT115]
>TDH31056.1 tRNA 2-selenouridine(34) synthase MnmH [Escherichia coli HT115]
>TDH31057.1 hypothetical protein E1179_19580 [Escherichia coli HT115]
>TDH31058.1 hypothetical protein E1179_19590 [Escherichia coli HT115]
>TDH31059.1 RHS repeat protein	partial [Escherichia coli HT115]
>TDH31215.1 apolipoprotein N-acyltransferase [Escherichia coli HT115]
>TDH31216.1 magnesium/cobalt transporter CorC [Escherichia coli HT115]
>TDH31217.1 rRNA maturation RNase YbeY [Escherichia coli HT115]
>TDH31218.1 PhoH family protein [Escherichia coli HT115]
>TDH31219.1 tRNA (N6-isopentenyl adenosine(37)-C2)-methylthiotransferase MiaB [Escherichia coli HT115]
>TDH31220.1 2-octaprenyl-3-methyl-6-methoxy-1	4-benzoquinol hydroxylase [Escherichia coli HT115]
>TDH31221.1 asparagine synthase B [Escherichia coli HT115]
>TDH31222.1 ribonucleotide monophosphatase NagD [Escherichia coli HT115]
>TDH31223.1 DNA-binding transcriptional regulator NagC [Escherichia coli HT115]
>TDH31224.1 N-acetylglucosamine-6-phosphate deacetylase [Escherichia coli HT115]
>TDH31225.1 glucosamine-6-phosphate deaminase [Escherichia coli HT115]
>TDH31226.1 PTS N-acetyl glucosamine transporter subunit IIABC [Escherichia coli HT115]
>TDH31227.1 glutamine--tRNA ligase [Escherichia coli HT115]
>TDH31228.1 chitoporin [Escherichia coli HT115]
>TDH31229.1 hypothetical protein E1179_19280 [Escherichia coli HT115]
>TDH31230.1 ferric iron uptake transcriptional regulator [Escherichia coli HT115]
>TDH31231.1 flavodoxin FldA [Escherichia coli HT115]
>TDH31232.1 LexA regulated protein [Escherichia coli HT115]
>TDH31233.1 esterase [Escherichia coli HT115]
>TDH31234.1 replication initiation negative regulator SeqA [Escherichia coli HT115]
>TDH31235.1 alpha-D-glucose phosphate-specific phosphoglucomutase [Escherichia coli HT115]
>TDH31236.1 hypothetical protein E1179_19320 [Escherichia coli HT115]
>TDH31237.1 putrescine-ornithine antiporter [Escherichia coli HT115]
>TDH31238.1 ornithine decarboxylase SpeF [Escherichia coli HT115]
>TDH31239.1 two-component system response regulator KdpE [Escherichia coli HT115]
>TDH31240.1 two-component system sensor histidine kinase KdbD [Escherichia coli HT115]
>TDH31241.1 K(+)-transporting ATPase subunit C [Escherichia coli HT115]
>TDH31242.1 K(+)-transporting ATPase subunit B [Escherichia coli HT115]
>TDH31243.1 potassium-transporting ATPase subunit KdpA [Escherichia coli HT115]
>TDH31244.1 K(+)-transporting ATPase subunit F [Escherichia coli HT115]
>TDH31245.1 DUF2517 family protein [Escherichia coli HT115]
>TDH31246.1 hypothetical protein E1179_19385	partial [Escherichia coli HT115]
>TDH31247.1 fur leader peptide [Escherichia coli HT115]
>TDH31248.1 hypothetical protein E1179_19345 [Escherichia coli HT115]
>TDH31252.1 2	5-didehydrogluconate reductase DkgB [Escherichia coli HT115]
>TDH31253.1 LysR family transcriptional regulator [Escherichia coli HT115]
>TDH31254.1 endonuclease/exonuclease/phosphatase family protein [Escherichia coli HT115]
>TDH31255.1 SAM-dependent methyltransferase [Escherichia coli HT115]
>TDH31256.1 murein transglycosylase D [Escherichia coli HT115]
>TDH31257.1 hydroxyacylglutathione hydrolase [Escherichia coli HT115]
>TDH31258.1 SAM-dependent methyltransferase [Escherichia coli HT115]
>TDH31259.1 ribonuclease HI [Escherichia coli HT115]
>TDH31260.1 DNA polymerase III subunit epsilon [Escherichia coli HT115]
>TDH31261.1 hypothetical protein E1179_18955 [Escherichia coli HT115]
>TDH31263.1 2-oxoglutaramate amidase [Escherichia coli HT115]
>TDH31264.1 C-lysozyme inhibitor [Escherichia coli HT115]
>TDH31265.1 acyl-CoA dehydrogenase [Escherichia coli HT115]
>TDH31266.1 D-sedoheptulose 7-phosphate isomerase [Escherichia coli HT115]
>TDH31267.1 class II glutamine amidotransferase [Escherichia coli HT115]
>TDH31268.1 murein L	D-transpeptidase [Escherichia coli HT115]
>TDH31269.1 type II toxin-antitoxin system mRNA interferase toxin YafQ [Escherichia coli HT115]
>TDH31270.1 type II toxin-antitoxin system antitoxin DinJ [Escherichia coli HT115]
>TDH31271.1 REP-associated tyrosine transposase RayT [Escherichia coli HT115]
>TDH31272.1 flagellar type III secretion system protein FlhA [Escherichia coli HT115]
>TDH31273.1 putative lateral flagellar export/assembly protein LafU [Escherichia coli HT115]
>TDH31274.1 DNA polymerase IV [Escherichia coli HT115]
>TDH31275.1 type I toxin-antitoxin system antitoxin YafN [Escherichia coli HT115]
>TDH31276.1 type II toxin-antitoxin system YafO family toxin [Escherichia coli HT115]
>TDH31277.1 GNAT family N-acetyltransferase [Escherichia coli HT115]
>TDH31278.1 hypothetical protein E1179_19055 [Escherichia coli HT115]
>TDH31279.1 cytosol nonspecific dipeptidase [Escherichia coli HT115]
>TDH31280.1 xanthine phosphoribosyltransferase [Escherichia coli HT115]
>TDH31281.1 esterase FrsA [Escherichia coli HT115]
>TDH31282.1 sigma factor-binding protein Crl [Escherichia coli HT115]
>TDH31283.1 phosphoporin PhoE [Escherichia coli HT115]
>TDH31284.1 glutamate 5-kinase [Escherichia coli HT115]
>TDH31285.1 glutamate-5-semialdehyde dehydrogenase [Escherichia coli HT115]
>TDH31296.1 transposase [Escherichia coli HT115]
>TDH31297.1 peptidoglycan endopeptidase [Escherichia coli HT115]
>TDH31298.1 peptide chain release factor H [Escherichia coli HT115]
>TDH31451.1 bifunctional chitinase/lysozyme [Escherichia coli HT115]
>TDH31452.1 bacterioferritin-associated ferredoxin [Escherichia coli HT115]
>TDH31453.1 bacterioferritin [Escherichia coli HT115]
>TDH31454.1 prepilin peptidase [Escherichia coli HT115]
>TDH31455.1 type II secretion system protein M [Escherichia coli HT115]
>TDH31456.1 type II secretion system protein GspL [Escherichia coli HT115]
>TDH31457.1 general secretion pathway protein GspK [Escherichia coli HT115]
>TDH31458.1 type II secretion system protein GspJ [Escherichia coli HT115]
>TDH31459.1 type II secretion system protein GspI [Escherichia coli HT115]
>TDH31460.1 type II secretion system protein GspH [Escherichia coli HT115]
>TDH31461.1 type II secretion system protein GspG [Escherichia coli HT115]
>TDH31462.1 type II secretion system protein GspF [Escherichia coli HT115]
>TDH31463.1 type II secretion system protein GspE [Escherichia coli HT115]
>TDH31464.1 type II secretion system protein GspD [Escherichia coli HT115]
>TDH31465.1 type II secretion system protein GspC [Escherichia coli HT115]
>TDH31466.1 type II secretion system protein GspA [Escherichia coli HT115]
>TDH31467.1 putative general secretion pathway protein GspB [Escherichia coli HT115]
>TDH31468.1 30S ribosomal protein S10 [Escherichia coli HT115]
>TDH31469.1 50S ribosomal protein L3 [Escherichia coli HT115]
>TDH31470.1 50S ribosomal protein L4 [Escherichia coli HT115]
>TDH31471.1 50S ribosomal protein L23 [Escherichia coli HT115]
>TDH31472.1 50S ribosomal protein L2 [Escherichia coli HT115]
>TDH31473.1 30S ribosomal protein S19 [Escherichia coli HT115]
>TDH31474.1 50S ribosomal protein L22 [Escherichia coli HT115]
>TDH31475.1 30S ribosomal protein S3 [Escherichia coli HT115]
>TDH31476.1 50S ribosomal protein L16 [Escherichia coli HT115]
>TDH31477.1 50S ribosomal protein L29 [Escherichia coli HT115]
>TDH31478.1 30S ribosomal protein S17 [Escherichia coli HT115]
>TDH31479.1 50S ribosomal protein L14 [Escherichia coli HT115]
>TDH31480.1 50S ribosomal protein L24 [Escherichia coli HT115]
>TDH31481.1 50S ribosomal protein L5 [Escherichia coli HT115]
>TDH31482.1 30S ribosomal protein S14 [Escherichia coli HT115]
>TDH31483.1 30S ribosomal protein S8 [Escherichia coli HT115]
>TDH31484.1 50S ribosomal protein L6 [Escherichia coli HT115]
>TDH31485.1 50S ribosomal protein L18 [Escherichia coli HT115]
>TDH31486.1 30S ribosomal protein S5 [Escherichia coli HT115]
>TDH31487.1 50S ribosomal protein L30 [Escherichia coli HT115]
>TDH31488.1 50S ribosomal protein L15 [Escherichia coli HT115]
>TDH31489.1 preprotein translocase subunit SecY [Escherichia coli HT115]
>TDH31490.1 50S ribosomal protein L36 [Escherichia coli HT115]
>TDH31491.1 30S ribosomal protein S13 [Escherichia coli HT115]
>TDH31492.1 30S ribosomal protein S11 [Escherichia coli HT115]
>TDH31493.1 30S ribosomal protein S4 [Escherichia coli HT115]
>TDH31494.1 DNA-directed RNA polymerase subunit alpha [Escherichia coli HT115]
>TDH31495.1 50S ribosomal protein L17 [Escherichia coli HT115]
>TDH31496.1 DUF1992 domain-containing protein [Escherichia coli HT115]
>TDH31497.1 Zn(2+)-responsive transcriptional regulator [Escherichia coli HT115]
>TDH31498.1 alternative ribosome-rescue factor A [Escherichia coli HT115]
>TDH31499.1 large-conductance mechanosensitive channel protein MscL [Escherichia coli HT115]
>TDH31500.1 Trk system potassium transporter TrkA [Escherichia coli HT115]
>TDH31501.1 16S rRNA (cytosine(967)-C(5))-methyltransferase RsmB [Escherichia coli HT115]
>TDH31502.1 methionyl-tRNA formyltransferase [Escherichia coli HT115]
>TDH31503.1 peptide deformylase [Escherichia coli HT115]
>TDH31504.1 DNA-protecting protein DprA [Escherichia coli HT115]
>TDH31505.1 DUF494 domain-containing protein [Escherichia coli HT115]
>TDH31506.1 hypothetical protein E1179_18875 [Escherichia coli HT115]
>TDH31507.1 L-threonylcarbamoyladenylate synthase type 1 TsaC [Escherichia coli HT115]
>TDH31508.1 shikimate dehydrogenase [Escherichia coli HT115]
>TDH31509.1 DUF1488 domain-containing protein [Escherichia coli HT115]
>TDH31510.1 gamma carbonic anhydrase family protein [Escherichia coli HT115]
>TDH31514.1 primosomal protein N' [Escherichia coli HT115]
>TDH31515.1 50S ribosomal protein L31 [Escherichia coli HT115]
>TDH31516.1 YiiX family permuted papain-like enzyme [Escherichia coli HT115]
>TDH31517.1 met regulon transcriptional regulator MetJ [Escherichia coli HT115]
>TDH31518.1 cystathionine gamma-synthase [Escherichia coli HT115]
>TDH31519.1 bifunctional aspartate kinase/homoserine dehydrogenase II [Escherichia coli HT115]
>TDH31520.1 methylenetetrahydrofolate reductase [Escherichia coli HT115]
>TDH31521.1 catalase/peroxidase HPI [Escherichia coli HT115]
>TDH31522.1 cystine transporter YijE [Escherichia coli HT115]
>TDH31523.1 DUF1287 domain-containing protein [Escherichia coli HT115]
>TDH31524.1 bifunctional L-1	2-propanediol dehydrogenase/glycerol dehydrogenase [Escherichia coli HT115]
>TDH31525.1 fructose-6-phosphate aldolase [Escherichia coli HT115]
>TDH31526.1 phosphoenolpyruvate--protein phosphotransferase [Escherichia coli HT115]
>TDH31527.1 PTS fructose transporter subunit EIIC [Escherichia coli HT115]
>TDH31528.1 PTS fructose-like transporter subunit IIB [Escherichia coli HT115]
>TDH31529.1 formate C-acetyltransferase [Escherichia coli HT115]
>TDH31530.1 [formate-C-acetyltransferase]-activating enzyme [Escherichia coli HT115]
>TDH31531.1 PTS fructose-like transporter subunit IIB [Escherichia coli HT115]
>TDH31532.1 AraC family transcriptional regulator [Escherichia coli HT115]
>TDH31533.1 phosphoethanolamine transferase CptA [Escherichia coli HT115]
>TDH31534.1 phosphoenolpyruvate carboxylase [Escherichia coli HT115]
>TDH31535.1 acetylornithine deacetylase [Escherichia coli HT115]
>TDH31536.1 N-acetyl-gamma-glutamyl-phosphate reductase [Escherichia coli HT115]
>TDH31537.1 acetylglutamate kinase [Escherichia coli HT115]
>TDH31538.1 argininosuccinate lyase [Escherichia coli HT115]
>TDH31539.1 DNA-binding transcriptional regulator OxyR [Escherichia coli HT115]
>TDH31540.1 Si-specific NAD(P)(+) transhydrogenase [Escherichia coli HT115]
>TDH31541.1 YijD family membrane protein [Escherichia coli HT115]
>TDH31542.1 tRNA (uridine(54)-C5)-methyltransferase TrmA [Escherichia coli HT115]
>TDH31544.1 glutamate racemase [Escherichia coli HT115]
>TDH31545.1 HTH-type transcriptional repressor FabR [Escherichia coli HT115]
>TDH31548.1 IS1 family transposase	partial [Escherichia coli HT115]
>TDH31549.1 cold shock-like protein CspH [Escherichia coli HT115]
>TDH31550.1 cold shock protein CspG [Escherichia coli HT115]
>TDH31551.1 protein YmcE [Escherichia coli HT115]
>TDH31552.1 addiction module toxin	GnsA/GnsB family [Escherichia coli HT115]
>TDH31553.1 4Fe-4S binding protein [Escherichia coli HT115]
>TDH31554.1 TMAO reductase system sensor histidine kinase/response regulator TorS [Escherichia coli HT115]
>TDH31555.1 TMAO reductase system periplasmic protein TorT [Escherichia coli HT115]
>TDH31556.1 two-component system response regulator TorR [Escherichia coli HT115]
>TDH31557.1 pentaheme c-type cytochrome TorC [Escherichia coli HT115]
>TDH31558.1 trimethylamine-N-oxide reductase TorA [Escherichia coli HT115]
>TDH31559.1 molecular chaperone TorD [Escherichia coli HT115]
>TDH31560.1 chaperone modulator CbpM [Escherichia coli HT115]
>TDH31561.1 curved DNA-binding protein [Escherichia coli HT115]
>TDH31562.1 YccE family protein [Escherichia coli HT115]
>TDH31563.1 bifunctional glucose-1-phosphatase/inositol phosphatase [Escherichia coli HT115]
>TDH31564.1 hypothetical protein E1179_18305 [Escherichia coli HT115]
>TDH31565.1 NAD(P)H:quinone oxidoreductase [Escherichia coli HT115]
>TDH31566.1 stress-induced protein [Escherichia coli HT115]
>TDH31567.1 pyrimidine utilization transport protein G [Escherichia coli HT115]
>TDH31568.1 pyrimidine utilization flavin reductase protein F [Escherichia coli HT115]
>TDH31569.1 malonic semialdehyde reductase [Escherichia coli HT115]
>TDH31570.1 pyrimidine utilization protein D [Escherichia coli HT115]
>TDH31571.1 pyrimidine utilization protein C [Escherichia coli HT115]
>TDH31573.1 HTH-type transcriptional regulator RutR [Escherichia coli HT115]
>TDH31574.1 trifunctional transcriptional regulator/proline dehydrogenase/L-glutamate gamma-semialdehyde dehydrogenase [Escherichia coli HT115]
>TDH31575.1 hypothetical protein E1179_18370 [Escherichia coli HT115]
>TDH31576.1 sodium/proline symporter PutP [Escherichia coli HT115]
>TDH31577.1 iron uptake system protein EfeO [Escherichia coli HT115]
>TDH31578.1 deferrochelatase/peroxidase EfeB [Escherichia coli HT115]
>TDH31579.1 phosphate starvation-inducible protein PhoH [Escherichia coli HT115]
>TDH31580.1 poly-beta-1	6-N-acetyl-D-glucosamine biosynthesis protein PgaD [Escherichia coli HT115]
>TDH31581.1 poly-beta-1	6 N-acetyl-D-glucosamine synthase [Escherichia coli HT115]
>TDH31582.1 poly-beta-1	6-N-acetyl-D-glucosamine N-deacetylase PgaB [Escherichia coli HT115]
>TDH31583.1 poly-beta-1	6 N-acetyl-D-glucosamine export porin PgaA [Escherichia coli HT115]
>TDH31584.1 GGDEF domain-containing protein [Escherichia coli HT115]
>TDH31586.1 cold-shock protein [Escherichia coli HT115]
>TDH31587.1 peroxyureidoacrylate/ureidoacrylate amidohydrolase RutB [Escherichia coli HT115]
>TDH31588.1 pyrimidine utilization protein A [Escherichia coli HT115]
>TDH31768.1 beta-galactosidase	partial [Escherichia coli HT115]
>TDH31769.1 lactose permease [Escherichia coli HT115]
>TDH31770.1 galactoside O-acetyltransferase [Escherichia coli HT115]
>TDH31771.1 cyanate transporter CynX [Escherichia coli HT115]
>TDH31772.1 cyanase [Escherichia coli HT115]
>TDH31773.1 carbonic anhydrase [Escherichia coli HT115]
>TDH31774.1 cytosine deaminase [Escherichia coli HT115]
>TDH31775.1 cytosine permease [Escherichia coli HT115]
>TDH31776.1 propionate--CoA ligase [Escherichia coli HT115]
>TDH31777.1 2-methylcitrate dehydratase [Escherichia coli HT115]
>TDH31778.1 2-methylcitrate synthase [Escherichia coli HT115]
>TDH31779.1 methylisocitrate lyase [Escherichia coli HT115]
>TDH31780.1 propionate catabolism operon regulatory protein PrpR [Escherichia coli HT115]
>TDH31781.1 DUF1471 domain-containing protein [Escherichia coli HT115]
>TDH31782.1 hypothetical protein E1179_18070 [Escherichia coli HT115]
>TDH31783.1 hypothetical protein E1179_18075 [Escherichia coli HT115]
>TDH31784.1 hypothetical protein E1179_18080 [Escherichia coli HT115]
>TDH31785.1 NADPH-dependent aldehyde reductase YahK [Escherichia coli HT115]
>TDH31786.1 deaminase [Escherichia coli HT115]
>TDH31787.1 carbamate kinase family protein [Escherichia coli HT115]
>TDH31788.1 hypothetical protein E1179_18100 [Escherichia coli HT115]
>TDH31789.1 DUF1116 domain-containing protein [Escherichia coli HT115]
>TDH31790.1 acyl-CoA synthetase FdrA [Escherichia coli HT115]
>TDH31791.1 DUF2877 domain-containing protein [Escherichia coli HT115]
>TDH31792.1 ankyrin repeat domain-containing protein [Escherichia coli HT115]
>TDH31793.1 DUF1097 domain-containing protein [Escherichia coli HT115]
>TDH31794.1 LysR family transcriptional regulator [Escherichia coli HT115]
>TDH31795.1 EAL domain-containing protein [Escherichia coli HT115]
>TDH31796.1 choline BCCT transporter BetT [Escherichia coli HT115]
>TDH31797.1 transcriptional regulator BetI [Escherichia coli HT115]
>TDH31798.1 betaine-aldehyde dehydrogenase [Escherichia coli HT115]
>TDH31799.1 choline dehydrogenase [Escherichia coli HT115]
>TDH31800.1 hypothetical protein E1179_18165 [Escherichia coli HT115]
>TDH31801.1 lactate utilization protein C [Escherichia coli HT115]
>TDH31802.1 iron-sulfur cluster-binding protein [Escherichia coli HT115]
>TDH31803.1 (Fe-S)-binding protein [Escherichia coli HT115]
>TDH31804.1 AraC family transcriptional regulator [Escherichia coli HT115]
>TDH31805.1 pyridine nucleotide-disulfide oxidoreductase [Escherichia coli HT115]
>TDH31806.1 DUF1471 domain-containing protein [Escherichia coli HT115]
>TDH31807.1 reactive chlorine species resistance protein RclC [Escherichia coli HT115]
>TDH31809.1 transcriptional regulator CynR [Escherichia coli HT115]
>TDH31810.1 hypothetical protein E1179_18140 [Escherichia coli HT115]
>TDH31817.1 lipopolysaccharide biosynthesis protein [Escherichia coli HT115]
>TDH31818.1 hypothetical protein E1179_17720 [Escherichia coli HT115]
>TDH31819.1 thymidylate kinase [Escherichia coli HT115]
>TDH31820.1 thymidylate kinase [Escherichia coli HT115]
>TDH31821.1 inorganic phosphate transporter PitB [Escherichia coli HT115]
>TDH31822.1 bifunctional glutathionylspermidine amidase/synthase [Escherichia coli HT115]
>TDH31823.1 glutathione-dependent disulfide-bond oxidoreductase [Escherichia coli HT115]
>TDH31824.1 hydrogenase 2 maturation protein [Escherichia coli HT115]
>TDH31825.1 hydrogenase maturation nickel metallochaperone HypA [Escherichia coli HT115]
>TDH31826.1 hydrogenase-2 assembly chaperone [Escherichia coli HT115]
>TDH31827.1 HyaD/HybD family hydrogenase maturation endopeptidase [Escherichia coli HT115]
>TDH31828.1 hydrogenase 2 large subunit [Escherichia coli HT115]
>TDH31829.1 Ni/Fe-hydrogenase cytochrome b subunit [Escherichia coli HT115]
>TDH31830.1 hydrogenase 2 operon protein HybA [Escherichia coli HT115]
>TDH31831.1 hydrogenase 2 small subunit [Escherichia coli HT115]
>TDH31832.1 DUF2623 domain-containing protein [Escherichia coli HT115]
>TDH31833.1 L-glyceraldehyde 3-phosphate reductase [Escherichia coli HT115]
>TDH31834.1 TIGR00645 family protein [Escherichia coli HT115]
>TDH31835.1 NADP(+)-dependent aldehyde reductase [Escherichia coli HT115]
>TDH31836.1 TonB system transport protein ExbD [Escherichia coli HT115]
>TDH31837.1 biopolymer transporter ExbB [Escherichia coli HT115]
>TDH31838.1 cystathionine beta-lyase [Escherichia coli HT115]
>TDH31839.1 DedA family protein [Escherichia coli HT115]
>TDH31840.1 AraC family transcriptional regulator [Escherichia coli HT115]
>TDH31841.1 alcohol dehydrogenase [Escherichia coli HT115]
>TDH31842.1 2	5-didehydrogluconate reductase DkgA [Escherichia coli HT115]
>TDH31843.1 DUF3828 domain-containing protein [Escherichia coli HT115]
>TDH31844.1 lipoprotein YqhH [Escherichia coli HT115]
>TDH31845.1 YgiQ family radical SAM protein [Escherichia coli HT115]
>TDH31846.1 cell division protein FtsP [Escherichia coli HT115]
>TDH31847.1 1-acylglycerol-3-phosphate O-acyltransferase [Escherichia coli HT115]
>TDH31848.1 DNA topoisomerase 4 subunit A [Escherichia coli HT115]
>TDH31849.1 ABC transporter substrate-binding protein [Escherichia coli HT115]
>TDH31850.1 type II toxin-antitoxin system antitoxin MqsA [Escherichia coli HT115]
>TDH31851.1 type II toxin-antitoxin system toxin MqsR [Escherichia coli HT115]
>TDH31852.1 transcriptional regulator [Escherichia coli HT115]
>TDH31853.1 OB fold stress tolerance protein YgiW [Escherichia coli HT115]
>TDH31854.1 two-component system response regulator QseB [Escherichia coli HT115]
>TDH31855.1 two-component system sensor histidine kinase QseC [Escherichia coli HT115]
>TDH31856.1 DUF2645 family protein [Escherichia coli HT115]
>TDH31857.1 NADPH:quinone oxidoreductase MdaB [Escherichia coli HT115]
>TDH31858.1 antibiotic biosynthesis monooxygenase [Escherichia coli HT115]
>TDH31859.1 DNA topoisomerase IV subunit B [Escherichia coli HT115]
>TDH31860.1 esterase YqiA [Escherichia coli HT115]
>TDH31861.1 3'	5'-cyclic-AMP phosphodiesterase [Escherichia coli HT115]
>TDH31862.1 DUF1249 family protein [Escherichia coli HT115]
>TDH31863.1 ADP-ribose pyrophosphatase [Escherichia coli HT115]
>TDH31864.1 outer membrane channel protein TolC [Escherichia coli HT115]
>TDH31865.1 DUF1190 family protein [Escherichia coli HT115]
>TDH31866.1 glutathionylspermidine synthase family protein [Escherichia coli HT115]
>TDH31867.1 4	5-DOPA dioxygenase extradiol [Escherichia coli HT115]
>TDH31868.1 zinc transporter ZupT [Escherichia coli HT115]
>TDH31869.1 3	4-dihydroxy-2-butanone-4-phosphate synthase [Escherichia coli HT115]
>TDH31870.1 accessory factor UbiK family protein [Escherichia coli HT115]
>TDH31871.1 fimbrial-like protein [Escherichia coli HT115]
>TDH32115.1 amino acid ABC transporter ATP-binding protein [Escherichia coli HT115]
>TDH32116.1 amino acid ABC transporter permease [Escherichia coli HT115]
>TDH32117.1 hypothetical protein E1179_17470 [Escherichia coli HT115]
>TDH32118.1 multidrug efflux RND transporter permease subunit AcrF [Escherichia coli HT115]
>TDH32119.1 multidrug efflux RND transporter periplasmic adaptor subunit AcrE [Escherichia coli HT115]
>TDH32120.1 multidrug efflux transporter transcriptional repressor AcrS [Escherichia coli HT115]
>TDH32121.1 DUF2556 domain-containing protein [Escherichia coli HT115]
>TDH32122.1 adenine-specific DNA-methyltransferase [Escherichia coli HT115]
>TDH32123.1 DNA-binding transcriptional regulator Fis [Escherichia coli HT115]
>TDH32124.1 tRNA dihydrouridine synthase DusB [Escherichia coli HT115]
>TDH32125.1 50S ribosomal protein L11 methyltransferase [Escherichia coli HT115]
>TDH32126.1 sodium/pantothenate symporter [Escherichia coli HT115]
>TDH32127.1 DUF997 family protein [Escherichia coli HT115]
>TDH32128.1 acetyl-CoA carboxylase biotin carboxylase subunit [Escherichia coli HT115]
>TDH32129.1 acetyl-CoA carboxylase biotin carboxyl carrier protein [Escherichia coli HT115]
>TDH32130.1 oxidoreductase [Escherichia coli HT115]
>TDH32131.1 RNase E specificity factor CsrD [Escherichia coli HT115]
>TDH32132.1 hypothetical protein E1179_17545 [Escherichia coli HT115]
>TDH32133.1 rod shape-determining protein [Escherichia coli HT115]
>TDH32134.1 rod shape-determining protein MreC [Escherichia coli HT115]
>TDH32135.1 rod shape-determining protein MreD [Escherichia coli HT115]
>TDH32136.1 nucleoside triphosphate pyrophosphatase YhdE [Escherichia coli HT115]
>TDH32137.1 ribonuclease G [Escherichia coli HT115]
>TDH32138.1 AsmA2 domain-containing protein [Escherichia coli HT115]
>TDH32139.1 metalloprotease TldD [Escherichia coli HT115]
>TDH32140.1 HTH-type transcriptional activator AaeR [Escherichia coli HT115]
>TDH32141.1 DUF1656 domain-containing protein [Escherichia coli HT115]
>TDH32142.1 p-hydroxybenzoic acid efflux pump subunit AaeA [Escherichia coli HT115]
>TDH32143.1 p-hydroxybenzoic acid efflux pump subunit AaeB [Escherichia coli HT115]
>TDH32144.1 hypothetical protein E1179_17605 [Escherichia coli HT115]
>TDH32145.1 peroxide/acid stress response protein YhcN [Escherichia coli HT115]
>TDH32146.1 transcriptional regulator ArgR [Escherichia coli HT115]
>TDH32147.1 malate dehydrogenase [Escherichia coli HT115]
>TDH32148.1 serine endoprotease DegS [Escherichia coli HT115]
>TDH32149.1 serine endoprotease DegQ [Escherichia coli HT115]
>TDH32150.1 DUF1043 family protein [Escherichia coli HT115]
>TDH32151.1 cell division protein ZapE [Escherichia coli HT115]
>TDH32152.1 50S ribosomal protein L13 [Escherichia coli HT115]
>TDH32153.1 30S ribosomal protein S9 [Escherichia coli HT115]
>TDH32154.1 stringent starvation protein A [Escherichia coli HT115]
>TDH32155.1 ClpXP protease specificity-enhancing factor [Escherichia coli HT115]
>TDH32156.1 C4-dicarboxylate transporter DcuC [Escherichia coli HT115]
>TDH32157.1 transcriptional regulator NanR [Escherichia coli HT115]
>TDH32158.1 N-acetylneuraminate lyase [Escherichia coli HT115]
>TDH32159.1 sialic acid transporter NanT [Escherichia coli HT115]
>TDH32160.1 N-acetylmannosamine-6-phosphate 2-epimerase [Escherichia coli HT115]
>TDH32161.1 N-acetylmannosamine kinase [Escherichia coli HT115]
>TDH32162.1 YhcH/YjgK/YiaL family protein [Escherichia coli HT115]
>TDH32163.1 DUF1016 domain-containing protein [Escherichia coli HT115]
>TDH32165.1 amino acid ABC transporter permease [Escherichia coli HT115]
>TDH32171.1 DUF2773 domain-containing bactofilin [Escherichia coli HT115]
>TDH32172.1 CDP-alcohol phosphatidyltransferase family protein [Escherichia coli HT115]
>TDH32173.1 hypothetical protein E1179_17190 [Escherichia coli HT115]
>TDH32174.1 alpha/beta fold hydrolase [Escherichia coli HT115]
>TDH32175.1 hypothetical protein E1179_17200 [Escherichia coli HT115]
>TDH32176.1 FMN-dependent NADH-azoreductase [Escherichia coli HT115]
>TDH32177.1 ATP-dependent RNA helicase HrpA [Escherichia coli HT115]
>TDH32178.1 YdcF family protein [Escherichia coli HT115]
>TDH32179.1 aldehyde dehydrogenase [Escherichia coli HT115]
>TDH32180.1 cytochrome b561 [Escherichia coli HT115]
>TDH32181.1 hypothetical protein E1179_17235 [Escherichia coli HT115]
>TDH32182.1 type I toxin-antitoxin system toxin HokB [Escherichia coli HT115]
>TDH32183.1 methyl-accepting chemotaxis protein Trg [Escherichia coli HT115]
>TDH32184.1 LysR family transcriptional regulator [Escherichia coli HT115]
>TDH32185.1 VOC family protein [Escherichia coli HT115]
>TDH32186.1 glucan biosynthesis protein D [Escherichia coli HT115]
>TDH32187.1 DUF465 domain-containing protein [Escherichia coli HT115]
>TDH32188.1 50S ribosomal protein L7/L12-serine acetyltransferase [Escherichia coli HT115]
>TDH32189.1 hypothetical protein E1179_17280 [Escherichia coli HT115]
>TDH32190.1 dicarboxylate transporter/tellurite-resistance protein TehA [Escherichia coli HT115]
>TDH32191.1 tellurite resistance methyltransferase TehB [Escherichia coli HT115]
>TDH32192.1 DUF3313 domain-containing protein [Escherichia coli HT115]
>TDH32193.1 transposase [Escherichia coli HT115]
>TDH32194.1 BenE family transporter YdcO [Escherichia coli HT115]
>TDH32195.1 XRE family transcriptional regulator [Escherichia coli HT115]
>TDH32196.1 23S rRNA 5-hydroxycytidine C2501 synthase [Escherichia coli HT115]
>TDH32197.1 DUF2554 family protein [Escherichia coli HT115]
>TDH32198.1 type II toxin-antitoxin system mRNA interferase toxin HicA [Escherichia coli HT115]
>TDH32199.1 PLP-dependent aminotransferase family protein [Escherichia coli HT115]
>TDH32200.1 extracellular solute-binding protein [Escherichia coli HT115]
>TDH32201.1 ABC transporter ATP-binding protein [Escherichia coli HT115]
>TDH32202.1 ABC transporter permease [Escherichia coli HT115]
>TDH32203.1 ABC transporter permease [Escherichia coli HT115]
>TDH32204.1 aminobutyraldehyde dehydrogenase [Escherichia coli HT115]
>TDH32205.1 stress response membrane protein YncL [Escherichia coli HT115]
>TDH32206.1 GhoT/OrtT family toxin [Escherichia coli HT115]
>TDH32207.1 DUF2526 domain-containing protein [Escherichia coli HT115]
>TDH32208.1 DMT family transporter [Escherichia coli HT115]
>TDH32209.1 L-amino acid N-acyltransferase MnaT [Escherichia coli HT115]
>TDH32210.1 NADPH-dependent curcumin/dihydrocurcumin reductase [Escherichia coli HT115]
>TDH32211.1 GntR family transcriptional regulator [Escherichia coli HT115]
>TDH32212.1 TonB-dependent receptor [Escherichia coli HT115]
>TDH32213.1 YncE family protein [Escherichia coli HT115]
>TDH32214.1 L-asparagine permease [Escherichia coli HT115]
>TDH32215.1 glutathione S-transferase family protein [Escherichia coli HT115]
>TDH32216.1 hypothetical protein E1179_17425 [Escherichia coli HT115]
>TDH32218.1 type II toxin-antitoxin system antitoxin HicB [Escherichia coli HT115]
>TDH32222.1 ribonucleoside-diphosphate reductase 1 subunit beta [Escherichia coli HT115]
>TDH32223.1 ribonucleoside-diphosphate reductase 1 subunit alpha [Escherichia coli HT115]
>TDH32224.1 AIDA-I family autotransporter YfaL [Escherichia coli HT115]
>TDH32225.1 DNA gyrase subunit A [Escherichia coli HT115]
>TDH32239.1 porin OmpC [Escherichia coli HT115]
>TDH32240.1 FAD:protein FMN transferase ApbE [Escherichia coli HT115]
>TDH32241.1 bifunctional DNA-binding transcriptional regulator/O6-methylguanine-DNA methyltransferase Ada [Escherichia coli HT115]
>TDH32242.1 DNA oxidative demethylase AlkB [Escherichia coli HT115]
>TDH32243.1 microcin J25 efflux ABC transporter YojI [Escherichia coli HT115]
>TDH32244.1 malate dehydrogenase (quinone) [Escherichia coli HT115]
>TDH32245.1 ecotin [Escherichia coli HT115]
>TDH32246.1 ferredoxin-type protein NapF [Escherichia coli HT115]
>TDH32247.1 chaperone NapD [Escherichia coli HT115]
>TDH32248.1 periplasmic nitrate reductase subunit alpha [Escherichia coli HT115]
>TDH32249.1 ferredoxin-type protein NapG [Escherichia coli HT115]
>TDH32250.1 quinol dehydrogenase ferredoxin subunit NapH [Escherichia coli HT115]
>TDH32251.1 nitrate reductase cytochrome c-type subunit [Escherichia coli HT115]
>TDH32252.1 cytochrome c-type protein NapC [Escherichia coli HT115]
>TDH32253.1 heme exporter protein CcmB [Escherichia coli HT115]
>TDH32254.1 heme exporter protein CcmC [Escherichia coli HT115]
>TDH32255.1 heme exporter protein CcmD [Escherichia coli HT115]
>TDH32256.1 cytochrome c maturation protein CcmE [Escherichia coli HT115]
>TDH32257.1 heme lyase CcmF/NrfE family subunit [Escherichia coli HT115]
>TDH32258.1 thiol:disulfide interchange protein DsbE [Escherichia coli HT115]
>TDH32259.1 cytochrome c-type biogenesis protein CcmH [Escherichia coli HT115]
>TDH32260.1 nitrate/nitrite response regulator protein NarP [Escherichia coli HT115]
>TDH32261.1 bifunctional 3-demethylubiquinone 3-O-methyltransferase/2-octaprenyl-6-hydroxy phenol methylase [Escherichia coli HT115]
>TDH32262.1 cytochrome c biogenesis heme-transporting ATPase CcmA [Escherichia coli HT115]
>TDH32268.1 glutamate decarboxylase	partial [Escherichia coli HT115]
>TDH32269.1 insulinase family protein [Escherichia coli HT115]
>TDH32270.1 TonB-dependent receptor [Escherichia coli HT115]
>TDH32271.1 ABC transporter ATP-binding protein/permease [Escherichia coli HT115]
>TDH32272.1 anaerobic sulfatase maturase [Escherichia coli HT115]
>TDH32273.1 sulfatase [Escherichia coli HT115]
>TDH32274.1 transcriptional regulator YdeO [Escherichia coli HT115]
>TDH32275.1 two-component system connector SafA [Escherichia coli HT115]
>TDH32276.1 acid resistance putative oxidoreductase YdeP [Escherichia coli HT115]
>TDH32277.1 fimbrial protein [Escherichia coli HT115]
>TDH32278.1 type 1 fimbrial protein [Escherichia coli HT115]
>TDH32279.1 type 1 fimbrial protein [Escherichia coli HT115]
>TDH32280.1 type II toxin-antitoxin system serine/threonine protein kinase toxin HipA [Escherichia coli HT115]
>TDH32281.1 type II toxin-antitoxin system antitoxin HipB [Escherichia coli HT115]
>TDH32282.1 autotransporter outer membrane beta-barrel domain-containing protein [Escherichia coli HT115]
>TDH32288.1 autoinducer 2 ABC transporter substrate-binding protein LsrB [Escherichia coli HT115]
>TDH32289.1 3-hydroxy-5-phosphonooxypentane-2	4-dione thiolase [Escherichia coli HT115]
>TDH32290.1 (4S)-4-hydroxy-5-phosphonooxypentane-2	3-dione isomerase [Escherichia coli HT115]
>TDH32291.1 trans-aconitate 2-methyltransferase [Escherichia coli HT115]
>TDH32292.1 bestrophin family inner membrane protein [Escherichia coli HT115]
>TDH32293.1 tagaturonate reductase [Escherichia coli HT115]
>TDH32294.1 GGDEF domain-containing protein [Escherichia coli HT115]
>TDH32295.1 DUF4186 domain-containing protein [Escherichia coli HT115]
>TDH32296.1 glutaminase 2 [Escherichia coli HT115]
>TDH32297.1 succinate-semialdehyde dehydrogenase [Escherichia coli HT115]
>TDH32298.1 LysR family transcriptional regulator [Escherichia coli HT115]
>TDH32299.1 putative protein YneK [Escherichia coli HT115]
>TDH32300.1 L-arabinose transporter [Escherichia coli HT115]
>TDH32301.1 NAAT family transporter MarC [Escherichia coli HT115]
>TDH32302.1 multiple antibiotic resistance transcriptional regulator MarR [Escherichia coli HT115]
>TDH32303.1 MDR efflux pump AcrAB transcriptional activator MarA [Escherichia coli HT115]
>TDH32304.1 multiple antibiotic resistance protein MarB [Escherichia coli HT115]
>TDH32305.1 O-acetylserine/cysteine exporter [Escherichia coli HT115]
>TDH32306.1 efflux MFS transporter YdeE [Escherichia coli HT115]
>TDH32307.1 protein MgtS [Escherichia coli HT115]
>TDH32308.1 diguanylate cyclase DgcZ [Escherichia coli HT115]
>TDH32309.1 YdeI family stress tolerance OB fold protein [Escherichia coli HT115]
>TDH32310.1 2-oxo-tetronate isomerase [Escherichia coli HT115]
>TDH32311.1 peptidyl-dipeptidase Dcp [Escherichia coli HT115]
>TDH32312.1 bifunctional NADP-dependent 3-hydroxy acid dehydrogenase/3-hydroxypropionate dehydrogenase YdfG [Escherichia coli HT115]
>TDH32313.1 GntR family transcriptional regulator [Escherichia coli HT115]
>TDH32314.1 putative selenium delivery protein YdfZ [Escherichia coli HT115]
>TDH32315.1 mannitol dehydrogenase family protein [Escherichia coli HT115]
>TDH32316.1 MFS transporter [Escherichia coli HT115]
>TDH32317.1 hypothetical protein E1179_16935 [Escherichia coli HT115]
>TDH32318.1 cold shock protein YdfK	partial [Escherichia coli HT115]
>TDH32319.1 hypothetical protein E1179_16690 [Escherichia coli HT115]
>TDH32329.1 DeoR/GlpR transcriptional regulator [Escherichia coli HT115]
>TDH32330.1 lipid kinase YegS [Escherichia coli HT115]
>TDH32331.1 hypothetical protein E1179_16385 [Escherichia coli HT115]
>TDH32332.1 hypothetical protein E1179_16390 [Escherichia coli HT115]
>TDH32333.1 U32 family peptidase [Escherichia coli HT115]
>TDH32334.1 DUF1508 domain-containing protein [Escherichia coli HT115]
>TDH32335.1 two-component system response regulator BaeR [Escherichia coli HT115]
>TDH32336.1 two-component system sensor histidine kinase BaeS [Escherichia coli HT115]
>TDH32337.1 MFS transporter [Escherichia coli HT115]
>TDH32338.1 multidrug efflux RND transporter permease subunit MdtC [Escherichia coli HT115]
>TDH32339.1 multidrug efflux RND transporter permease subunit MdtB [Escherichia coli HT115]
>TDH32340.1 multidrug efflux RND transporter subunit MdtA [Escherichia coli HT115]
>TDH32341.1 VWA domain-containing protein [Escherichia coli HT115]
>TDH32342.1 protein-serine/threonine phosphatase PphC [Escherichia coli HT115]
>TDH32344.1 protein kinase YegI [Escherichia coli HT115]
>TDH32345.1 molecular chaperone [Escherichia coli HT115]
>TDH32346.1 DNA-3-methyladenine glycosylase 2 [Escherichia coli HT115]
>TDH32347.1 diguanylate cyclase [Escherichia coli HT115]
>TDH32348.1 uridine kinase [Escherichia coli HT115]
>TDH32349.1 dCTP deaminase [Escherichia coli HT115]
>TDH32350.1 outer membrane assembly protein AsmA [Escherichia coli HT115]
>TDH32351.1 polysaccharide export protein [Escherichia coli HT115]
>TDH32352.1 low molecular weight protein-tyrosine-phosphatase Wzb [Escherichia coli HT115]
>TDH32353.1 tyrosine-protein kinase Wzc [Escherichia coli HT115]
>TDH32354.1 colanic acid biosynthesis glycosyltransferase WcaA [Escherichia coli HT115]
>TDH32355.1 colanic acid biosynthesis acetyltransferase WcaB [Escherichia coli HT115]
>TDH32356.1 colanic acid biosynthesis glycosyltransferase WcaC [Escherichia coli HT115]
>TDH32357.1 putative colanic acid polymerase WcaD [Escherichia coli HT115]
>TDH32358.1 colanic acid biosynthesis glycosyltransferase WcaE [Escherichia coli HT115]
>TDH32359.1 colanic acid biosynthesis acetyltransferase WcaF [Escherichia coli HT115]
>TDH32360.1 GDP-mannose 4	6-dehydratase [Escherichia coli HT115]
>TDH32361.1 GDP-L-fucose synthase [Escherichia coli HT115]
>TDH32362.1 colanic acid biosynthesis glycosyltransferase WcaI [Escherichia coli HT115]
>TDH32363.1 mannose-1-phosphate guanyltransferase [Escherichia coli HT115]
>TDH32364.1 phosphomannomutase CpsG [Escherichia coli HT115]
>TDH32365.1 UDP-glucose--undecaprenyl-phosphate glucose-1-phosphate transferase [Escherichia coli HT115]
>TDH32366.1 M-antigen undecaprenyl disphosphate flippase [Escherichia coli HT115]
>TDH32367.1 colanic acid biosynthesis pyruvyl transferase WcaK [Escherichia coli HT115]
>TDH32368.1 colanic acid biosynthesis glycosyltransferase WcaL [Escherichia coli HT115]
>TDH32369.1 colanic acid biosynthesis protein WcaM [Escherichia coli HT115]
>TDH32370.1 UTP--glucose-1-phosphate uridylyltransferase GalF [Escherichia coli HT115]
>TDH32371.1 dTDP-glucose 4	6-dehydratase [Escherichia coli HT115]
>TDH32372.1 dTDP-4-dehydrorhamnose reductase [Escherichia coli HT115]
>TDH32373.1 glucose-1-phosphate thymidylyltransferase RfbA [Escherichia coli HT115]
>TDH32374.1 dTDP-4-dehydrorhamnose 3	5-epimerase [Escherichia coli HT115]
>TDH32379.1 glycosyltransferase [Escherichia coli HT115]
>TDH32380.1 prophage transcriptional regulator OgrK [Escherichia coli HT115]
>TDH32381.1 type I toxin-antitoxin system Ibs family toxin [Escherichia coli HT115]
>TDH32382.1 type I toxin-antitoxin system toxin IbsA [Escherichia coli HT115]
>TDH32383.1 TerC family protein [Escherichia coli HT115]
>TDH32384.1 GDP-mannose mannosyl hydrolase [Escherichia coli HT115]
>TDH32710.1 protein bax [Escherichia coli HT115]
>TDH32711.1 xylose operon transcription regulator XylR [Escherichia coli HT115]
>TDH32712.1 xylose ABC transporter permease XylH [Escherichia coli HT115]
>TDH32714.1 D-xylose-binding periplasmic protein [Escherichia coli HT115]
>TDH32715.1 xylose isomerase [Escherichia coli HT115]
>TDH32716.1 xylulokinase [Escherichia coli HT115]
>TDH32717.1 hypothetical protein E1179_16120 [Escherichia coli HT115]
>TDH32718.1 YiaB family inner membrane protein [Escherichia coli HT115]
>TDH32719.1 acyltransferase [Escherichia coli HT115]
>TDH32720.1 hypothetical protein E1179_16135 [Escherichia coli HT115]
>TDH32721.1 glycine--tRNA ligase subunit alpha [Escherichia coli HT115]
>TDH32722.1 glycine--tRNA ligase subunit beta [Escherichia coli HT115]
>TDH32723.1 IS3-like element IS150 family transposase [Escherichia coli HT115]
>TDH32724.1 type I toxin-antitoxin system toxin HokA [Escherichia coli HT115]
>TDH32725.1 RNA chaperone/antiterminator CspA [Escherichia coli HT115]
>TDH32726.1 HTH-type transcriptional regulator [Escherichia coli HT115]
>TDH32727.1 DUF3053 domain-containing protein [Escherichia coli HT115]
>TDH32728.1 glyoxylate/hydroxypyruvate reductase GhrB [Escherichia coli HT115]
>TDH32729.1 OmpA family lipoprotein [Escherichia coli HT115]
>TDH32730.1 biotin sulfoxide reductase [Escherichia coli HT115]
>TDH32731.1 N-acetyltransferase [Escherichia coli HT115]
>TDH32732.1 DNA-3-methyladenine glycosylase 1 [Escherichia coli HT115]
>TDH32733.1 autotransporter outer membrane beta-barrel domain-containing protein [Escherichia coli HT115]
>TDH32734.1 MFS transporter [Escherichia coli HT115]
>TDH32735.1 kdo(2)-lipid A phosphoethanolamine 7''-transferase [Escherichia coli HT115]
>TDH32736.1 dipeptide ABC transporter substrate-binding protein DppA [Escherichia coli HT115]
>TDH32737.1 hypothetical protein E1179_16230 [Escherichia coli HT115]
>TDH32738.1 dipeptide ABC transporter permease DppB [Escherichia coli HT115]
>TDH32739.1 dipeptide ABC transporter permease DppC [Escherichia coli HT115]
>TDH32740.1 dipeptide ABC transporter ATP-binding protein [Escherichia coli HT115]
>TDH32741.1 dipeptide ABC transporter ATP binding subunit DppF [Escherichia coli HT115]
>TDH32742.1 transporter [Escherichia coli HT115]
>TDH32743.1 type I toxin-antitoxin system toxic polypeptide LdrD [Escherichia coli HT115]
>TDH32744.1 cellulose biosynthesis protein BcsG [Escherichia coli HT115]
>TDH32745.1 cellulose biosynthesis protein BcsF [Escherichia coli HT115]
>TDH32746.1 cellulose biosynthesis protein BcsE [Escherichia coli HT115]
>TDH32747.1 hypothetical protein E1179_16280 [Escherichia coli HT115]
>TDH32748.1 cellulose biosynthesis protein BcsQ [Escherichia coli HT115]
>TDH32749.1 UDP-forming cellulose synthase catalytic subunit [Escherichia coli HT115]
>TDH32750.1 cellulose biosynthesis cyclic di-GMP-binding regulatory protein BcsB [Escherichia coli HT115]
>TDH32751.1 cellulase [Escherichia coli HT115]
>TDH32752.1 cellulose biosynthesis protein BcsC [Escherichia coli HT115]
>TDH32753.1 biofilm formation regulator HmsP [Escherichia coli HT115]
>TDH32754.1 insulinase family protein [Escherichia coli HT115]
>TDH32755.1 2-dehydro-3-deoxygluconokinase [Escherichia coli HT115]
>TDH32756.1 cyclic-guanylate-specific phosphodiesterase [Escherichia coli HT115]
>TDH32757.1 AsmA family protein [Escherichia coli HT115]
>TDH32758.1 MFS transporter [Escherichia coli HT115]
>TDH32759.1 inner membrane protein YhjD [Escherichia coli HT115]
>TDH32760.1 LysR family transcriptional regulator [Escherichia coli HT115]
>TDH32761.1 response regulator transcription factor [Escherichia coli HT115]
>TDH32762.1 alpha	alpha-trehalase TreF [Escherichia coli HT115]
>TDH32763.1 cytochrome c peroxidase [Escherichia coli HT115]
>TDH32764.1 glutamate decarboxylase	partial [Escherichia coli HT115]
>TDH32772.1 hypothetical protein E1179_15720 [Escherichia coli HT115]
>TDH32773.1 DUF1722 domain-containing protein [Escherichia coli HT115]
>TDH32774.1 deoxyribodipyrimidine photo-lyase [Escherichia coli HT115]
>TDH32775.1 dipeptide permease DtpD [Escherichia coli HT115]
>TDH32776.1 Nif3-like dinuclear metal center hexameric protein [Escherichia coli HT115]
>TDH32777.1 5-oxoprolinase subunit PxpB [Escherichia coli HT115]
>TDH32778.1 5-oxoprolinase subunit PxpC [Escherichia coli HT115]
>TDH32779.1 5-oxoprolinase subunit PxpA [Escherichia coli HT115]
>TDH32780.1 endonuclease VIII [Escherichia coli HT115]
>TDH32781.1 AbrB family transcriptional regulator [Escherichia coli HT115]
>TDH32782.1 type 1 fimbrial protein [Escherichia coli HT115]
>TDH32783.1 molecular chaperone [Escherichia coli HT115]
>TDH32784.1 fimbrial biogenesis outer membrane usher protein [Escherichia coli HT115]
>TDH32785.1 type 1 fimbrial protein [Escherichia coli HT115]
>TDH32786.1 citrate (Si)-synthase [Escherichia coli HT115]
>TDH32787.1 hypothetical protein E1179_15810 [Escherichia coli HT115]
>TDH32788.1 succinate dehydrogenase membrane anchor subunit [Escherichia coli HT115]
>TDH32789.1 succinate dehydrogenase flavoprotein subunit [Escherichia coli HT115]
>TDH32790.1 succinate dehydrogenase iron-sulfur subunit [Escherichia coli HT115]
>TDH32791.1 2-oxoglutarate dehydrogenase E1 component [Escherichia coli HT115]
>TDH32792.1 2-oxoglutarate dehydrogenase complex dihydrolipoyllysine-residue succinyltransferase [Escherichia coli HT115]
>TDH32793.1 ADP-forming succinate--CoA ligase subunit beta [Escherichia coli HT115]
>TDH32794.1 succinate--CoA ligase subunit alpha [Escherichia coli HT115]
>TDH32795.1 GntR family transcriptional regulator [Escherichia coli HT115]
>TDH32796.1 PTS 2-O-a-mannosyl-D-glycerate transporter subunit IIABC [Escherichia coli HT115]
>TDH32797.1 mannosylglycerate hydrolase [Escherichia coli HT115]
>TDH32798.1 cytochrome d ubiquinol oxidase subunit II [Escherichia coli HT115]
>TDH32799.1 cytochrome bd-I oxidase subunit CydX [Escherichia coli HT115]
>TDH32800.1 cyd operon protein YbgE [Escherichia coli HT115]
>TDH32801.1 acyl-CoA thioesterase YbgC [Escherichia coli HT115]
>TDH32802.1 Tol-Pal system protein TolQ [Escherichia coli HT115]
>TDH32803.1 colicin uptake protein TolR [Escherichia coli HT115]
>TDH32804.1 cell envelope integrity protein TolA [Escherichia coli HT115]
>TDH32805.1 Tol-Pal system protein TolB [Escherichia coli HT115]
>TDH32806.1 peptidoglycan-associated lipoprotein Pal [Escherichia coli HT115]
>TDH32807.1 cell division protein CpoB [Escherichia coli HT115]
>TDH32808.1 quinolinate synthase NadA [Escherichia coli HT115]
>TDH32809.1 nicotinamide riboside transporter PnuC [Escherichia coli HT115]
>TDH32810.1 zinc transporter ZitB [Escherichia coli HT115]
>TDH32811.1 hypothetical protein E1179_15980 [Escherichia coli HT115]
>TDH32812.1 3-deoxy-7-phosphoheptulonate synthase AroG [Escherichia coli HT115]
>TDH32813.1 2	3-diphosphoglycerate-dependent phosphoglycerate mutase [Escherichia coli HT115]
>TDH32814.1 galactose-1-epimerase [Escherichia coli HT115]
>TDH32815.1 galactokinase [Escherichia coli HT115]
>TDH32816.1 galactose-1-phosphate uridylyltransferase [Escherichia coli HT115]
>TDH32817.1 UDP-glucose 4-epimerase [Escherichia coli HT115]
>TDH32818.1 molybdate ABC transporter ATP-binding protein ModF [Escherichia coli HT115]
>TDH32819.1 molybdenum-dependent transcriptional regulator [Escherichia coli HT115]
>TDH32820.1 multidrug efflux pump-associated protein	AcrZ family [Escherichia coli HT115]
>TDH32821.1 molybdate ABC transporter substrate-binding protein [Escherichia coli HT115]
>TDH32822.1 molybdenum ABC transporter permease [Escherichia coli HT115]
>TDH32823.1 molybdenum ABC transporter ATP-binding protein ModC [Escherichia coli HT115]
>TDH32824.1 pyridoxal phosphatase [Escherichia coli HT115]
>TDH32825.1 6-phosphogluconolactonase [Escherichia coli HT115]
>TDH32826.1 LysR family transcriptional regulator [Escherichia coli HT115]
>TDH32827.1 4-oxalomesaconate tautomerase [Escherichia coli HT115]
>TDH32828.1 anion permease [Escherichia coli HT115]
>TDH32829.1 hydratase [Escherichia coli HT115]
>TDH32830.1 putative acyl-CoA thioester hydrolase [Escherichia coli HT115]
>TDH32831.1 succinate dehydrogenase cytochrome b556 subunit [Escherichia coli HT115]
>TDH32832.1 cytochrome bd-I ubiquinol oxidase subunit CydA [Escherichia coli HT115]
>TDH32837.1 enterobactin synthase subunit EntD [Escherichia coli HT115]
>TDH32838.1 siderophore enterobactin receptor FepA [Escherichia coli HT115]
>TDH32839.1 enterochelin esterase [Escherichia coli HT115]
>TDH32840.1 MbtH family protein [Escherichia coli HT115]
>TDH32841.1 enterobactin non-ribosomal peptide synthetase EntF [Escherichia coli HT115]
>TDH32842.1 LPS O-antigen length regulator [Escherichia coli HT115]
>TDH32843.1 iron-enterobactin ABC transporter ATP-binding protein [Escherichia coli HT115]
>TDH32844.1 ferric anguibactin ABC transporter permease [Escherichia coli HT115]
>TDH32845.1 ferric anguibactin ABC transporter permease [Escherichia coli HT115]
>TDH32846.1 enterobactin transporter EntS [Escherichia coli HT115]
>TDH32847.1 Fe2+-enterobactin ABC transporter substrate-binding protein [Escherichia coli HT115]
>TDH32848.1 isochorismate synthase EntC [Escherichia coli HT115]
>TDH32849.1 (2	3-dihydroxybenzoyl)adenylate synthase [Escherichia coli HT115]
>TDH32850.1 enterobactin biosynthesis bifunctional isochorismatase/aryl carrier protein EntB [Escherichia coli HT115]
>TDH32851.1 2	3-dihydro-2	3-dihydroxybenzoate dehydrogenase [Escherichia coli HT115]
>TDH32852.1 proofreading thioesterase EntH [Escherichia coli HT115]
>TDH32854.1 YbdD/YjiX family protein [Escherichia coli HT115]
>TDH32855.1 hydroxycarboxylate dehydrogenase HcxA [Escherichia coli HT115]
>TDH32856.1 methionine-oxo-acid transaminase [Escherichia coli HT115]
>TDH32857.1 hypothetical protein E1179_15450 [Escherichia coli HT115]
>TDH32858.1 phosphoadenosine phosphosulfate reductase [Escherichia coli HT115]
>TDH32860.1 thiol:disulfide interchange protein DsbG [Escherichia coli HT115]
>TDH32861.1 alkyl hydroperoxide reductase subunit C [Escherichia coli HT115]
>TDH32862.1 alkyl hydroperoxide reductase subunit F [Escherichia coli HT115]
>TDH32863.1 universal stress protein UspG [Escherichia coli HT115]
>TDH32864.1 glutathione-dependent formaldehyde dehydrogenase [Escherichia coli HT115]
>TDH32865.1 nucleoside diphosphate kinase regulator [Escherichia coli HT115]
>TDH32866.1 citrate/succinate antiporter CitT [Escherichia coli HT115]
>TDH32867.1 2-(5''-triphosphoribosyl)-3'-dephosphocoenzyme-A synthase [Escherichia coli HT115]
>TDH32868.1 citrate lyase holo-[acyl-carrier protein] synthase [Escherichia coli HT115]
>TDH32869.1 citrate lyase subunit alpha [Escherichia coli HT115]
>TDH32870.1 citrate (pro-3S)-lyase subunit beta [Escherichia coli HT115]
>TDH32871.1 citrate lyase acyl carrier protein [Escherichia coli HT115]
>TDH32872.1 [citrate (pro-3S)-lyase] ligase [Escherichia coli HT115]
>TDH32873.1 sensor histidine kinase DpiB [Escherichia coli HT115]
>TDH32874.1 two-component response regulator DpiA [Escherichia coli HT115]
>TDH32875.1 anaerobic C4-dicarboxylate transporter DcuC [Escherichia coli HT115]
>TDH32876.1 phospholipid:lipid A palmitoyltransferase [Escherichia coli HT115]
>TDH32877.1 transcription antiterminator/RNA stability regulator CspE [Escherichia coli HT115]
>TDH32878.1 fluoride efflux transporter CrcB [Escherichia coli HT115]
>TDH32879.1 twin-arginine translocase subunit TatE [Escherichia coli HT115]
>TDH32880.1 lipoyl synthase [Escherichia coli HT115]
>TDH32881.1 DNA-binding transcriptional regulator [Escherichia coli HT115]
>TDH32882.1 lipoyl(octanoyl) transferase LipB [Escherichia coli HT115]
>TDH32883.1 DUF493 family protein [Escherichia coli HT115]
>TDH32884.1 serine-type D-Ala-D-Ala carboxypeptidase [Escherichia coli HT115]
>TDH32885.1 endolytic peptidoglycan transglycosylase RlpA [Escherichia coli HT115]
>TDH32886.1 peptidoglycan glycosyltransferase MrdB [Escherichia coli HT115]
>TDH32887.1 peptidoglycan DD-transpeptidase MrdA [Escherichia coli HT115]
>TDH32888.1 23S rRNA (pseudouridine(1915)-N(3))-methyltransferase RlmH [Escherichia coli HT115]
>TDH32889.1 ribosome silencing factor [Escherichia coli HT115]
>TDH32890.1 nicotinate-nucleotide adenylyltransferase [Escherichia coli HT115]
>TDH32891.1 DNA polymerase III subunit delta [Escherichia coli HT115]
>TDH32892.1 LPS assembly lipoprotein LptE [Escherichia coli HT115]
>TDH32893.1 leucine--tRNA ligase [Escherichia coli HT115]
>TDH32894.1 zinc ribbon-containing protein [Escherichia coli HT115]
>TDH32895.1 DUF1266 domain-containing protein [Escherichia coli HT115]
>TDH32899.1 co-chaperone DjlC [Escherichia coli HT115]
>TDH32900.1 molecular chaperone HscC [Escherichia coli HT115]
>TDH32901.1 pyrimidine-specific ribonucleoside hydrolase RihA [Escherichia coli HT115]
>TDH32903.1 glutamate ABC transporter permease [Escherichia coli HT115]
>TDH32904.1 glutamate/aspartate ABC transporter permease GltJ [Escherichia coli HT115]
>TDH32905.1 glutamate/aspartate ABC transporter substrate-binding protein GltI [Escherichia coli HT115]
>TDH32906.1 ribonuclease I [Escherichia coli HT115]
>TDH32907.1 adenosylcobalamin/alpha-ribazole phosphatase [Escherichia coli HT115]
>TDH32908.1 Sel1 family TPR-like repeat protein YbeQ [Escherichia coli HT115]
>TDH33320.1 molybdopterin-guanine dinucleotide biosynthesis protein B [Escherichia coli HT115]
>TDH33321.1 molybdenum cofactor guanylyltransferase MobA [Escherichia coli HT115]
>TDH33322.1 DUF1040 family protein [Escherichia coli HT115]
>TDH33323.1 serine/threonine protein kinase [Escherichia coli HT115]
>TDH33324.1 thiol:disulfide interchange protein DsbA [Escherichia coli HT115]
>TDH33325.1 DUF945 family protein [Escherichia coli HT115]
>TDH33326.1 acyltransferase [Escherichia coli HT115]
>TDH33327.1 hypothetical protein E1179_14990 [Escherichia coli HT115]
>TDH33328.1 DNA polymerase I [Escherichia coli HT115]
>TDH33329.1 YihA family ribosome biogenesis GTP-binding protein [Escherichia coli HT115]
>TDH33330.1 Der GTPase-activating protein YihI [Escherichia coli HT115]
>TDH33331.1 oxygen-independent coproporphyrinogen III oxidase [Escherichia coli HT115]
>TDH33332.1 hypothetical protein E1179_15015 [Escherichia coli HT115]
>TDH33333.1 nitrogen regulation protein NR(I) [Escherichia coli HT115]
>TDH33334.1 nitrogen regulation protein NR(II) [Escherichia coli HT115]
>TDH33335.1 ribosome-dependent GTPase TypA [Escherichia coli HT115]
>TDH33336.1 UTRA domain-containing protein [Escherichia coli HT115]
>TDH33337.1 hypothetical protein E1179_15045 [Escherichia coli HT115]
>TDH33338.1 MFS transporter [Escherichia coli HT115]
>TDH33339.1 porin OmpL [Escherichia coli HT115]
>TDH33340.1 MFS transporter [Escherichia coli HT115]
>TDH33341.1 MFS transporter [Escherichia coli HT115]
>TDH33342.1 sulfoquinovosidase [Escherichia coli HT115]
>TDH33343.1 aldose-1-epimerase [Escherichia coli HT115]
>TDH33344.1 sulfoquinovose isomerase [Escherichia coli HT115]
>TDH33345.1 sulfofructosephosphate aldolase [Escherichia coli HT115]
>TDH33346.1 sulfolactaldehyde 3-reductase [Escherichia coli HT115]
>TDH33347.1 sulfofructose kinase [Escherichia coli HT115]
>TDH33348.1 DeoR/GlpR transcriptional regulator [Escherichia coli HT115]
>TDH33349.1 glucose-1-phosphatase [Escherichia coli HT115]
>TDH33350.1 virulence factor BrkB family protein [Escherichia coli HT115]
>TDH33351.1 D-tyrosyl-tRNA(Tyr) deacylase [Escherichia coli HT115]
>TDH33352.1 GNAT family N-acetyltransferase [Escherichia coli HT115]
>TDH33353.1 CopG family transcriptional regulator [Escherichia coli HT115]
>TDH33354.1 hypothetical protein E1179_15130 [Escherichia coli HT115]
>TDH33355.1 formate dehydrogenase accessory protein FdhE [Escherichia coli HT115]
>TDH33356.1 formate dehydrogenase cytochrome b556 subunit [Escherichia coli HT115]
>TDH33357.1 formate dehydrogenase subunit beta [Escherichia coli HT115]
>TDH33358.1 formate dehydrogenase-N subunit alpha [Escherichia coli HT115]
>TDH33359.1 sulfurtransferase FdhD [Escherichia coli HT115]
>TDH33360.1 DUF3829 domain-containing protein [Escherichia coli HT115]
>TDH33361.1 HTH domain-containing protein [Escherichia coli HT115]
>TDH33362.1 aminopeptidase [Escherichia coli HT115]
>TDH33363.1 PTS fructose-like transporter subunit IIBC [Escherichia coli HT115]
>TDH33364.1 PTS fructose transporter subunit IIA [Escherichia coli HT115]
>TDH33365.1 L-rhamnose mutarotase [Escherichia coli HT115]
>TDH33366.1 rhamnulose-1-phosphate aldolase [Escherichia coli HT115]
>TDH33367.1 L-rhamnose isomerase [Escherichia coli HT115]
>TDH33368.1 rhamnulokinase [Escherichia coli HT115]
>TDH33369.1 HTH-type transcriptional activator RhaS [Escherichia coli HT115]
>TDH33370.1 HTH-type transcriptional activator RhaR [Escherichia coli HT115]
>TDH33371.1 L-rhamnose/proton symporter RhaT [Escherichia coli HT115]
>TDH33372.1 superoxide dismutase [Mn] [Escherichia coli HT115]
>TDH33373.1 2-keto-3-deoxygluconate permease [Escherichia coli HT115]
>TDH33374.1 6-N-hydroxylaminopurine resistance protein [Escherichia coli HT115]
>TDH33375.1 envelope stress sensor histidine kinase CpxA [Escherichia coli HT115]
>TDH33376.1 envelope stress response regulator transcription factor CpxR [Escherichia coli HT115]
>TDH33377.1 cation-efflux pump FieF [Escherichia coli HT115]
>TDH33378.1 6-phosphofructokinase [Escherichia coli HT115]
>TDH33379.1 sulfate ABC transporter substrate-binding protein [Escherichia coli HT115]
>TDH33380.1 CDP-diacylglycerol diphosphatase [Escherichia coli HT115]
>TDH33381.1 triose-phosphate isomerase [Escherichia coli HT115]
>TDH33382.1 DUF1454 family protein [Escherichia coli HT115]
>TDH33383.1 DUF805 domain-containing protein [Escherichia coli HT115]
>TDH33384.1 DUF406 domain-containing protein [Escherichia coli HT115]
>TDH33385.1 universal stress protein UspD [Escherichia coli HT115]
>TDH33386.1 ferredoxin--NADP(+) reductase [Escherichia coli HT115]
>TDH33387.1 class II fructose-bisphosphatase [Escherichia coli HT115]
>TDH33388.1 glycerol kinase [Escherichia coli HT115]
>TDH33389.1 glycerol uptake facilitator protein GlpF [Escherichia coli HT115]
>TDH33390.1 septal ring assembly protein ZapB [Escherichia coli HT115]
>TDH33391.1 ribonuclease E activity regulator RraA [Escherichia coli HT115]
>TDH33392.1 1	4-dihydroxy-2-naphthoate polyprenyltransferase [Escherichia coli HT115]
>TDH33393.1 HslU--HslV peptidase ATPase subunit [Escherichia coli HT115]
>TDH33394.1 ATP-dependent protease subunit HslV [Escherichia coli HT115]
>TDH33395.1 cell division protein FtsN [Escherichia coli HT115]
>TDH33396.1 glutamate--ammonia ligase [Escherichia coli HT115]
>TDH33397.1 cell-envelope stress modulator CpxP [Escherichia coli HT115]
>TDH33410.1 universal stress protein UspC [Escherichia coli HT115]
>TDH33411.1 alpha	alpha-trehalose-phosphate synthase [Escherichia coli HT115]
>TDH33412.1 trehalose-phosphatase [Escherichia coli HT115]
>TDH33413.1 arabinose ABC transporter permease [Escherichia coli HT115]
>TDH33414.1 L-arabinose ABC transporter ATP-binding protein AraG [Escherichia coli HT115]
>TDH33415.1 arabinose ABC transporter substrate-binding protein [Escherichia coli HT115]
>TDH33416.1 non-heme ferritin-like protein [Escherichia coli HT115]
>TDH33417.1 DUF2766 domain-containing protein [Escherichia coli HT115]
>TDH33418.1 hypothetical protein E1179_14505 [Escherichia coli HT115]
>TDH33419.1 non-heme ferritin [Escherichia coli HT115]
>TDH33420.1 DUF2492 family protein [Escherichia coli HT115]
>TDH33421.1 tyrosine transporter TyrP [Escherichia coli HT115]
>TDH33422.1 UPF0149 family protein YecA [Escherichia coli HT115]
>TDH33423.1 CDP-diacylglycerol--glycerol-3-phosphate 3-phosphatidyltransferase [Escherichia coli HT115]
>TDH33424.1 excinuclease ABC subunit UvrC [Escherichia coli HT115]
>TDH33425.1 two-component system response regulator UvrY [Escherichia coli HT115]
>TDH33474.1 heavy metal sensor histidine kinase [Escherichia coli HT115]
>TDH33475.1 hydroxyisourate hydrolase [Escherichia coli HT115]
>TDH33476.1 protein-methionine-sulfoxide reductase catalytic subunit MsrP [Escherichia coli HT115]
>TDH33477.1 protein-methionine-sulfoxide reductase heme-binding subunit MsrQ [Escherichia coli HT115]
>TDH33478.1 metal-binding protein ZinT [Escherichia coli HT115]
>TDH33479.1 cytochrome b [Escherichia coli HT115]
>TDH33480.1 DgsA anti-repressor MtfA [Escherichia coli HT115]
>TDH33481.1 shikimate transporter [Escherichia coli HT115]
>TDH33482.1 AMP nucleosidase [Escherichia coli HT115]
>TDH33483.1 YebC/PmpR family DNA-binding transcriptional regulator [Escherichia coli HT115]
>TDH33484.1 toxic metabolite efflux MATE transporter YeeO [Escherichia coli HT115]
>TDH33485.1 HTH-type transcriptional regulator Cbl [Escherichia coli HT115]
>TDH33486.1 nitrogen assimilation transcriptional regulator [Escherichia coli HT115]
>TDH33487.1 L	D-transpeptidase [Escherichia coli HT115]
>TDH33488.1 nicotinate-nucleotide--dimethylbenzimidazole phosphoribosyltransferase [Escherichia coli HT115]
>TDH33489.1 adenosylcobinamide-GDP ribazoletransferase [Escherichia coli HT115]
>TDH33490.1 bifunctional adenosylcobinamide kinase/adenosylcobinamide-phosphate guanylyltransferase [Escherichia coli HT115]
>TDH33491.1 stress response protein AzuC [Escherichia coli HT115]
>TDH33493.1 DNA-binding response regulator HprR [Escherichia coli HT115]
>TDH33494.1 inverse autotransporter adhesin-like protein YeeJ [Escherichia coli HT115]
>TDH33507.1 menaquinone-dependent protoporphyrinogen IX dehydrogenase [Escherichia coli HT115]
>TDH33508.1 Trk system potassium transporter TrkH [Escherichia coli HT115]
>TDH33509.1 IMPACT family protein [Escherichia coli HT115]
>TDH33510.1 Xaa-Pro dipeptidase [Escherichia coli HT115]
>TDH33511.1 fatty acid oxidation complex subunit alpha FadB [Escherichia coli HT115]
>TDH33512.1 acetyl-CoA C-acyltransferase FadA [Escherichia coli HT115]
>TDH33513.1 NAD(P)H-flavin reductase [Escherichia coli HT115]
>TDH33514.1 4-hydroxy-3-polyprenylbenzoate decarboxylase [Escherichia coli HT115]
>TDH33515.1 transcription/translation regulatory transformer protein RfaH [Escherichia coli HT115]
>TDH33516.1 3'-5' ssDNA/RNA exonuclease TatD [Escherichia coli HT115]
>TDH33517.1 Sec-independent protein translocase subunit TatC [Escherichia coli HT115]
>TDH33518.1 Sec-independent protein translocase subunit TatB [Escherichia coli HT115]
>TDH33519.1 Sec-independent protein translocase subunit TatA [Escherichia coli HT115]
>TDH33520.1 ubiquinone biosynthesis regulatory protein kinase UbiB [Escherichia coli HT115]
>TDH33521.1 ubiquinone biosynthesis protein UbiJ [Escherichia coli HT115]
>TDH33522.1 bifunctional demethylmenaquinone methyltransferase/2-methoxy-6-polyprenyl-1	4-benzoquinol methylase UbiE [Escherichia coli HT115]
>TDH33523.1 DNA recombination protein RmuC [Escherichia coli HT115]
>TDH33524.1 uridine phosphorylase [Escherichia coli HT115]
>TDH33525.1 dienelactone hydrolase family protein [Escherichia coli HT115]
>TDH33526.1 5-methyltetrahydropteroyltriglutamate--homocysteine S-methyltransferase [Escherichia coli HT115]
>TDH33527.1 HTH-type transcriptional regulator MetR [Escherichia coli HT115]
>TDH33528.1 biotin transporter [Escherichia coli HT115]
>TDH33529.1 sugar/pyridoxal phosphate phosphatase YigL [Escherichia coli HT115]
>TDH33530.1 lysophospholipase L2 [Escherichia coli HT115]
>TDH33531.1 homoserine/homoserine lactone efflux protein [Escherichia coli HT115]
>TDH33532.1 threonine export protein RhtC [Escherichia coli HT115]
>TDH33533.1 phospholipase A [Escherichia coli HT115]
>TDH33534.1 thioesterase family protein [Escherichia coli HT115]
>TDH33535.1 EamA family transporter RarD [Escherichia coli HT115]
>TDH33537.1 DUF2628 domain-containing protein [Escherichia coli HT115]
>TDH33538.1 magnesium/cobalt transporter CorA [Escherichia coli HT115]
>TDH33539.1 phosphodiester glycosidase family protein [Escherichia coli HT115]
>TDH33540.1 DNA helicase II [Escherichia coli HT115]
>TDH33541.1 5-amino-6-(5-phospho-D-ribitylamino)uracil phosphatase YigB [Escherichia coli HT115]
>TDH33542.1 tyrosine recombinase XerC [Escherichia coli HT115]
>TDH33543.1 DUF484 domain-containing protein [Escherichia coli HT115]
>TDH33544.1 hypothetical protein E1179_14210 [Escherichia coli HT115]
>TDH33546.1 iron donor protein CyaY [Escherichia coli HT115]
>TDH33547.1 adenylate cyclase [Escherichia coli HT115]
>TDH33548.1 hydroxymethylbilane synthase [Escherichia coli HT115]
>TDH33549.1 uroporphyrinogen-III synthase [Escherichia coli HT115]
>TDH33550.1 uroporphyrinogen-III C-methyltransferase [Escherichia coli HT115]
>TDH33551.1 protoheme IX biogenesis protein HemY [Escherichia coli HT115]
>TDH33552.1 arylsulfatase [Escherichia coli HT115]
>TDH33553.1 anaerobic sulfatase maturase AslB [Escherichia coli HT115]
>TDH33554.1 amino acid permease [Escherichia coli HT115]
>TDH33555.1 lipopolysaccharide N-acetylmannosaminouronosyltransferase [Escherichia coli HT115]
>TDH33556.1 O-antigen assembly polymerase [Escherichia coli HT115]
>TDH33557.1 TDP-N-acetylfucosamine:lipid II N-acetylfucosaminyltransferase [Escherichia coli HT115]
>TDH33558.1 lipid III flippase WzxE [Escherichia coli HT115]
>TDH33559.1 dTDP-4-amino-4	6-dideoxygalactose transaminase [Escherichia coli HT115]
>TDH33560.1 dTDP-fucosamine acetyltransferase [Escherichia coli HT115]
>TDH33561.1 glucose-1-phosphate thymidylyltransferase [Escherichia coli HT115]
>TDH33562.1 dTDP-glucose 4	6-dehydratase [Escherichia coli HT115]
>TDH33563.1 UDP-N-acetyl-D-mannosamine dehydrogenase [Escherichia coli HT115]
>TDH33564.1 UDP-N-acetylglucosamine 2-epimerase (non-hydrolyzing) [Escherichia coli HT115]
>TDH33565.1 ECA polysaccharide chain length modulation protein [Escherichia coli HT115]
>TDH33566.1 UDP-N-acetylglucosamine--undecaprenyl-phosphate N-acetylglucosaminephosphotransferase [Escherichia coli HT115]
>TDH33567.1 transcription termination factor Rho [Escherichia coli HT115]
>TDH33568.1 rho operon leader peptide rhoL [Escherichia coli HT115]
>TDH33569.1 thioredoxin TrxA [Escherichia coli HT115]
>TDH33570.1 ATP-dependent RNA helicase RhlB [Escherichia coli HT115]
>TDH33571.1 guanosine-5'-triphosphate	3'-diphosphate diphosphatase [Escherichia coli HT115]
>TDH33572.1 ATP-dependent DNA helicase Rep [Escherichia coli HT115]
>TDH33573.1 peptidylprolyl isomerase C [Escherichia coli HT115]
>TDH33574.1 ketol-acid reductoisomerase [Escherichia coli HT115]
>TDH33575.1 HTH-type transcriptional activator IlvY [Escherichia coli HT115]
>TDH33576.1 threonine ammonia-lyase	biosynthetic [Escherichia coli HT115]
>TDH33577.1 dihydroxy-acid dehydratase [Escherichia coli HT115]
>TDH33578.1 branched-chain-amino-acid transaminase [Escherichia coli HT115]
>TDH33579.1 acetolactate synthase 2 small subunit [Escherichia coli HT115]
>TDH33580.1 ilv operon leader peptide [Escherichia coli HT115]
>TDH33581.1 ATP-dependent protease [Escherichia coli HT115]
>TDH33582.1 macrodomain Ori organization protein MaoP [Escherichia coli HT115]
>TDH33583.1 HTH-type transcriptional regulator HdfR [Escherichia coli HT115]
>TDH33584.1 ATP-dependent DNA helicase RecQ [Escherichia coli HT115]
>TDH33585.1 diaminopimelate epimerase [Escherichia coli HT115]
>TDH33586.1 hypothetical protein E1179_14420 [Escherichia coli HT115]
>TDH33596.1 oligopeptide ABC transporter permease OppC [Escherichia coli HT115]
>TDH33597.1 murein tripeptide/oligopeptide ABC transporter ATP binding protein OppD [Escherichia coli HT115]
>TDH33598.1 murein tripeptide/oligopeptide ABC transporter ATP binding protein OppF [Escherichia coli HT115]
>TDH33599.1 DUF440 family protein [Escherichia coli HT115]
>TDH33600.1 cardiolipin synthase [Escherichia coli HT115]
>TDH33601.1 YciY family protein [Escherichia coli HT115]
>TDH33602.1 voltage-gated potassium channel protein [Escherichia coli HT115]
>TDH33603.1 YciI family protein [Escherichia coli HT115]
>TDH33604.1 acyl-CoA thioester hydrolase YciA [Escherichia coli HT115]
>TDH33605.1 septation protein A [Escherichia coli HT115]
>TDH33606.1 UPF0259 family protein [Escherichia coli HT115]
>TDH33607.1 outer membrane protein OmpW [Escherichia coli HT115]
>TDH33608.1 ferritin-like domain-containing protein [Escherichia coli HT115]
>TDH33609.1 ferritin-like domain-containing protein [Escherichia coli HT115]
>TDH33610.1 hypothetical protein E1179_13615 [Escherichia coli HT115]
>TDH33611.1 tryptophan synthase subunit alpha [Escherichia coli HT115]
>TDH33612.1 tryptophan synthase subunit beta [Escherichia coli HT115]
>TDH33613.1 bifunctional anthranilate synthase glutamate amidotransferase component TrpG/anthranilate phosphoribosyltransferase TrpD [Escherichia coli HT115]
>TDH33614.1 anthranilate synthase component I [Escherichia coli HT115]
>TDH33615.1 5'-3' exoribonuclease [Escherichia coli HT115]
>TDH33616.1 threonylcarbamoyl-AMP synthase [Escherichia coli HT115]
>TDH33618.1 23S rRNA pseudouridine(2605) synthase RluB [Escherichia coli HT115]
>TDH33619.1 cob(I)yrinic acid a	c-diamide adenosyltransferase [Escherichia coli HT115]
>TDH33620.1 YciK family oxidoreductase [Escherichia coli HT115]
>TDH33621.1 protease SohB [Escherichia coli HT115]
>TDH33622.1 DUF2498 family protein [Escherichia coli HT115]
>TDH33623.1 DNA topoisomerase 1 [Escherichia coli HT115]
>TDH33624.1 HTH-type transcriptional regulator CysB [Escherichia coli HT115]
>TDH33625.1 YmiA family putative membrane protein [Escherichia coli HT115]
>TDH33626.1 hypothetical protein E1179_13705 [Escherichia coli HT115]
>TDH33627.1 hypothetical protein E1179_13710 [Escherichia coli HT115]
>TDH33628.1 aconitate hydratase AcnA [Escherichia coli HT115]
>TDH33629.1 GTP cyclohydrolase II [Escherichia coli HT115]
>TDH33630.1 phosphatidylglycerophosphatase B [Escherichia coli HT115]
>TDH33631.1 lipopolysaccharide assembly protein LapA [Escherichia coli HT115]
>TDH33632.1 lipopolysaccharide assembly protein LapB [Escherichia coli HT115]
>TDH33633.1 stress response translation initiation inhibitor YciH [Escherichia coli HT115]
>TDH33634.1 osmotically-inducible lipoprotein OsmB [Escherichia coli HT115]
>TDH33635.1 DeoR/GlpR transcriptional regulator [Escherichia coli HT115]
>TDH33636.1 hypothetical protein E1179_13760 [Escherichia coli HT115]
>TDH33637.1 cyclic di-GMP phosphodiesterase [Escherichia coli HT115]
>TDH33638.1 hypothetical protein E1179_13770 [Escherichia coli HT115]
>TDH33639.1 exoribonuclease II [Escherichia coli HT115]
>TDH33640.1 CMD domain-containing protein [Escherichia coli HT115]
>TDH33641.1 enoyl-ACP reductase FabI [Escherichia coli HT115]
>TDH33642.1 DUF559 domain-containing protein [Escherichia coli HT115]
>TDH33643.1 peptide ABC transporter ATP-binding protein SapF [Escherichia coli HT115]
>TDH33644.1 peptide ABC transporter ATP-binding protein SapD [Escherichia coli HT115]
>TDH33645.1 peptide ABC transporter permease SapC [Escherichia coli HT115]
>TDH33646.1 peptide ABC transporter permease [Escherichia coli HT115]
>TDH33647.1 peptide ABC transporter substrate-binding protein SapA [Escherichia coli HT115]
>TDH33648.1 DUF2543 family protein [Escherichia coli HT115]
>TDH33649.1 putrescine/proton symporter PuuP [Escherichia coli HT115]
>TDH33650.1 glutamine synthetase [Escherichia coli HT115]
>TDH33651.1 gamma-glutamyl-gamma-aminobutyrate hydrolase [Escherichia coli HT115]
>TDH33652.1 HTH-type transcriptional regulator PuuR [Escherichia coli HT115]
>TDH33653.1 aldehyde dehydrogenase PuuC [Escherichia coli HT115]
>TDH33654.1 gamma-glutamylputrescine oxidoreductase [Escherichia coli HT115]
>TDH33655.1 4-aminobutyrate aminotransferase PuuE [Escherichia coli HT115]
>TDH33656.1 psp operon transcriptional activator PspF [Escherichia coli HT115]
>TDH33657.1 phage shock protein PspA [Escherichia coli HT115]
>TDH33658.1 envelope stress response membrane protein PspB [Escherichia coli HT115]
>TDH33659.1 envelope stress response membrane protein PspC [Escherichia coli HT115]
>TDH33660.1 phage shock protein PspD [Escherichia coli HT115]
>TDH33661.1 thiosulfate sulfurtransferase PspE [Escherichia coli HT115]
>TDH33662.1 sugar phosphorylase [Escherichia coli HT115]
>TDH33663.1 carbohydrate ABC transporter substrate-binding protein [Escherichia coli HT115]
>TDH33664.1 ABC transporter permease [Escherichia coli HT115]
>TDH33665.1 ABC transporter permease [Escherichia coli HT115]
>TDH33666.1 zinc-binding alcohol dehydrogenase [Escherichia coli HT115]
>TDH33667.1 sugar phosphate isomerase/epimerase [Escherichia coli HT115]
>TDH33668.1 Gfo/Idh/MocA family oxidoreductase [Escherichia coli HT115]
>TDH33669.1 kojibiose phosphorylase [Escherichia coli HT115]
>TDH33670.1 beta-phosphoglucomutase [Escherichia coli HT115]
>TDH33671.1 monomeric porin OmpG [Escherichia coli HT115]
>TDH33672.1 LacI family transcriptional regulator [Escherichia coli HT115]
>TDH33673.1 YcjX family protein [Escherichia coli HT115]
>TDH33674.1 TIGR01620 family protein [Escherichia coli HT115]
>TDH33675.1 TyrR family transcriptional regulator [Escherichia coli HT115]
>TDH33676.1 thiol peroxidase [Escherichia coli HT115]
>TDH33677.1 L-Ala-D/L-Glu epimerase [Escherichia coli HT115]
>TDH33678.1 murein tripeptide amidase MpaA [Escherichia coli HT115]
>TDH33679.1 alpha/beta hydrolase [Escherichia coli HT115]
>TDH33680.1 LysR family transcriptional regulator [Escherichia coli HT115]
>TDH33681.1 peptide ABC transporter substrate-binding protein [Escherichia coli HT115]
>TDH33682.1 low conductance mechanosensitive channel YnaI [Escherichia coli HT115]
>TDH33683.1 TonB system transport protein TonB [Escherichia coli HT115]
>TDH33684.1 bifunctional indole-3-glycerol-phosphate synthase TrpC/phosphoribosylanthranilate isomerase TrpF [Escherichia coli HT115]
>TDH33685.1 trp operon leader peptide [Escherichia coli HT115]
>TDH33686.1 orotidine-5'-phosphate decarboxylase [Escherichia coli HT115]
>TDH33687.1 hypothetical protein E1179_13830 [Escherichia coli HT115]
>TDH33688.1 hypothetical protein E1179_13990 [Escherichia coli HT115]
>TDH33704.1 RHS repeat protein	partial [Escherichia coli HT115]
>TDH33705.1 ABC transporter permease [Escherichia coli HT115]
>TDH33706.1 ABC transporter ATP-binding protein [Escherichia coli HT115]
>TDH33707.1 multifunctional acyl-CoA thioesterase I/protease I/lysophospholipase L1 [Escherichia coli HT115]
>TDH33708.1 NADP(+)-dependent aldehyde reductase [Escherichia coli HT115]
>TDH33709.1 iron export ABC transporter permease subunit FetB [Escherichia coli HT115]
>TDH33710.1 iron ABC transporter ATP-binding protein FetA [Escherichia coli HT115]
>TDH33711.1 SPFH/Band 7/PHB domain protein [Escherichia coli HT115]
>TDH33712.1 NfeD family protein [Escherichia coli HT115]
>TDH33713.1 HTH-type transcriptional regulator CueR [Escherichia coli HT115]
>TDH33714.1 amino acid permease [Escherichia coli HT115]
>TDH33715.1 glutaminase 1 [Escherichia coli HT115]
>TDH33716.1 copper-exporting P-type ATPase CopA [Escherichia coli HT115]
>TDH33717.1 addiction module antidote protein	HigA family [Escherichia coli HT115]
>TDH33718.1 hypothetical protein E1179_13125 [Escherichia coli HT115]
>TDH33719.1 Cys-tRNA(Pro)/Cys-tRNA(Cys) deacylase YbaK [Escherichia coli HT115]
>TDH33720.1 bifunctional UDP-sugar hydrolase/5'-nucleotidase [Escherichia coli HT115]
>TDH33721.1 MFS transporter [Escherichia coli HT115]
>TDH33722.1 Kef family K(+) transporter [Escherichia coli HT115]
>TDH33723.1 inosine/guanosine kinase [Escherichia coli HT115]
>TDH33724.1 acetylesterase [Escherichia coli HT115]
>TDH33725.1 ferrochelatase [Escherichia coli HT115]
>TDH33726.1 adenylate kinase [Escherichia coli HT115]
>TDH33727.1 molecular chaperone HtpG [Escherichia coli HT115]
>TDH33728.1 recombination protein RecR [Escherichia coli HT115]
>TDH33729.1 YbaB/EbfC family nucleoid-associated protein [Escherichia coli HT115]
>TDH33730.1 DNA polymerase III subunit gamma/tau [Escherichia coli HT115]
>TDH33731.1 adenine phosphoribosyltransferase [Escherichia coli HT115]
>TDH33732.1 DUF454 family protein [Escherichia coli HT115]
>TDH33733.1 primosomal replication protein N'' [Escherichia coli HT115]
>TDH33734.1 DUF2496 domain-containing protein [Escherichia coli HT115]
>TDH33735.1 mechanosensitive channel MscK [Escherichia coli HT115]
>TDH33736.1 multidrug efflux transporter transcriptional repressor AcrR [Escherichia coli HT115]
>TDH33737.1 multidrug efflux RND transporter periplasmic adaptor subunit AcrA [Escherichia coli HT115]
>TDH33738.1 multidrug efflux RND transporter permease subunit [Escherichia coli HT115]
>TDH33739.1 Hha toxicity modulator TomB [Escherichia coli HT115]
>TDH33740.1 hemolysin expression modulator Hha [Escherichia coli HT115]
>TDH33741.1 maltose O-acetyltransferase [Escherichia coli HT115]
>TDH33742.1 hypothetical protein E1179_13245 [Escherichia coli HT115]
>TDH33743.1 cyclic-guanylate-specific phosphodiesterase PdeB [Escherichia coli HT115]
>TDH33744.1 DUF1428 domain-containing protein [Escherichia coli HT115]
>TDH33745.1 DNA base-flipping protein [Escherichia coli HT115]
>TDH33746.1 hypothetical protein E1179_13270 [Escherichia coli HT115]
>TDH33747.1 acyl-CoA thioesterase II [Escherichia coli HT115]
>TDH33748.1 ammonium transporter AmtB [Escherichia coli HT115]
>TDH33749.1 P-II family nitrogen regulator [Escherichia coli HT115]
>TDH33750.1 SmdB family multidrug efflux ABC transporter permease/ATP-binding protein [Escherichia coli HT115]
>TDH33751.1 SmdA family multidrug ABC transporter permease/ATP-binding protein [Escherichia coli HT115]
>TDH33752.1 Lrp/AsnC family transcriptional regulator [Escherichia coli HT115]
>TDH33753.1 HMP-PP phosphatase [Escherichia coli HT115]
>TDH33754.1 SgrR family transcriptional regulator [Escherichia coli HT115]
>TDH33755.1 7-cyano-7-deazaguanine synthase QueC [Escherichia coli HT115]
>TDH33756.1 YbgC/FadM family acyl-CoA thioesterase [Escherichia coli HT115]
>TDH33757.1 hypothetical protein E1179_13325 [Escherichia coli HT115]
>TDH33758.1 peptidylprolyl isomerase [Escherichia coli HT115]
>TDH33759.1 DNA-binding protein HU-beta [Escherichia coli HT115]
>TDH33760.1 Lon protease [Escherichia coli HT115]
>TDH33761.1 ATP-dependent Clp protease ATP-binding subunit ClpX [Escherichia coli HT115]
>TDH33762.1 streptothricin N-acetyltransferase [Escherichia coli HT115]
>TDH33763.1 trigger factor [Escherichia coli HT115]
>TDH33764.1 transcriptional regulator BolA [Escherichia coli HT115]
>TDH33765.1 hypothetical protein E1179_13365 [Escherichia coli HT115]
>TDH33766.1 muropeptide MFS transporter AmpG [Escherichia coli HT115]
>TDH33767.1 cytochrome o ubiquinol oxidase subunit II [Escherichia coli HT115]
>TDH33768.1 cytochrome o ubiquinol oxidase subunit I [Escherichia coli HT115]
>TDH33769.1 cytochrome o ubiquinol oxidase subunit III [Escherichia coli HT115]
>TDH33770.1 cytochrome o ubiquinol oxidase subunit IV [Escherichia coli HT115]
>TDH33771.1 protoheme IX farnesyltransferase [Escherichia coli HT115]
>TDH33772.1 MFS transporter [Escherichia coli HT115]
>TDH33773.1 YajQ family cyclic di-GMP-binding protein [Escherichia coli HT115]
>TDH33774.1 2-dehydropantoate 2-reductase [Escherichia coli HT115]
>TDH33775.1 protein deglycase YajL [Escherichia coli HT115]
>TDH33776.1 tRNA 4-thiouridine(8) synthase ThiI [Escherichia coli HT115]
>TDH33777.1 exodeoxyribonuclease VII small subunit [Escherichia coli HT115]
>TDH33778.1 (2E	6E)-farnesyl diphosphate synthase [Escherichia coli HT115]
>TDH33779.1 1-deoxy-D-xylulose-5-phosphate synthase [Escherichia coli HT115]
>TDH33780.1 1-deoxyxylulose-5-phosphate synthase YajO [Escherichia coli HT115]
>TDH33781.1 phosphatidylglycerophosphatase A [Escherichia coli HT115]
>TDH33782.1 thiamine-phosphate kinase [Escherichia coli HT115]
>TDH33783.1 transcription antitermination factor NusB [Escherichia coli HT115]
>TDH33784.1 6	7-dimethyl-8-ribityllumazine synthase [Escherichia coli HT115]
>TDH33785.1 bifunctional diaminohydroxyphosphoribosylaminopyrimidine deaminase/5-amino-6-(5-phosphoribosylamino)uracil reductase RibD [Escherichia coli HT115]
>TDH33786.1 transcriptional regulator NrdR [Escherichia coli HT115]
>TDH33787.1 DUF3251 domain-containing protein [Escherichia coli HT115]
>TDH33788.1 nucleoside-specific channel-forming protein Tsx [Escherichia coli HT115]
>TDH33789.1 HNH nuclease family protein [Escherichia coli HT115]
>TDH33790.1 protein translocase subunit SecF [Escherichia coli HT115]
>TDH33791.1 protein translocase subunit SecD [Escherichia coli HT115]
>TDH33792.1 preprotein translocase subunit YajC [Escherichia coli HT115]
>TDH33793.1 tRNA guanosine(34) transglycosylase Tgt [Escherichia coli HT115]
>TDH33794.1 tRNA preQ1(34) S-adenosylmethionine ribosyltransferase-isomerase QueA [Escherichia coli HT115]
>TDH33795.1 ACP phosphodiesterase [Escherichia coli HT115]
>TDH33796.1 maltodextrin glucosidase [Escherichia coli HT115]
>TDH33798.1 chaperedoxin [Escherichia coli HT115]
>TDH33829.1 nucleoside permease NupC [Escherichia coli HT115]
>TDH33830.1 Mn(2+) uptake NRAMP transporter MntH [Escherichia coli HT115]
>TDH33831.1 DUF2502 domain-containing protein [Escherichia coli HT115]
>TDH33832.1 ion channel protein [Escherichia coli HT115]
>TDH33833.1 glucokinase [Escherichia coli HT115]
>TDH33834.1 fructose-like phosphotransferase enzyme IIB component 1 [Escherichia coli HT115]
>TDH33835.1 Fructose-like permease IIC component 1 [Escherichia coli HT115]
>TDH33836.1 aminopeptidase [Escherichia coli HT115]
>TDH33837.1 aminopeptidase [Escherichia coli HT115]
>TDH33838.1 phosphoenolpyruvate--protein phosphotransferase [Escherichia coli HT115]
>TDH33839.1 AraC family transcriptional regulator [Escherichia coli HT115]
>TDH33840.1 response regulator transcription factor [Escherichia coli HT115]
>TDH33841.1 sensor histidine kinase [Escherichia coli HT115]
>TDH33842.1 alanine transaminase [Escherichia coli HT115]
>TDH33843.1 kdo(2)-lipid IV(A) palmitoleoyltransferase [Escherichia coli HT115]
>TDH33844.1 DUF2545 family protein [Escherichia coli HT115]
>TDH33845.1 colanic acid biosynthesis lipoprotein YpdI [Escherichia coli HT115]
>TDH33846.1 YfdX family protein [Escherichia coli HT115]
>TDH33847.1 formyl-CoA--oxalate CoA-transferase [Escherichia coli HT115]
>TDH33848.1 oxalyl-CoA decarboxylase [Escherichia coli HT115]
>TDH33849.1 transporter YfdV [Escherichia coli HT115]
>TDH33850.1 acetyl-CoA--oxalate CoA-transferase [Escherichia coli HT115]
>TDH33851.1 acid-sensing system histidine kinase EvgS [Escherichia coli HT115]
>TDH33852.1 acid-sensing system DNA-binding response regulator EvgA [Escherichia coli HT115]
>TDH33853.1 multidrug efflux MFS transporter periplasmic adaptor subunit EmrK [Escherichia coli HT115]
>TDH33854.1 multidrug efflux MFS transporter permease subunit EmrY [Escherichia coli HT115]
>TDH33855.1 D-serine ammonia-lyase [Escherichia coli HT115]
>TDH33856.1 D-serine transporter DsdX [Escherichia coli HT115]
>TDH33857.1 DNA-binding transcriptional regulator DsdC [Escherichia coli HT115]
>TDH33864.1 hypothetical protein E1179_12695 [Escherichia coli HT115]
>TDH33867.1 tail fiber assembly protein [Escherichia coli HT115]
>TDH33872.1 hypothetical protein E1179_12755 [Escherichia coli HT115]
>TDH33873.1 phospholipid-binding lipoprotein MlaA [Escherichia coli HT115]
>TDH33874.1 hypothetical protein E1179_12765 [Escherichia coli HT115]
>TDH33875.1 long-chain fatty acid transporter FadL [Escherichia coli HT115]
>TDH33876.1 DUF406 family protein [Escherichia coli HT115]
>TDH33877.1 acetyl-CoA C-acyltransferase FadI [Escherichia coli HT115]
>TDH33878.1 fatty acid oxidation complex subunit alpha FadJ [Escherichia coli HT115]
>TDH33879.1 phosphohistidine phosphatase SixA [Escherichia coli HT115]
>TDH33880.1 type 1 fimbrial protein [Escherichia coli HT115]
>TDH33881.1 fimbrial chaperone [Escherichia coli HT115]
>TDH33882.1 hypothetical protein E1179_12810 [Escherichia coli HT115]
>TDH33883.1 fimbrial protein [Escherichia coli HT115]
>TDH33884.1 fimbrial protein [Escherichia coli HT115]
>TDH33885.1 DUF2544 domain-containing protein [Escherichia coli HT115]
>TDH33886.1 endonuclease SmrB [Escherichia coli HT115]
>TDH33887.1 50S ribosomal protein L3 N(5)-glutamine methyltransferase [Escherichia coli HT115]
>TDH33888.1 chorismate synthase [Escherichia coli HT115]
>TDH33889.1 penicillin-insensitive murein endopeptidase [Escherichia coli HT115]
>TDH33890.1 hypothetical protein E1179_12850 [Escherichia coli HT115]
>TDH33891.1 elongation factor P hydroxylase [Escherichia coli HT115]
>TDH33892.1 YfcL family protein [Escherichia coli HT115]
>TDH33893.1 bifunctional tRNA (5-methylaminomethyl-2-thiouridine)(34)-methyltransferase MnmD/FAD-dependent 5-carboxymethylaminomethyl-2-thiouridine(34) oxidoreductase MnmC [Escherichia coli HT115]
>TDH33894.1 beta-ketoacyl-ACP synthase I [Escherichia coli HT115]
>TDH33895.1 MFS transporter [Escherichia coli HT115]
>TDH33896.1 flagella biosynthesis regulator Flk [Escherichia coli HT115]
>TDH33897.1 4-phosphoerythronate dehydrogenase PdxB [Escherichia coli HT115]
>TDH33898.1 USG-1 protein [Escherichia coli HT115]
>TDH33899.1 tRNA pseudouridine(38-40) synthase TruA [Escherichia coli HT115]
>TDH33900.1 DedA family protein [Escherichia coli HT115]
>TDH33901.1 acetyl-CoA carboxylase	carboxyltransferase subunit beta [Escherichia coli HT115]
>TDH33902.1 bifunctional tetrahydrofolate synthase/dihydrofolate synthase [Escherichia coli HT115]
>TDH33903.1 cell division protein DedD [Escherichia coli HT115]
>TDH33904.1 colicin V production protein [Escherichia coli HT115]
>TDH33905.1 amidophosphoribosyltransferase [Escherichia coli HT115]
>TDH33906.1 UbiX family flavin prenyltransferase [Escherichia coli HT115]
>TDH33907.1 lysine/arginine/ornithine ABC transporter substrate-binding protein ArgT [Escherichia coli HT115]
>TDH33908.1 histidine ABC transporter substrate-binding protein HisJ [Escherichia coli HT115]
>TDH33909.1 histidine ABC transporter permease [Escherichia coli HT115]
>TDH33910.1 histidine ABC transporter permease [Escherichia coli HT115]
>TDH33911.1 histidine ABC transporter ATP-binding protein HisP [Escherichia coli HT115]
>TDH33912.1 Rpn family recombination-promoting nuclease/putative transposase [Escherichia coli HT115]
>TDH33913.1 TIGR01777 family protein [Escherichia coli HT115]
>TDH33914.1 dihydroneopterin triphosphate 2'-epimerase [Escherichia coli HT115]
>TDH33915.1 GSH-dependent disulfide bond oxidoreductase [Escherichia coli HT115]
>TDH33916.1 glutathione transferase [Escherichia coli HT115]
>TDH33917.1 phosphodiesterase [Escherichia coli HT115]
>TDH33918.1 NUDIX hydrolase YfcD [Escherichia coli HT115]
>TDH33919.1 putative basic amino acid antiporter YfcC [Escherichia coli HT115]
>TDH33920.1 phosphate acetyltransferase [Escherichia coli HT115]
>TDH33921.1 acetate kinase [Escherichia coli HT115]
>TDH33922.1 DUF412 domain-containing protein [Escherichia coli HT115]
>TDH33923.1 YfbU family protein [Escherichia coli HT115]
>TDH33924.1 hexitol phosphatase HpxA [Escherichia coli HT115]
>TDH33925.1 SLC13 family permease [Escherichia coli HT115]
>TDH33926.1 5'-deoxynucleotidase [Escherichia coli HT115]
>TDH33927.1 pyridoxal phosphate-dependent aminotransferase [Escherichia coli HT115]
>TDH33928.1 membrane protein YpdK [Escherichia coli HT115]
>TDH33929.1 hypothetical protein E1179_12710 [Escherichia coli HT115]
>TDH33930.1 prophage integrase IntS [Escherichia coli HT115]
>TDH33956.1 hypothetical protein E1179_11995 [Escherichia coli HT115]
>TDH33957.1 Hcp1 family type VI secretion system effector [Escherichia coli HT115]
>TDH33958.1 N-acetyltransferase [Escherichia coli HT115]
>TDH33959.1 oxidoreductase [Escherichia coli HT115]
>TDH33960.1 quercetin 2	3-dioxygenase [Escherichia coli HT115]
>TDH33961.1 HTH-type transcriptional regulator GntR [Escherichia coli HT115]
>TDH33962.1 gluconokinase [Escherichia coli HT115]
>TDH33963.1 gluconate transporter [Escherichia coli HT115]
>TDH33964.1 NAAT family transporter YhgN [Escherichia coli HT115]
>TDH33965.1 aspartate-semialdehyde dehydrogenase [Escherichia coli HT115]
>TDH33966.1 1	4-alpha-glucan branching enzyme [Escherichia coli HT115]
>TDH33967.1 glycogen debranching protein GlgX [Escherichia coli HT115]
>TDH33968.1 glucose-1-phosphate adenylyltransferase [Escherichia coli HT115]
>TDH33969.1 glycogen synthase GlgA [Escherichia coli HT115]
>TDH33970.1 glycogen phosphorylase [Escherichia coli HT115]
>TDH33971.1 glycerol-3-phosphate dehydrogenase [Escherichia coli HT115]
>TDH33972.1 thiosulfate sulfurtransferase GlpE [Escherichia coli HT115]
>TDH33973.1 rhomboid family intramembrane serine protease GlpG [Escherichia coli HT115]
>TDH33974.1 DeoR/GlpR family transcriptional regulator [Escherichia coli HT115]
>TDH33975.1 sigma 54-dependent transcriptional regulator [Escherichia coli HT115]
>TDH33976.1 RNA-splicing ligase RtcB [Escherichia coli HT115]
>TDH33977.1 RNA 3'-terminal phosphate cyclase [Escherichia coli HT115]
>TDH33978.1 HTH-type transcriptional regulator MalT [Escherichia coli HT115]
>TDH33979.1 maltodextrin phosphorylase [Escherichia coli HT115]
>TDH33980.1 4-alpha-glucanotransferase [Escherichia coli HT115]
>TDH33981.1 gluconate transporter [Escherichia coli HT115]
>TDH33982.1 iron-sulfur cluster biogenesis protein NfuA [Escherichia coli HT115]
>TDH33983.1 DNA utilization protein GntX [Escherichia coli HT115]
>TDH33984.1 pimeloyl-ACP methyl ester esterase BioH [Escherichia coli HT115]
>TDH33985.1 recombination-promoting nuclease RpnA [Escherichia coli HT115]
>TDH33986.1 [Fe-S]-dependent transcriptional repressor FeoC [Escherichia coli HT115]
>TDH33987.1 Fe(2+) transporter permease subunit FeoB [Escherichia coli HT115]
>TDH33988.1 ferrous iron transporter A [Escherichia coli HT115]
>TDH33989.1 RNA-binding transcriptional accessory protein [Escherichia coli HT115]
>TDH33990.1 transcription elongation factor GreB [Escherichia coli HT115]
>TDH33991.1 two-component system response regulator OmpR [Escherichia coli HT115]
>TDH33992.1 two-component system sensor histidine kinase EnvZ [Escherichia coli HT115]
>TDH33993.1 phosphoenolpyruvate carboxykinase (ATP) [Escherichia coli HT115]
>TDH33994.1 DUF4153 domain-containing protein [Escherichia coli HT115]
>TDH33995.1 Hsp33 family molecular chaperone HslO [Escherichia coli HT115]
>TDH33996.1 ribosome-associated heat shock protein Hsp15 [Escherichia coli HT115]
>TDH33997.1 GMP/IMP nucleotidase [Escherichia coli HT115]
>TDH33998.1 intracellular growth attenuator protein IgaA [Escherichia coli HT115]
>TDH33999.1 ADP compounds hydrolase NudE [Escherichia coli HT115]
>TDH34000.1 peptidoglycan glycosyltransferase/peptidoglycan DD-transpeptidase MrcA [Escherichia coli HT115]
>TDH34001.1 DNA utilization protein HofM [Escherichia coli HT115]
>TDH34002.1 DNA utilization protein HofN [Escherichia coli HT115]
>TDH34003.1 DNA utilization protein HofO [Escherichia coli HT115]
>TDH34004.1 DNA utilization protein HofP [Escherichia coli HT115]
>TDH34005.1 DNA transporter HofQ [Escherichia coli HT115]
>TDH34006.1 shikimate kinase AroK [Escherichia coli HT115]
>TDH34007.1 3-dehydroquinate synthase [Escherichia coli HT115]
>TDH34008.1 cell division protein DamX [Escherichia coli HT115]
>TDH34009.1 adenine-specific DNA-methyltransferase [Escherichia coli HT115]
>TDH34010.1 ribulose-phosphate 3-epimerase [Escherichia coli HT115]
>TDH34011.1 phosphoglycolate phosphatase [Escherichia coli HT115]
>TDH34012.1 tryptophan--tRNA ligase [Escherichia coli HT115]
>TDH34013.1 hypothetical protein E1179_12285 [Escherichia coli HT115]
>TDH34014.1 hypothetical protein E1179_12290 [Escherichia coli HT115]
>TDH34015.1 PRD domain-containing protein [Escherichia coli HT115]
>TDH34016.1 YhfX family PLP-dependent enzyme [Escherichia coli HT115]
>TDH34017.1 phosphopentomutase [Escherichia coli HT115]
>TDH34018.1 phosphotriesterase-related protein [Escherichia coli HT115]
>TDH34019.1 DUF2620 domain-containing protein [Escherichia coli HT115]
>TDH34020.1 hypothetical protein E1179_12320 [Escherichia coli HT115]
>TDH34021.1 aminotransferase class I/II-fold pyridoxal phosphate-dependent enzyme [Escherichia coli HT115]
>TDH34022.1 transcriptional regulator PhoB [Escherichia coli HT115]
>TDH34023.1 fructoselysine 6-kinase [Escherichia coli HT115]
>TDH34024.1 fructoselysine 3-epimerase [Escherichia coli HT115]
>TDH34025.1 fructoselysine 6-phosphate deglycase [Escherichia coli HT115]
>TDH34026.1 fructoselysine/psicoselysine transporter [Escherichia coli HT115]
>TDH34027.1 DUF4223 domain-containing protein [Escherichia coli HT115]
>TDH34028.1 uroporphyrinogen-III C-methyltransferase [Escherichia coli HT115]
>TDH34029.1 nitrite transporter NirC [Escherichia coli HT115]
>TDH34030.1 nitrite reductase small subunit NirD [Escherichia coli HT115]
>TDH34031.1 nitrite reductase large subunit [Escherichia coli HT115]
>TDH34032.1 MFS transporter TsgA [Escherichia coli HT115]
>TDH34033.1 peptidylprolyl isomerase A [Escherichia coli HT115]
>TDH34034.1 DUF2559 family protein [Escherichia coli HT115]
>TDH34035.1 putative adenosine monophosphate-protein transferase Fic [Escherichia coli HT115]
>TDH34036.1 aminodeoxychorismate synthase component 2 [Escherichia coli HT115]
>TDH34037.1 aspartate aminotransferase family protein [Escherichia coli HT115]
>TDH34038.1 hypothetical protein E1179_12410 [Escherichia coli HT115]
>TDH34039.1 cAMP-activated global transcriptional regulator CRP [Escherichia coli HT115]
>TDH34040.1 OsmC family protein [Escherichia coli HT115]
>TDH34041.1 phosphoribulokinase [Escherichia coli HT115]
>TDH34042.1 YheU family protein [Escherichia coli HT115]
>TDH34043.1 hydrolase [Escherichia coli HT115]
>TDH34044.1 ABC transporter ATP-binding protein [Escherichia coli HT115]
>TDH34045.1 glutathione-regulated potassium-efflux system protein KefB [Escherichia coli HT115]
>TDH34046.1 YheV family putative metal-binding protein [Escherichia coli HT115]
>TDH34047.1 peptidylprolyl isomerase [Escherichia coli HT115]
>TDH34048.1 protein SlyX [Escherichia coli HT115]
>TDH34049.1 FKBP-type peptidyl-prolyl cis-trans isomerase [Escherichia coli HT115]
>TDH34050.1 transcriptional regulator [Escherichia coli HT115]
>TDH34051.1 sulfurtransferase complex subunit TusD [Escherichia coli HT115]
>TDH34052.1 sulfurtransferase complex subunit TusC [Escherichia coli HT115]
>TDH34053.1 sulfurtransferase complex subunit TusB [Escherichia coli HT115]
>TDH34054.1 30S ribosomal protein S12 [Escherichia coli HT115]
>TDH34055.1 30S ribosomal protein S7 [Escherichia coli HT115]
>TDH34056.1 elongation factor G [Escherichia coli HT115]
>TDH34059.1 glutathione-regulated potassium-efflux system ancillary protein KefG [Escherichia coli HT115]
>TDH34089.1 galactitol-1-phosphate 5-dehydrogenase [Escherichia coli HT115]
>TDH34090.1 galactitol permease IIC component [Escherichia coli HT115]
>TDH34091.1 PTS galactitol transporter subunit IIB [Escherichia coli HT115]
>TDH34092.1 PTS galactitol transporter subunit IIA [Escherichia coli HT115]
>TDH34093.1 tagatose-bisphosphate aldolase subunit GatZ [Escherichia coli HT115]
>TDH34094.1 tagatose-bisphosphate aldolase subunit GatY [Escherichia coli HT115]
>TDH34095.1 class I fructose-bisphosphate aldolase [Escherichia coli HT115]
>TDH34096.1 nucleoside permease [Escherichia coli HT115]
>TDH34097.1 ADP-ribosylglycohydrolase family protein [Escherichia coli HT115]
>TDH34098.1 sugar kinase [Escherichia coli HT115]
>TDH34099.1 GntR family transcriptional regulator [Escherichia coli HT115]
>TDH34100.1 glycosyl hydrolase 25 family protein [Escherichia coli HT115]
>TDH34101.1 bifunctional hydroxymethylpyrimidine kinase/phosphomethylpyrimidine kinase [Escherichia coli HT115]
>TDH34102.1 hydroxyethylthiazole kinase [Escherichia coli HT115]
>TDH34110.1 DUF2574 family protein [Escherichia coli HT115]
>TDH34111.1 iron-sulfur cluster carrier protein ApbC [Escherichia coli HT115]
>TDH34112.1 methionine--tRNA ligase [Escherichia coli HT115]
>TDH34113.1 DUF4132 domain-containing protein [Escherichia coli HT115]
>TDH34114.1 hypothetical protein E1179_11615 [Escherichia coli HT115]
>TDH34115.1 MoxR family ATPase [Escherichia coli HT115]
>TDH34117.1 VWA domain-containing protein [Escherichia coli HT115]
>TDH34118.1 hypothetical protein E1179_11635 [Escherichia coli HT115]
>TDH34119.1 DUF1307 domain-containing protein [Escherichia coli HT115]
>TDH34120.1 DUF1456 family protein [Escherichia coli HT115]
>TDH34121.1 two-component system response regulator BtsR [Escherichia coli HT115]
>TDH34122.1 two-component regulatory system sensor histidine kinase BtsS [Escherichia coli HT115]
>TDH34123.1 HTH-type transcriptional regulator MlrA [Escherichia coli HT115]
>TDH34124.1 protein YohO [Escherichia coli HT115]
>TDH34125.1 glycine betaine ABC transporter permease YehW [Escherichia coli HT115]
>TDH34126.1 glycine betaine ABC transporter ATP binding protein YehX [Escherichia coli HT115]
>TDH34127.1 glycine betaine ABC transporter permease YehY [Escherichia coli HT115]
>TDH34128.1 glycine betaine ABC transporter substrate-binding protein OsmF [Escherichia coli HT115]
>TDH34129.1 beta-glucosidase BglX [Escherichia coli HT115]
>TDH34130.1 D-lactate dehydrogenase [Escherichia coli HT115]
>TDH34131.1 D-alanyl-D-alanine endopeptidase [Escherichia coli HT115]
>TDH34132.1 YIP1 family protein [Escherichia coli HT115]
>TDH34133.1 DedA family protein [Escherichia coli HT115]
>TDH34134.1 SDR family oxidoreductase [Escherichia coli HT115]
>TDH34135.1 tRNA dihydrouridine(16) synthase DusC [Escherichia coli HT115]
>TDH34136.1 hypothetical protein E1179_11735 [Escherichia coli HT115]
>TDH34137.1 CidB/LrgB family autolysis modulator [Escherichia coli HT115]
>TDH34138.1 cytidine deaminase [Escherichia coli HT115]
>TDH34139.1 outer membrane permeability protein SanA [Escherichia coli HT115]
>TDH34140.1 DUF2542 family protein [Escherichia coli HT115]
>TDH34141.1 NAD-dependent dihydropyrimidine dehydrogenase subunit PreT [Escherichia coli HT115]
>TDH34142.1 NAD-dependent dihydropyrimidine dehydrogenase subunit PreA [Escherichia coli HT115]
>TDH34143.1 galactoside ABC transporter permease [Escherichia coli HT115]
>TDH34144.1 galactose/methyl galactoside ABC transporter ATP-binding protein MglA [Escherichia coli HT115]
>TDH34145.1 galactose/glucose ABC transporter substrate-binding protein MglB [Escherichia coli HT115]
>TDH34146.1 HTH-type transcriptional regulator GalS [Escherichia coli HT115]
>TDH34147.1 DUF418 family protein [Escherichia coli HT115]
>TDH34148.1 GTP cyclohydrolase I FolE [Escherichia coli HT115]
>TDH34149.1 S-formylglutathione hydrolase YeiG [Escherichia coli HT115]
>TDH34150.1 catecholate siderophore receptor CirA [Escherichia coli HT115]
>TDH34151.1 lysine-specific permease [Escherichia coli HT115]
>TDH34152.1 LysR family transcriptional regulator [Escherichia coli HT115]
>TDH34153.1 YeiH family protein [Escherichia coli HT115]
>TDH34154.1 deoxyribonuclease IV [Escherichia coli HT115]
>TDH34155.1 sugar kinase [Escherichia coli HT115]
>TDH34156.1 NupC/NupG family nucleoside CNT transporter [Escherichia coli HT115]
>TDH34157.1 ribosylpyrimidine nucleosidase [Escherichia coli HT115]
>TDH34158.1 transcriptional regulator YeiL [Escherichia coli HT115]
>TDH34159.1 NupC/NupG family nucleoside CNT transporter [Escherichia coli HT115]
>TDH34160.1 pseudouridine-5'-phosphate glycosidase [Escherichia coli HT115]
>TDH34161.1 pseudouridine kinase [Escherichia coli HT115]
>TDH34162.1 PTS fructose transporter subunit IIBC [Escherichia coli HT115]
>TDH34163.1 1-phosphofructokinase [Escherichia coli HT115]
>TDH34164.1 fused PTS fructose transporter subunit IIA/HPr protein [Escherichia coli HT115]
>TDH34165.1 sugar efflux transporter SetB [Escherichia coli HT115]
>TDH34166.1 YkgJ family cysteine cluster protein [Escherichia coli HT115]
>TDH34167.1 elongation factor P-like protein YeiP [Escherichia coli HT115]
>TDH34168.1 mannitol dehydrogenase family protein [Escherichia coli HT115]
>TDH34169.1 GTP-binding protein [Escherichia coli HT115]
>TDH34170.1 Kdo(2)-lipid A phosphotransferase [Escherichia coli HT115]
>TDH34171.1 bifunctional murein DD-endopeptidase/murein LD-carboxypeptidase [Escherichia coli HT115]
>TDH34172.1 cyclic di-GMP phosphodiesterase [Escherichia coli HT115]
>TDH34173.1 ABC transporter substrate-binding protein [Escherichia coli HT115]
>TDH34174.1 ABC transporter permease [Escherichia coli HT115]
>TDH34175.1 ABC transporter permease [Escherichia coli HT115]
>TDH34176.1 microcin C ABC transporter ATP-binding protein YejF [Escherichia coli HT115]
>TDH34177.1 hypothetical protein E1179_11940 [Escherichia coli HT115]
>TDH34178.1 multidrug efflux MFS transporter Bcr [Escherichia coli HT115]
>TDH34179.1 16S rRNA pseudouridine(516) synthase RsuA [Escherichia coli HT115]
>TDH34180.1 DEAD/DEAH box helicase [Escherichia coli HT115]
>TDH34181.1 50S ribosomal protein L25 [Escherichia coli HT115]
>TDH34182.1 nucleoid-associated protein YejK [Escherichia coli HT115]
>TDH34183.1 DUF1414 domain-containing protein [Escherichia coli HT115]
>TDH34184.1 cardiolipin transport protein PbgA [Escherichia coli HT115]
>TDH34185.1 autotransporter outer membrane beta-barrel domain-containing protein [Escherichia coli HT115]
>TDH34186.1 protein YohP [Escherichia coli HT115]
>TDH34526.1 9-O-acetyl-N-acetylneuraminic acid deacetylase [Escherichia coli HT115]
>TDH34527.1 N-acetylneuraminate epimerase [Escherichia coli HT115]
>TDH34528.1 N-acetylneuraminic acid outer membrane channel protein NanC [Escherichia coli HT115]
>TDH34530.1 type 1 fimbriae regulatory protein FimE [Escherichia coli HT115]
>TDH34531.1 metal ABC transporter substrate-binding lipoprotein/fibrin-binding adhesin FimA [Escherichia coli HT115]
>TDH34532.1 type 1 fimbrial protein [Escherichia coli HT115]
>TDH34533.1 type 1 fimbriae chaperone FimC [Escherichia coli HT115]
>TDH34534.1 outer membrane usher protein FimD [Escherichia coli HT115]
>TDH34535.1 type 1 fimbriae minor subunit FimF [Escherichia coli HT115]
>TDH34536.1 type 1 fimbriae minor subunit FimG [Escherichia coli HT115]
>TDH34537.1 type 1 fimbriae D-mannose specific adhesin FimH [Escherichia coli HT115]
>TDH34538.1 gluconate transporter GntP [Escherichia coli HT115]
>TDH34539.1 mannonate dehydratase [Escherichia coli HT115]
>TDH34540.1 D-mannonate oxidoreductase [Escherichia coli HT115]
>TDH34541.1 Uxu operon transcriptional regulator [Escherichia coli HT115]
>TDH34542.1 DUF2686 family protein [Escherichia coli HT115]
>TDH34543.1 anti-adapter protein IraD [Escherichia coli HT115]
>TDH34544.1 hypochlorite stress DNA-binding transcriptional regulator HypT [Escherichia coli HT115]
>TDH34545.1 beta-aspartyl-peptidase [Escherichia coli HT115]
>TDH34546.1 hypothetical protein E1179_11025 [Escherichia coli HT115]
>TDH34547.1 hypothetical protein E1179_11030 [Escherichia coli HT115]
>TDH34548.1 RNA 2'-phosphotransferase [Escherichia coli HT115]
>TDH34549.1 MFS transporter [Escherichia coli HT115]
>TDH34550.1 hypothetical protein E1179_11045 [Escherichia coli HT115]
>TDH34551.1 DUF3343 domain-containing protein [Escherichia coli HT115]
>TDH34552.1 hypothetical protein E1179_11055 [Escherichia coli HT115]
>TDH34553.1 2-hydroxyacyl-CoA dehydratase subunit D [Escherichia coli HT115]
>TDH34554.1 DUF445 domain-containing protein [Escherichia coli HT115]
>TDH34555.1 multidrug efflux MFS transporter MdtM [Escherichia coli HT115]
>TDH34560.1 5-methylcytosine-specific restriction endonuclease system specificity protein McrC [Escherichia coli HT115]
>TDH34561.1 5-methylcytosine-specific restriction enzyme B [Escherichia coli HT115]
>TDH34562.1 endoribonuclease SymE [Escherichia coli HT115]
>TDH34563.1 type I restriction-modification system specificity subunit [Escherichia coli HT115]
>TDH34564.1 type I restriction-modification system methyltransferase [Escherichia coli HT115]
>TDH34565.1 Mrr restriction system protein [Escherichia coli HT115]
>TDH34566.1 GTPase [Escherichia coli HT115]
>TDH34567.1 YbdD/YjiX family protein [Escherichia coli HT115]
>TDH34568.1 pyruvate/proton symporter BtsT [Escherichia coli HT115]
>TDH34569.1 methyl-accepting chemotaxis protein [Escherichia coli HT115]
>TDH34570.1 MFS transporter [Escherichia coli HT115]
>TDH34572.1 L-galactonate-5-dehydrogenase [Escherichia coli HT115]
>TDH34573.1 phosphatidylglycerol--membrane-oligosaccharide glycerophosphotransferase [Escherichia coli HT115]
>TDH34574.1 DUF2501 domain-containing protein [Escherichia coli HT115]
>TDH34575.1 DNA replication protein DnaC [Escherichia coli HT115]
>TDH34576.1 primosomal protein DnaT [Escherichia coli HT115]
>TDH34577.1 threonine/serine exporter [Escherichia coli HT115]
>TDH34578.1 threonine/serine exporter ThrE family protein [Escherichia coli HT115]
>TDH34579.1 response regulator transcription factor [Escherichia coli HT115]
>TDH34580.1 DNA-binding transcriptional activator BglJ [Escherichia coli HT115]
>TDH34581.1 hydroxamate siderophore iron reductase FhuF [Escherichia coli HT115]
>TDH34582.1 DUF1435 domain-containing protein [Escherichia coli HT115]
>TDH34583.1 16S rRNA (guanine(1207)-N(2))-methyltransferase RsmC [Escherichia coli HT115]
>TDH34584.1 DNA polymerase III subunit psi [Escherichia coli HT115]
>TDH34585.1 ribosomal-protein-alanine N-acetyltransferase [Escherichia coli HT115]
>TDH34586.1 pyrimidine 5'-nucleotidase [Escherichia coli HT115]
>TDH34587.1 peptide chain release factor 3 [Escherichia coli HT115]
>TDH34588.1 molecular chaperone OsmY [Escherichia coli HT115]
>TDH34589.1 DUF1328 domain-containing protein [Escherichia coli HT115]
>TDH34590.1 patatin family protein [Escherichia coli HT115]
>TDH34591.1 metal-dependent hydrolase [Escherichia coli HT115]
>TDH34592.1 YjjW family glycine radical enzyme activase [Escherichia coli HT115]
>TDH34593.1 YjjI family glycine radical enzyme [Escherichia coli HT115]
>TDH34594.1 deoxyribose-phosphate aldolase [Escherichia coli HT115]
>TDH34595.1 thymidine phosphorylase [Escherichia coli HT115]
>TDH34596.1 phosphopentomutase [Escherichia coli HT115]
>TDH34597.1 purine-nucleoside phosphorylase [Escherichia coli HT115]
>TDH34599.1 lipoate--protein ligase LplA [Escherichia coli HT115]
>TDH34600.1 YtjB family periplasmic protein [Escherichia coli HT115]
>TDH34601.1 phosphoserine phosphatase [Escherichia coli HT115]
>TDH34602.1 DNA repair protein RadA [Escherichia coli HT115]
>TDH34603.1 multifunctional transcriptional regulator/nicotinamide-nucleotide adenylyltransferase/ribosylnicotinamide kinase NadR [Escherichia coli HT115]
>TDH34604.1 energy-dependent translational throttle protein EttA [Escherichia coli HT115]
>TDH34605.1 murein transglycosylase [Escherichia coli HT115]
>TDH34606.1 trp operon repressor [Escherichia coli HT115]
>TDH34607.1 non-canonical purine NTP phosphatase [Escherichia coli HT115]
>TDH34608.1 phosphoglycerate mutase GpmB [Escherichia coli HT115]
>TDH34609.1 MDR efflux pump AcrAB transcriptional activator RobA [Escherichia coli HT115]
>TDH34610.1 protein CreA [Escherichia coli HT115]
>TDH34611.1 two-component system response regulator CreB [Escherichia coli HT115]
>TDH34612.1 two-component system sensor histidine kinase CreC [Escherichia coli HT115]
>TDH34613.1 cell envelope integrity protein CreD [Escherichia coli HT115]
>TDH34614.1 two-component system response regulator ArcA [Escherichia coli HT115]
>TDH34615.1 hypothetical protein E1179_11395 [Escherichia coli HT115]
>TDH34616.1 tRNA/rRNA methyltransferase [Escherichia coli HT115]
>TDH34617.1 bifunctional aspartate kinase/homoserine dehydrogenase I [Escherichia coli HT115]
>TDH34618.1 homoserine kinase [Escherichia coli HT115]
>TDH34619.1 threonine synthase [Escherichia coli HT115]
>TDH34620.1 DUF2502 domain-containing protein [Escherichia coli HT115]
>TDH34621.1 peroxide stress protein YaaA [Escherichia coli HT115]
>TDH34622.1 sodium:alanine symporter family protein [Escherichia coli HT115]
>TDH34623.1 transaldolase [Escherichia coli HT115]
>TDH34624.1 molybdopterin adenylyltransferase [Escherichia coli HT115]
>TDH34625.1 acetate uptake transporter [Escherichia coli HT115]
>TDH34626.1 acidic protein MsyB [Escherichia coli HT115]
>TDH34627.1 DUF2541 family protein [Escherichia coli HT115]
>TDH34628.1 molecular chaperone DnaK [Escherichia coli HT115]
>TDH34629.1 molecular chaperone DnaJ [Escherichia coli HT115]
>TDH34630.1 iraD leader peptide [Escherichia coli HT115]
>TDH34631.1 type I restriction-modification system endonuclease [Escherichia coli HT115]
>TDH34632.1 thr operon leader peptide [Escherichia coli HT115]
>TDH34659.1 LysM peptidoglycan-binding domain-containing protein [Escherichia coli HT115]
>TDH34660.1 xanthine dehydrogenase molybdenum-binding subunit XdhA [Escherichia coli HT115]
>TDH34661.1 xanthine dehydrogenase FAD-binding subunit XdhB [Escherichia coli HT115]
>TDH34662.1 xanthine dehydrogenase iron sulfur-binding subunit XdhC [Escherichia coli HT115]
>TDH34663.1 sigma-54-dependent transcriptional regulator [Escherichia coli HT115]
>TDH34664.1 knotted carbamoyltransferase YgeW [Escherichia coli HT115]
>TDH34665.1 diaminopropionate ammonia-lyase [Escherichia coli HT115]
>TDH34666.1 YgeY family selenium metabolism-linked hydrolase [Escherichia coli HT115]
>TDH34667.1 D-phenylhydantoinase [Escherichia coli HT115]
>TDH34668.1 carbamate kinase [Escherichia coli HT115]
>TDH34669.1 EF2563 family selenium-dependent molybdenum hydroxylase system protein [Escherichia coli HT115]
>TDH34670.1 putative selenium-dependent hydroxylase accessory protein YqeC [Escherichia coli HT115]
>TDH34671.1 molybdenum cofactor cytidylyltransferase [Escherichia coli HT115]
>TDH34672.1 putative selenate reductase subunit YgfK [Escherichia coli HT115]
>TDH34673.1 putative aminohydrolase SsnA [Escherichia coli HT115]
>TDH34674.1 molybdopterin-dependent oxidoreductase FAD-binding subunit [Escherichia coli HT115]
>TDH34675.1 molybdopterin-dependent oxidoreductase Mo/Fe-S-binding subunit [Escherichia coli HT115]
>TDH34676.1 xanthine/proton symporter XanQ [Escherichia coli HT115]
>TDH34677.1 guanine deaminase [Escherichia coli HT115]
>TDH34678.1 NCS2 family permease [Escherichia coli HT115]
>TDH34679.1 4Fe-4S dicluster domain-containing protein [Escherichia coli HT115]
>TDH34680.1 oxidoreductase (Fe-S)-binding subunit [Escherichia coli HT115]
>TDH34681.1 purine permease [Escherichia coli HT115]
>TDH34682.1 hypothetical protein E1179_10435 [Escherichia coli HT115]
>TDH34683.1 isopentenyl-diphosphate Delta-isomerase [Escherichia coli HT115]
>TDH34684.1 lysine--tRNA ligase [Escherichia coli HT115]
>TDH34685.1 peptide chain release factor 2 [Escherichia coli HT115]
>TDH34686.1 single-stranded-DNA-specific exonuclease RecJ [Escherichia coli HT115]
>TDH34687.1 bifunctional protein-disulfide isomerase/oxidoreductase DsbC [Escherichia coli HT115]
>TDH34688.1 tyrosine recombinase XerD [Escherichia coli HT115]
>TDH34689.1 flavodoxin FldB [Escherichia coli HT115]
>TDH34690.1 toxin CptA [Escherichia coli HT115]
>TDH34691.1 FAD assembly factor SdhE [Escherichia coli HT115]
>TDH34692.1 tRNA-modifying protein YgfZ [Escherichia coli HT115]
>TDH34693.1 hemolysin III family protein [Escherichia coli HT115]
>TDH34694.1 ASCH domain-containing protein [Escherichia coli HT115]
>TDH34695.1 6-phospho-beta-glucosidase BglA [Escherichia coli HT115]
>TDH34696.1 SDR family oxidoreductase [Escherichia coli HT115]
>TDH34697.1 aminomethyl-transferring glycine dehydrogenase [Escherichia coli HT115]
>TDH34698.1 glycine cleavage system protein GcvH [Escherichia coli HT115]
>TDH34699.1 glycine cleavage system aminomethyltransferase GcvT [Escherichia coli HT115]
>TDH34700.1 2-octaprenylphenol hydroxylase [Escherichia coli HT115]
>TDH34701.1 2-octaprenyl-6-methoxyphenyl hydroxylase [Escherichia coli HT115]
>TDH34702.1 Xaa-Pro aminopeptidase [Escherichia coli HT115]
>TDH34703.1 UPF0149 family protein YgfB [Escherichia coli HT115]
>TDH34704.1 cell division protein ZapA [Escherichia coli HT115]
>TDH34705.1 5-formyltetrahydrofolate cyclo-ligase [Escherichia coli HT115]
>TDH34706.1 D-3-phosphoglycerate dehydrogenase [Escherichia coli HT115]
>TDH34707.1 ribose-5-phosphate isomerase RpiA [Escherichia coli HT115]
>TDH34708.1 hypothetical protein E1179_10585 [Escherichia coli HT115]
>TDH34709.1 LysR family transcriptional regulator ArgP [Escherichia coli HT115]
>TDH34710.1 methylmalonyl-CoA mutase [Escherichia coli HT115]
>TDH34711.1 methylmalonyl Co-A mutase-associated GTPase MeaB [Escherichia coli HT115]
>TDH34712.1 methylmalonyl-CoA decarboxylase [Escherichia coli HT115]
>TDH34713.1 propionyl-CoA:succinate CoA transferase [Escherichia coli HT115]
>TDH34714.1 LysR family transcriptional regulator [Escherichia coli HT115]
>TDH34715.1 oxidative stress defense protein [Escherichia coli HT115]
>TDH34716.1 arginine exporter ArgO [Escherichia coli HT115]
>TDH34717.1 small-conductance mechanosensitive channel MscS [Escherichia coli HT115]
>TDH34718.1 class II fructose-bisphosphate aldolase [Escherichia coli HT115]
>TDH34719.1 phosphoglycerate kinase [Escherichia coli HT115]
>TDH34720.1 erythrose-4-phosphate dehydrogenase [Escherichia coli HT115]
>TDH34721.1 nucleoside/nucleotide kinase family protein [Escherichia coli HT115]
>TDH34722.1 fumarase E [Escherichia coli HT115]
>TDH34723.1 class II fructose-bisphosphatase [Escherichia coli HT115]
>TDH34724.1 L-sorbose 1-phosphate reductase [Escherichia coli HT115]
>TDH34725.1 PTS mannitol transporter subunit IICB [Escherichia coli HT115]
>TDH34726.1 PTS mannitol transporter subunit IIA [Escherichia coli HT115]
>TDH34727.1 transketolase [Escherichia coli HT115]
>TDH34728.1 metalloprotease LoiP [Escherichia coli HT115]
>TDH34729.1 agmatinase [Escherichia coli HT115]
>TDH34730.1 biosynthetic arginine decarboxylase [Escherichia coli HT115]
>TDH34731.1 acid stress response protein YqgB [Escherichia coli HT115]
>TDH34732.1 hypothetical protein E1179_10705 [Escherichia coli HT115]
>TDH34733.1 DUF2684 family protein [Escherichia coli HT115]
>TDH34734.1 methionine adenosyltransferase [Escherichia coli HT115]
>TDH34735.1 sugar porter family MFS transporter [Escherichia coli HT115]
>TDH34736.1 SprT family zinc-dependent metalloprotease [Escherichia coli HT115]
>TDH34737.1 deoxyribonuclease I [Escherichia coli HT115]
>TDH34738.1 16S rRNA (uracil(1498)-N(3))-methyltransferase [Escherichia coli HT115]
>TDH34739.1 glutathione synthase [Escherichia coli HT115]
>TDH34740.1 YqgE/AlgH family protein [Escherichia coli HT115]
>TDH34741.1 Holliday junction resolvase RuvX [Escherichia coli HT115]
>TDH34742.1 type IV pilus twitching motility protein PilT [Escherichia coli HT115]
>TDH34743.1 pyridoxal phosphate homeostasis protein [Escherichia coli HT115]
[truncated: 1,881 more rows]
[truncated: 1 more columns]
