# Supplementary material for: Bacterially produced metabolites protect C. elegans neurons from degeneration
Source: PLoS Biol. 2020 Mar 24;18(3):e3000638. doi: 10.1371/journal.pbio.3000638 (PMC7092960; doi:10.1371/journal.pbio.3000638)
Supplement: S2 File — (XLSX) [file pbio.3000638.s016.xlsx]

## Sheet: DEG up in HT115 vs OP50 (padj <
		baseMean	log2FoldChange	lfcSE	stat	pvalue	padj	HT115_S1	HT115_S2	HT115_S3	OP50_S1	OP50_S2	OP50_S3
TDH29612.1	acid-activated periplasmic chaperone HdeB .	4500.97	11.2724	0.631409	17.8528	2.74667e-71	2.08363e-68	12847	9707	6384	3	2	5
TDH34092.1	PTS galactitol transporter subunit IIA .	730.141	10.3869	0.95176	10.9133	9.95601e-28	1.21817e-25	714	2014	2242	1	0	2
TDH34531.1	metal ABC transporter substrate-binding lipoprotein/fibrin-binding adhesin FimA .	1102.34	10.0183	0.731444	13.6966	1.06368e-42	2.37325e-40	3000	2423	1690	2	4	0
TDH32239.1	porin OmpC .	18964	10.0091	0.384424	26.0367	1.90286e-149	7.21755e-146	49836	36425	36807	38	31	32
TDH34093.1	tagatose-bisphosphate aldolase subunit GatZ .	1366.93	9.90555	0.730853	13.5534	7.56322e-42	1.59374e-39	1104	4089	4142	4	4	0
TDH29613.1	MgtC/SapB family protein .	326.622	9.83088	1.08069	9.09689	9.29575e-20	6.29621e-18	570	885	713	1	1	0
TDH29611.1	acid-activated periplasmic chaperone HdeA .	8935	9.80978	0.48155	20.3713	3.00887e-92	3.80422e-89	24840	17914	14874	28	13	13
TDH29734.1	helix-turn-helix domain-containing protein .	83.6223	9.71227	1.24965	7.77202	7.72465e-15	3.3295e-13	214	136	196	0	0	0
TDH32764.1	glutamate decarboxylase	1484.61	9.52571	0.6394	14.8979	3.4011e-50	1.29004e-47	3029	4856	1819	6	2	3
TDH32373.1	glucose-1-phosphate thymidylyltransferase RfbA .	72.8955	9.51539	1.2885	7.38485	1.52629e-13	5.56655e-12	153	75	258	0	0	0
TDH32268.1	glutamate decarboxylase	2345.64	9.49315	0.551233	17.2217	1.827e-66	1.15497e-63	3564	8210	3797	8	6	4
TDH34090.1	galactitol permease IIC component .	1793.28	9.40087	0.591641	15.8895	7.49236e-57	3.15761e-54	1844	4230	6147	2	8	5
TDH35571.1	O-antigen ligase family protein .	61.4351	9.26688	1.24879	7.42069	1.16511e-13	4.3755e-12	158	116	126	0	0	0
TDH29740.1	type II toxin-antitoxin system mRNA interferase RelE .	60.7774	9.25122	1.25797	7.35406	1.92272e-13	6.94559e-12	157	141	96	0	0	0
TDH39541.1	integrase .	60.0456	9.23516	1.24001	7.44766	9.50099e-14	3.64013e-12	127	114	156	0	0	0
TDH29898.1	glutamate:gamma-aminobutyrate antiporter .	6065.79	9.16065	0.484555	18.9053	1.03208e-79	9.7867e-77	7552	22305	10699	23	17	18
TDH32379.1	glycosyltransferase .	102.554	9.04263	1.24762	7.24791	4.23265e-13	1.45949e-11	261	231	173	0	1	0
TDH37490.1	phage portal protein .	51.1341	9.00124	1.27636	7.05228	1.76012e-12	5.51745e-11	152	103	73	0	0	0
TDH34091.1	PTS galactitol transporter subunit IIB .	445.379	8.93985	0.779459	11.4693	1.88173e-30	2.85444e-28	489	1138	1394	3	1	1
TDH37479.1	phage tail tape measure protein .	45.0773	8.81995	1.24974	7.0574	1.69642e-12	5.36209e-11	111	95	88	0	0	0
TDH35561.1	lipopolysaccharide core heptosyltransferase RfaQ .	44.8039	8.81398	1.25976	6.99654	2.62364e-12	7.83581e-11	81	73	146	0	0	0
TDH35566.1	lipopolysaccharide 3-alpha-galactosyltransferase .	43.7481	8.77705	1.25077	7.0173	2.26193e-12	6.97522e-11	101	106	79	0	0	0
TDH37489.1	S49 family peptidase .	42.4813	8.73381	1.26286	6.91589	4.64937e-12	1.33599e-10	113	93	69	0	0	0
TDH34094.1	tagatose-bisphosphate aldolase subunit GatY .	1205.28	8.73113	0.593752	14.705	5.98568e-49	1.89198e-46	1603	3828	2636	0	8	8
TDH30749.1	autotransporter adhesin Ag43 .	82.3188	8.72514	1.23771	7.04942	1.79672e-12	5.58602e-11	195	165	178	0	1	0
TDH32374.1	dTDP-4-dehydrorhamnose 3	41.4438	8.69991	1.28457	6.7726	1.26488e-11	3.47658e-10	101	46	126	0	0	0
TDH29770.1	Replication protein O .	38.8553	8.60456	1.2987	6.62553	3.45994e-11	8.80776e-10	119	86	43	0	0	0
TDH35568.1	lipopolysaccharide core heptose(II) kinase RfaY .	37.8169	8.56625	1.26043	6.79628	1.07356e-11	2.97228e-10	93	91	62	0	0	0
TDH37487.1	major capsid protein .	71.8908	8.52786	1.25069	6.81852	9.19804e-12	2.58431e-10	188	152	125	1	0	0
TDH36712.1	DUF4102 domain-containing protein .	35.481	8.47749	1.25237	6.76916	1.29528e-11	3.53454e-10	64	68	105	0	0	0
TDH33885.1	DUF2544 domain-containing protein .	35.5261	8.47596	1.26657	6.69208	2.20016e-11	5.71589e-10	96	55	80	0	0	0
TDH35562.1	lipopolysaccharide glucosyltransferase I .	30.8653	8.27756	1.26699	6.53325	6.43589e-11	1.58515e-09	48	57	103	0	0	0
TDH30551.1	DUF2776 domain-containing protein .	718.786	8.23322	0.594699	13.8444	1.37617e-43	3.26238e-41	1307	2338	1079	4	2	7
TDH29610.1	HdeD family acid-resistance protein .	955.687	8.11642	0.491077	16.5278	2.31528e-61	1.25455e-58	2462	1948	1778	7	6	6
TDH29780.1	phage recombination protein Bet .	26.2335	8.03707	1.32463	6.06742	1.2998e-09	2.741e-08	81	63	23	0	0	0
TDH37482.1	phage tail protein .	24.5811	7.94391	1.26564	6.27661	3.46025e-10	7.63065e-09	63	48	49	0	0	0
TDH35567.1	lipopolysaccharide glucosyltransferase RfaJ .	45.1639	7.85448	1.24944	6.28638	3.24964e-10	7.25051e-09	113	91	89	1	0	0
TDH29768.1	serine/threonine protein phosphatase .	22.5444	7.81783	1.31225	5.95758	2.56003e-09	4.95417e-08	68	52	24	0	0	0
TDH33930.1	prophage integrase IntS .	21.5658	7.75702	1.2889	6.01834	1.76219e-09	3.63261e-08	52	27	63	0	0	0
TDH37473.1	hypothetical protein E1179_05415 .	20.1017	7.65254	1.28412	5.95937	2.5321e-09	4.95066e-08	57	33	40	0	0	0
TDH34533.1	type 1 fimbriae chaperone FimC .	19.571	7.62024	1.31878	5.77825	7.5483e-09	1.35691e-07	34	21	77	0	0	0
TDH37496.1	phage terminase large subunit family protein .	19.0261	7.57724	1.26317	5.99858	1.99054e-09	3.99476e-08	38	41	47	0	0	0
TDH35563.1	lipopolysaccharide core heptose(I) kinase RfaP .	18.8935	7.56817	1.2929	5.85364	4.80932e-09	8.85522e-08	38	25	63	0	0	0
TDH30972.1	short-chain fatty acid transporter	16.246	7.34637	1.28316	5.72523	1.03294e-08	1.80551e-07	38	41	27	0	0	0
TDH32877.1	transcription antiterminator/RNA stability regulator CspE .	3378.12	7.34458	0.355592	20.6545	8.89376e-95	1.6867e-91	7401	5878	8882	43	38	33
TDH34089.1	galactitol-1-phosphate 5-dehydrogenase .	419.871	7.20967	0.581847	12.391	2.92324e-35	5.54393e-33	439	962	1445	4	9	3
TDH37481.1	phage minor tail protein G .	13.7517	7.10887	1.28838	5.51767	3.43514e-08	5.49767e-07	25	40	26	0	0	0
TDH29909.1	biofilm-dependent modulation protein .	25.8017	7.04292	1.36671	5.1532	2.56076e-07	3.58412e-06	84	65	13	0	1	0
TDH37483.1	phage tail protein .	12.3723	6.95159	1.31512	5.28588	1.25099e-07	1.86811e-06	32	32	16	0	0	0
TDH37074.1	fimbrial tip-adhesin YadC .	12.363	6.95046	1.31718	5.27676	1.31488e-07	1.94819e-06	36	16	28	0	0	0
TDH37484.1	phage tail protein .	11.952	6.90285	1.29345	5.33677	9.46185e-08	1.45299e-06	29	26	23	0	0	0
TDH37486.1	DNA-packaging protein FI .	11.5599	6.85381	1.30945	5.23413	1.65762e-07	2.42755e-06	29	29	17	0	0	0
TDH37488.1	head decoration protein .	11.2464	6.81378	1.30366	5.22663	1.72625e-07	2.51833e-06	30	21	22	0	0	0
TDH37480.1	phage tail assembly protein T .	8.64264	6.43295	1.32445	4.85708	1.1913e-06	1.45761e-05	23	18	15	0	0	0
TDH39965.1	isovaleryl-CoA dehydrogenase .	527.961	6.36354	0.599303	10.6182	2.45152e-26	2.65675e-24	896	1916	627	9	5	20
TDH29769.1	Replication protein P .	14.1471	6.16252	1.2968	4.7521	2.0131e-06	2.32088e-05	39	29	22	0	0	1
TDH37476.1	phage tail protein .	6.89681	6.11551	1.33199	4.59125	4.40595e-06	4.78848e-05	12	16	18	0	0	0
TDH40114.1	maltose ABC transporter permease MalF .	178.919	6.00217	0.628049	9.55685	1.21397e-21	9.59289e-20	290	665	208	5	3	7
TDH37475.1	tail assembly protein .	6.22893	5.9577	1.37071	4.34643	1.38374e-05	0.000134578	19	10	11	0	0	0
TDH37485.1	phage tail protein .	6.13642	5.93979	1.35632	4.37933	1.19044e-05	0.000118202	16	10	14	0	0	0
TDH31013.1	hypothetical protein E1179_19780 .	5.97717	5.90233	1.35744	4.34812	1.37307e-05	0.000133884	14	15	10	0	0	0
TDH37477.1	phage minor tail protein L .	5.81929	5.86371	1.36389	4.29926	1.71368e-05	0.000164347	15	9	14	0	0	0
TDH29605.1	acid resistance transcriptional activator GadW .	616.771	5.71849	0.504039	11.3453	7.82347e-30	9.89148e-28	1859	749	1290	12	36	18
TDH29787.1	hypothetical protein E1179_21670 .	10.3742	5.70487	1.38441	4.12079	3.77584e-05	0.000326236	36	21	7	0	0	1
TDH29737.1	protein FlxA .	5.19562	5.70075	1.36907	4.16395	3.12787e-05	0.000273364	12	12	10	0	0	0
TDH29604.1	DNA-binding transcriptional regulator GadX .	1191.55	5.637	0.381754	14.7661	2.42395e-49	8.35823e-47	3203	2091	2274	44	52	35
TDH29745.1	antitermination protein .	4.94522	5.63532	1.40209	4.01924	5.83858e-05	0.000478483	10	6	17	0	0	0
TDH37478.1	phage tail protein .	4.8771	5.60205	1.42012	3.94477	7.98751e-05	0.000637824	16	9	6	0	0	0
TDH31296.1	transposase .	4.74549	5.57882	1.46108	3.81829	0.000134381	0.000999428	4	21	7	0	0	0
TDH40372.1	YeaH/YhbH family protein .	167.01	5.4469	0.68183	7.98865	1.36428e-15	6.38855e-14	169	774	148	6	9	6
TDH32876.1	phospholipid:lipid A palmitoyltransferase .	94.0349	5.4436	0.629228	8.65125	5.09389e-18	3.01893e-16	198	282	121	1	7	4
TDH32737.1	hypothetical protein E1179_16230 .	112.367	5.42735	0.774267	7.00966	2.38895e-12	7.24904e-11	364	287	41	6	4	4
TDH29609.1	acid resistance transcriptional activator GadE .	1642.13	5.41932	0.503739	10.7582	5.42177e-27	6.23174e-25	4800	3772	1682	42	74	92
TDH36711.1	ethanolamine ammonia-lyase subunit EutB .	128.837	5.3406	0.497425	10.7365	6.86112e-27	7.65418e-25	232	292	311	6	3	8
TDH30962.1	toxin YdaS .	3.93538	5.30301	1.40695	3.76915	0.000163808	0.00117452	8	9	9	0	0	0
TDH40115.1	maltose ABC transporter permease .	159.658	5.09075	0.572219	8.89651	5.76314e-19	3.58354e-17	350	502	156	7	7	11
TDH32827.1	4-oxalomesaconate tautomerase .	3.28916	5.0486	1.48948	3.38951	0.000700181	0.00421554	4	13	5	0	0	0
TDH34532.1	type 1 fimbrial protein .	22.5658	4.95835	0.884392	5.6065	2.06453e-08	3.44968e-07	39	33	75	0	3	1
TDH33537.1	DUF2628 domain-containing protein .	3.0788	4.94401	1.50177	3.29212	0.000994343	0.00571446	7	10	3	0	0	0
TDH34186.1	protein YohP .	39.3459	4.90461	0.822864	5.96042	2.51598e-09	4.94462e-08	90	131	25	4	2	1
TDH30248.1	phage terminase large subunit family protein .	2.8818	4.85247	1.50489	3.22447	0.00126207	0.00700883	7	3	9	0	0	0
TDH32726.1	HTH-type transcriptional regulator .	268.972	4.79264	0.502044	9.54624	1.3449e-21	1.04106e-19	562	853	277	17	19	16
TDH40525.1	transcription modulator YdgT .	128.684	4.73107	0.588249	8.04264	8.79245e-16	4.22149e-14	410	200	180	4	17	6
TDH31566.1	stress-induced protein .	195.327	4.72947	0.585714	8.07471	6.76362e-16	3.28903e-14	587	465	144	13	12	14
TDH33412.1	trehalose-phosphatase .	383.721	4.71108	0.512366	9.19475	3.75855e-20	2.68985e-18	684	1112	644	33	10	32
TDH29784.1	TraR/DksA family transcriptional regulator .	9.47934	4.665	1.20862	3.85977	0.000113495	0.000860324	30	17	11	1	1	0
TDH29781.1	exonuclease .	4.99219	4.62008	1.40205	3.29523	0.000983428	0.00566031	12	14	5	1	0	0
TDH34127.1	glycine betaine ABC transporter permease YehY .	31.2034	4.59159	0.700082	6.55865	5.42959e-11	1.3549e-09	69	76	51	1	4	2
TDH32200.1	extracellular solute-binding protein .	148.87	4.58399	0.745696	6.14727	7.88289e-10	1.69885e-08	211	670	60	14	6	12
TDH32201.1	ABC transporter ATP-binding protein .	44.64	4.57884	0.802057	5.70887	1.13729e-08	1.97877e-07	67	191	24	4	4	2
TDH29614.1	helix-turn-helix transcriptional regulator .	166.354	4.57692	0.40314	11.3532	7.15133e-30	9.35344e-28	341	380	329	13	12	12
TDH29608.1	hypothetical protein E1179_21960 .	142.339	4.56281	0.539631	8.45541	2.78097e-17	1.6228e-15	417	299	156	8	11	13
TDH32288.1	autoinducer 2 ABC transporter substrate-binding protein LsrB .	21.8532	4.51358	1.08974	4.1419	3.44441e-05	0.000298962	15	120	5	2	1	2
TDH32309.1	YdeI family stress tolerance OB fold protein .	51.9144	4.47035	0.732478	6.10305	1.0406e-09	2.21742e-08	124	157	39	7	1	4
TDH39573.1	YqaE/Pmp3 family membrane protein .	67.7805	4.46359	0.586102	7.61571	2.62243e-14	1.05818e-12	167	167	85	7	3	6
TDH40133.1	isocitrate lyase .	1163.21	4.44761	0.760025	5.85192	4.85916e-09	8.90377e-08	1458	5444	451	128	33	107
TDH30229.1	AraC family transcriptional regulator .	94.6411	4.30744	0.715838	6.01734	1.77306e-09	3.63526e-08	365	142	52	7	14	5
TDH36533.1	PTS glucose transporter subunit IIBC .	1513.41	4.28912	0.304743	14.0746	5.44432e-45	1.58849e-42	2453	3710	3429	143	147	118
TDH33610.1	hypothetical protein E1179_13615 .	45.9345	4.26814	0.904002	4.72139	2.34242e-06	2.68423e-05	136	128	12	9	1	2
TDH37495.1	hypothetical protein E1179_05190 .	133.431	4.25909	0.545422	7.80879	5.77416e-15	2.59206e-13	326	236	265	6	28	5
TDH33715.1	glutaminase 1 .	100.827	4.24816	0.471813	9.00392	2.17797e-19	1.44931e-17	203	268	157	7	10	11
TDH35475.1	PTS beta-glucoside transporter subunit IIABC .	39.9453	4.22791	0.629905	6.71198	1.92006e-11	5.02262e-10	76	74	101	2	1	8
TDH30057.1	nitrate/nitrite transporter NarU .	65.319	4.21918	0.628243	6.71585	1.86972e-11	4.92489e-10	169	168	61	7	3	8
TDH40470.1	Fe-S cluster assembly protein SufD .	139.707	4.17184	0.588004	7.09491	1.29431e-12	4.23218e-11	145	565	176	13	10	17
TDH40467.1	Fe-S cluster assembly scaffold SufA .	127.379	4.15568	0.579835	7.167	7.66576e-13	2.55054e-11	181	490	127	12	10	15
TDH39579.1	DUF883 domain-containing protein .	321.408	4.13563	0.475925	8.68966	3.63516e-18	2.1886e-16	741	781	454	45	19	29
TDH31264.1	C-lysozyme inhibitor .	315.778	4.09335	0.45937	8.9108	5.0664e-19	3.20281e-17	827	721	372	29	47	23
TDH34035.1	putative adenosine monophosphate-protein transferase Fic .	70.0131	4.07389	0.699567	5.82345	5.76441e-09	1.04614e-07	68	309	65	3	9	10
TDH30060.1	nitrate reductase molybdenum cofactor assembly chaperone .	6.34718	4.06484	1.2592	3.22812	0.00124608	0.00694037	13	21	5	1	1	0
TDH34134.1	SDR family oxidoreductase .	31.3176	4.04365	0.677548	5.96807	2.4008e-09	4.76766e-08	40	110	47	3	4	3
TDH36946.1	stress response protein ElaB .	1316.46	4.03806	0.629933	6.4103	1.4523e-10	3.46452e-09	4105	2078	1709	248	48	100
TDH40025.1	4Fe-4S mono-cluster protein YjdI .	18.4124	3.99812	0.792321	5.04608	4.50962e-07	6.08718e-06	39	49	25	4	2	0
TDH33760.1	Lon protease .	302.248	3.99187	0.417048	9.57172	1.05137e-21	8.48476e-20	514	439	953	22	46	33
TDH29606.1	multidrug efflux RND transporter permease subunit .	679.402	3.98188	0.398449	9.99344	1.6283e-23	1.43632e-21	1401	1299	1509	36	104	89
TDH31548.1	IS1 family transposase	44.1236	3.95897	0.565699	6.99837	2.5895e-12	7.79523e-11	86	74	115	1	7	7
TDH31560.1	chaperone modulator CbpM .	206.064	3.94331	0.380417	10.3657	3.54981e-25	3.45241e-23	432	464	373	16	33	22
TDH29607.1	multidrug transporter subunit MdtE .	157.387	3.93954	0.384907	10.2351	1.38111e-24	1.30963e-22	317	351	304	12	23	19
TDH36489.1	cyclic diguanylate phosphodiesterase .	11.597	3.92999	0.973991	4.03493	5.46179e-05	0.000451341	29	33	8	1	2	1
TDH32289.1	3-hydroxy-5-phosphonooxypentane-2	11.3909	3.91828	1.2014	3.26142	0.00110855	0.00628508	1	62	10	1	2	1
TDH40416.1	osmotically-inducible lipoprotein OsmE .	1483.25	3.87898	0.50463	7.68678	1.5088e-14	6.22052e-13	4339	2840	1680	248	130	132
TDH29602.1	transposase .	24.9197	3.8602	0.658343	5.86351	4.53183e-09	8.385e-08	48	54	52	0	4	5
TDH30750.1	GTPase family protein .	10.8315	3.85455	1.01727	3.7891	0.000151194	0.00109834	36	20	8	1	3	0
TDH40468.1	Fe-S cluster assembly protein SufB .	275.339	3.8535	0.617773	6.23772	4.43999e-10	9.73461e-09	287	1183	248	33	21	42
TDH29900.1	diguanylate cyclase DosC .	53.7918	3.84686	0.645618	5.95841	2.54697e-09	4.95417e-08	90	193	47	7	4	8
TDH34128.1	glycine betaine ABC transporter substrate-binding protein OsmF .	102.17	3.8157	0.525239	7.2647	3.73877e-13	1.30102e-11	246	257	113	17	10	10
TDH36460.1	alpha	123.691	3.78793	0.600516	6.3078	2.83035e-10	6.39019e-09	182	468	111	17	9	19
TDH31781.1	DUF1471 domain-containing protein .	357.697	3.77735	0.676987	5.57964	2.41012e-08	3.94034e-07	1101	798	207	56	15	57
TDH40024.1	N-acetyltransferase .	87.4082	3.77511	0.538126	7.01529	2.2947e-12	7.0192e-11	194	223	112	13	5	14
TDH37376.1	ubiquinone-dependent pyruvate dehydrogenase .	229.231	3.77041	0.560446	6.72751	1.72589e-11	4.57783e-10	329	767	321	35	11	37
TDH40002.1	lipoprotein toxin entericidin B .	435.321	3.76823	0.55406	6.80112	1.0381e-11	2.89523e-10	1197	1015	379	81	36	43
TDH33714.1	amino acid permease .	323.307	3.75196	0.360968	10.3941	2.6365e-25	2.63165e-23	658	795	519	35	51	39
TDH31561.1	curved DNA-binding protein .	708.68	3.71212	0.398563	9.31378	1.23366e-20	8.99862e-19	1121	2142	1098	66	133	86
TDH34534.1	outer membrane usher protein FimD .	54.7921	3.6988	0.573223	6.45264	1.09921e-10	2.68987e-09	167	70	88	6	10	6
TDH34138.1	cytidine deaminase .	565.424	3.67985	0.385814	9.53789	1.45762e-21	1.10575e-19	997	1511	954	48	86	94
TDH33476.1	protein-methionine-sulfoxide reductase catalytic subunit MsrP .	85.0004	3.66324	0.493123	7.42866	1.09707e-13	4.16119e-12	196	211	104	9	16	10
TDH30230.1	omptin family outer membrane protease OmpT .	216.473	3.65094	0.486944	7.49767	6.49644e-14	2.54031e-12	651	296	333	35	24	28
TDH32740.1	dipeptide ABC transporter ATP-binding protein .	51.2417	3.63924	0.790322	4.60476	4.12945e-06	4.50087e-05	111	170	25	12	1	7
TDH33915.1	GSH-dependent disulfide bond oxidoreductase .	21.8825	3.62141	0.746188	4.85321	1.21479e-06	1.47211e-05	35	77	21	4	2	3
TDH34095.1	class I fructose-bisphosphate aldolase .	707.279	3.61486	0.54586	6.62232	3.53606e-11	8.94151e-10	1344	1932	1014	146	36	99
TDH31853.1	OB fold stress tolerance protein YgiW .	851.243	3.60593	0.443848	8.12424	4.50172e-16	2.24671e-14	2434	1592	998	127	120	109
TDH31583.1	poly-beta-1	70.629	3.59988	0.585058	6.15303	7.60176e-10	1.64763e-08	85	109	250	3	11	16
TDH34665.1	diaminopropionate ammonia-lyase .	357.847	3.5808	0.715897	5.00184	5.67867e-07	7.47889e-06	115	1637	501	25	84	50
TDH34126.1	glycine betaine ABC transporter ATP binding protein YehX	16.7022	3.56429	0.761027	4.68353	2.81977e-06	3.16432e-05	40	24	36	4	0	3
TDH40039.1	proline/glycine betaine transporter ProP .	587.096	3.54637	0.338052	10.4906	9.54162e-26	9.78145e-24	1079	1178	1325	58	131	75
TDH40422.1	catalase HPII .	193.659	3.54055	0.556443	6.36283	1.98073e-10	4.63761e-09	454	443	258	43	10	28
TDH32205.1	stress response membrane protein YncL .	137.523	3.53755	0.630155	5.61377	1.97963e-08	3.32245e-07	506	177	105	26	20	14
TDH39889.1	NADPH-dependent aldehyde reductase Ahr .	53.9809	3.52531	0.507622	6.94476	3.79093e-12	1.10608e-10	101	149	76	7	9	8
TDH34664.1	knotted carbamoyltransferase YgeW .	673.224	3.52375	0.725431	4.85745	1.18906e-06	1.45761e-05	243	3141	831	40	176	97
TDH28305.1	DUF3950 domain-containing protein .	26.2428	3.49892	0.595228	5.8783	4.14512e-09	7.78339e-08	55	42	62	3	6	3
TDH29912.1	alcohol dehydrogenase AdhP .	66.3271	3.4861	0.616326	5.65627	1.54701e-08	2.6313e-07	83	260	61	12	10	8
TDH32330.1	lipid kinase YegS .	80.145	3.48484	0.479063	7.27427	3.48294e-13	1.22322e-11	192	173	111	14	10	12
TDH32773.1	DUF1722 domain-containing protein .	101.049	3.48391	0.619075	5.62761	1.82727e-08	3.08036e-07	165	375	68	17	11	17
TDH32739.1	dipeptide ABC transporter permease DppC .	34.0929	3.47798	0.793151	4.38502	1.15976e-05	0.000115695	84	102	14	9	2	4
TDH29487.1	DUF1097 domain-containing protein .	231.365	3.47486	0.388978	8.93329	4.1353e-19	2.6585e-17	411	606	383	23	44	40
TDH28400.1	transcriptional activator NhaR .	147.26	3.47405	0.396363	8.76483	1.87057e-18	1.14437e-16	230	378	291	15	34	20
TDH34666.1	YgeY family selenium metabolism-linked hydrolase .	350.969	3.4611	0.665807	5.19836	2.01056e-07	2.88865e-06	128	1415	659	27	67	70
TDH40469.1	Fe-S cluster assembly ATPase SufC .	103.833	3.4556	0.612068	5.64577	1.64445e-08	2.78455e-07	108	423	104	18	11	18
TDH31835.1	NADP(+)-dependent aldehyde reductase .	65.3116	3.4194	0.630167	5.42618	5.7574e-08	9.13137e-07	113	228	50	5	11	15
TDH39572.1	potassium binding protein Kbp .	525.241	3.41559	0.587008	5.81865	5.93243e-09	1.07151e-07	1304	1272	513	114	30	93
TDH30059.1	nitrate reductase subunit beta .	21.5894	3.41084	0.730321	4.67032	3.00724e-06	3.35484e-05	38	69	22	5	1	4
TDH32774.1	deoxyribodipyrimidine photo-lyase .	86.1449	3.39626	0.534257	6.35699	2.0575e-10	4.7878e-09	101	306	118	15	12	14
TDH32185.1	VOC family protein .	96.7852	3.3917	0.642434	5.27945	1.29575e-07	1.92737e-06	137	387	58	17	13	16
TDH32757.1	AsmA family protein .	59.2478	3.39136	0.527404	6.43028	1.27365e-10	3.07705e-09	124	153	75	12	6	10
TDH32215.1	glutathione S-transferase family protein .	30.7725	3.38611	0.658234	5.14424	2.68612e-07	3.74576e-06	48	108	29	4	6	5
TDH32736.1	dipeptide ABC transporter substrate-binding protein DppA .	615.972	3.3851	0.563398	6.00835	1.87416e-09	3.82188e-08	941	2282	476	128	74	89
TDH40023.1	type V toxin-antitoxin system endoribonuclease antitoxin GhoS .	24.3363	3.38165	0.636127	5.31601	1.06069e-07	1.62226e-06	61	42	41	1	6	5
TDH36809.1	3-phenylpropionate/cinnamic acid dioxygenase subunit alpha .	12.0914	3.34384	0.78302	4.27045	1.95082e-05	0.000181359	27	19	26	3	2	1
TDH37271.1	cytochrome d ubiquinol oxidase subunit II .	134.229	3.33128	0.479098	6.95324	3.56991e-12	1.05786e-10	192	171	463	16	34	19
TDH37474.1	host specificity protein J .	62.3213	3.33096	0.463905	7.18026	6.95797e-13	2.33554e-11	136	122	113	6	17	9
TDH36469.1	SpoVR family protein .	526.028	3.32962	0.729869	4.56194	5.06838e-06	5.43061e-05	603	2326	240	125	35	91
TDH40360.1	GlsB/YeaQ/YmgE family stress response membrane protein .	523.625	3.31977	0.565293	5.87266	4.28859e-09	8.01312e-08	1573	728	730	111	36	105
TDH35381.1	DUF1090 domain-containing protein .	542.802	3.30952	0.339662	9.74357	1.96525e-22	1.65649e-20	950	1302	1006	95	80	97
TDH31785.1	NADPH-dependent aldehyde reductase YahK .	93.5302	3.29613	0.434789	7.581	3.42901e-14	1.36908e-12	205	204	144	19	18	11
TDH33850.1	acetyl-CoA--oxalate CoA-transferase .	12.1325	3.29358	0.879147	3.74634	0.000179432	0.00126503	33	26	11	2	0	4
TDH31805.1	pyridine nucleotide-disulfide oxidoreductase .	33.6168	3.28091	0.603535	5.43615	5.44442e-08	8.67675e-07	70	89	39	7	3	7
TDH34672.1	putative selenate reductase subunit YgfK .	635.02	3.26437	0.753947	4.3297	1.4931e-05	0.000144105	198	3202	503	67	143	127
TDH32738.1	dipeptide ABC transporter permease DppB .	31.4526	3.25679	0.771276	4.2226	2.41502e-05	0.0002181	79	67	37	13	3	0
TDH34667.1	D-phenylhydantoinase .	83.3948	3.22254	0.724514	4.44787	8.67273e-06	8.91481e-05	21	322	175	9	17	19
TDH33552.1	arylsulfatase .	20.3331	3.19268	0.652995	4.88929	1.012e-06	1.27951e-05	52	36	30	5	3	3
TDH32211.1	GntR family transcriptional regulator .	80.4662	3.19194	0.532514	5.99409	2.04629e-09	4.08504e-08	235	145	81	14	16	14
TDH30946.1	diguanylate cyclase DgcM .	209.956	3.17246	0.406369	7.80684	5.86396e-15	2.59206e-13	448	509	273	31	46	40
TDH37351.1	hydrolase .	224.33	3.16012	0.536618	5.88896	3.88624e-09	7.37026e-08	588	532	169	39	34	50
TDH35379.1	hypothetical protein E1179_10115 .	254.767	3.1593	0.385085	8.20416	2.32203e-16	1.22326e-14	486	584	435	61	40	39
TDH34110.1	DUF2574 family protein .	84.8444	3.14576	0.586952	5.35948	8.34597e-08	1.29209e-06	288	111	79	16	19	13
TDH29615.1	outer membrane lipoprotein Slp .	1877.28	3.14445	0.466536	6.73999	1.58394e-11	4.29133e-10	5081	3275	2454	397	229	399
TDH30985.1	AI-2E family transporter .	37.365	3.14167	0.568783	5.52349	3.32335e-08	5.3413e-07	85	92	40	8	7	6
TDH40320.1	DUF1480 family protein .	175.978	3.12513	0.475935	6.5663	5.15801e-11	1.29565e-09	396	426	200	42	24	32
TDH37455.1	endonuclease/exonuclease/phosphatase family protein .	23.0759	3.11925	0.644415	4.84045	1.29549e-06	1.55499e-05	57	50	26	5	3	5
TDH31012.1	gamma-glutamyltransferase .	29.2483	3.11508	0.526565	5.91584	3.30181e-09	6.29335e-08	56	58	59	5	8	4
TDH37278.1	hydrogenase 1 small subunit .	146.124	3.10402	0.414188	7.49423	6.66872e-14	2.58107e-12	274	280	311	13	45	29
TDH30398.1	anti-adapter protein IraP .	60.2243	3.10131	0.763631	4.06127	4.88062e-05	0.000408658	194	110	34	22	3	8
TDH36860.1	alpha-ketoglutarate permease .	360.934	3.10039	0.397152	7.80656	5.87707e-15	2.59206e-13	394	967	819	78	71	59
TDH35380.1	DUF883 domain-containing protein .	318.086	3.0827	0.410097	7.51699	5.60519e-14	2.21463e-12	563	770	542	69	40	72
TDH32372.1	dTDP-4-dehydrorhamnose reductase .	71.3786	3.07641	0.614033	5.01016	5.43843e-07	7.23788e-06	119	55	255	10	9	22
TDH30221.1	aldehyde dehydrogenase .	122.228	3.06244	0.81272	3.76814	0.000164471	0.00117705	93	592	44	33	9	27
TDH32291.1	trans-aconitate 2-methyltransferase .	45.3163	3.05079	0.582495	5.23745	1.62812e-07	2.39359e-06	72	148	46	6	9	12
TDH36462.1	GlsB/YeaQ/YmgE family stress response membrane protein .	32.1936	3.03525	0.661484	4.58854	4.46361e-06	4.83727e-05	52	110	26	7	4	8
TDH33634.1	osmotically-inducible lipoprotein OsmB .	138.859	3.03437	0.482764	6.2854	3.27004e-10	7.25336e-09	223	386	208	36	15	30
TDH35376.1	glutathione S-transferase family protein .	145.923	3.0261	0.498756	6.0673	1.30077e-09	2.741e-08	288	394	165	40	19	27
TDH31562.1	YccE family protein .	8.17903	3.02231	0.870943	3.47016	0.000520148	0.00321847	14	22	12	1	2	2
TDH31453.1	bacterioferritin .	631.308	3.00506	0.677344	4.43654	9.14178e-06	9.32505e-05	1663	1410	512	181	28	155
TDH34681.1	purine permease .	69.4033	3.00141	0.740973	4.05064	5.10782e-05	0.000425801	24	314	82	8	22	14
TDH35378.1	hypothetical protein E1179_10110 .	287.276	3.00118	0.424035	7.07766	1.46607e-12	4.71256e-11	596	573	501	83	40	49
TDH30400.1	phosphate starvation-inducible protein PsiF .	74.0385	2.99873	0.696208	4.30723	1.65312e-05	0.000159144	150	210	67	20	2	21
TDH32811.1	hypothetical protein E1179_15980 .	183.978	2.98488	0.672644	4.43754	9.09936e-06	9.32505e-05	528	394	112	66	16	27
TDH30246.1	glutamate--cysteine ligase .	121.662	2.95955	0.674991	4.38457	1.16214e-05	0.000115695	144	470	101	34	8	31
TDH28401.1	Na+/H+ antiporter NhaA .	443.12	2.92438	0.307427	9.51244	1.8625e-21	1.38519e-19	707	1037	854	93	109	85
TDH36932.1	UDP-4-amino-4-deoxy-L-arabinose aminotransferase .	50.0199	2.92007	0.569289	5.12932	2.90786e-07	4.02538e-06	94	147	47	8	9	15
TDH33524.1	uridine phosphorylase .	2286.42	2.91459	0.357874	8.14417	3.81886e-16	1.93133e-14	3821	6079	3412	489	470	511
TDH40104.1	CsbD family protein .	953.572	2.90966	0.652875	4.45669	8.32343e-06	8.60239e-05	2393	2161	840	339	55	190
TDH31011.1	DUF2756 family protein .	165.844	2.9053	0.586528	4.95339	7.29325e-07	9.47373e-06	249	606	106	42	33	32
TDH39568.1	NADP-dependent succinate-semialdehyde dehydrogenase I .	34.4424	2.89568	0.603499	4.79815	1.60137e-06	1.88633e-05	67	97	34	9	11	3
TDH36488.1	hypothetical protein E1179_08155 .	9.17645	2.89484	0.831061	3.4833	0.000495267	0.00308972	23	18	11	2	2	2
TDH28205.1	DNA-packaging protein .	11.939	2.86249	0.729161	3.92573	8.64658e-05	0.00068184	28	22	18	3	3	2
TDH32747.1	hypothetical protein E1179_16280 .	26.6781	2.84159	0.661163	4.29787	1.7245e-05	0.000164347	74	45	31	2	13	4
TDH32868.1	citrate lyase holo-.acyl-carrier protein. synthase .	16.0036	2.82786	0.814215	3.47311	0.000514463	0.00318849	14	12	71	5	4	2
TDH36814.1	DoxX family protein .	34.274	2.82446	0.582077	4.85238	1.21989e-06	1.47358e-05	90	63	39	9	5	9
TDH37272.1	cytochrome bd-II oxidase subunit 1 .	131.096	2.81821	0.504811	5.5827	2.36813e-08	3.88845e-07	186	150	440	15	41	36
TDH37277.1	Ni/Fe-hydrogenase large subunit .	167.283	2.81766	0.445359	6.32672	2.50423e-10	5.79181e-09	226	309	451	17	61	41
TDH35612.1	type IV secretion protein Rhs .	27.7264	2.81521	0.587723	4.79003	1.66753e-06	1.94614e-05	61	67	29	7	6	6
TDH32762.1	alpha	91.6357	2.81411	0.451263	6.23608	4.48679e-10	9.78069e-09	169	243	113	18	21	24
TDH32204.1	aminobutyraldehyde dehydrogenase .	102.241	2.80281	0.577156	4.85624	1.19636e-06	1.4591e-05	190	314	78	32	15	22
TDH34593.1	YjjI family glycine radical enzyme .	165.9	2.7938	0.476039	5.86886	4.38805e-09	8.15877e-08	156	545	275	30	47	40
TDH32862.1	alkyl hydroperoxide reductase subunit F .	1202.79	2.7892	0.442494	6.30336	2.91262e-10	6.53702e-09	1200	3801	2066	222	423	222
TDH34673.1	putative aminohydrolase SsnA .	145.704	2.78407	0.719601	3.86891	0.000109322	0.000834326	37	605	229	20	39	44
TDH39905.1	hypothetical protein E1179_01730 .	14.3983	2.77895	0.712917	3.89799	9.69934e-05	0.000756988	31	22	29	1	2	7
TDH40524.1	DUF2569 domain-containing protein .	272.371	2.76956	0.423475	6.54007	6.149e-11	1.52439e-09	654	301	591	48	79	68
TDH32759.1	inner membrane protein YhjD .	96.6107	2.76013	0.564987	4.8853	1.03269e-06	1.30133e-05	168	300	82	32	15	20
TDH40471.1	cysteine desulfurase .	102.81	2.75988	0.469386	5.87976	4.10865e-09	7.75329e-08	148	287	159	19	18	35
TDH37274.1	hydrogenase-1 operon protein HyaE .	54.1917	2.75715	0.570976	4.82884	1.3733e-06	1.63536e-05	55	80	188	5	21	14
TDH33609.1	ferritin-like domain-containing protein .	36.5675	2.74686	0.775441	3.54232	0.000396631	0.00254125	138	44	14	8	14	5
TDH39570.1	GABA permease .	38.0758	2.74455	0.760665	3.60809	0.00030846	0.00204186	95	98	18	14	2	10
TDH35533.1	hypothetical protein E1179_09155 .	16.864	2.74414	0.678314	4.04552	5.22062e-05	0.000432354	29	49	18	4	3	5
TDH33478.1	metal-binding protein ZinT .	12.3772	2.72189	0.699309	3.89225	9.93179e-05	0.0007709	26	25	19	4	3	2
TDH32733.1	autotransporter outer membrane beta-barrel domain-containing protein .	131.52	2.71642	0.529495	5.1302	2.89436e-07	4.02136e-06	305	321	108	38	23	33
TDH36515.1	NAD-dependent protein deacylase .	32.6714	2.71631	0.476822	5.69669	1.22155e-08	2.10606e-07	59	65	63	8	9	7
TDH40551.1	multidrug/spermidine efflux SMR transporter subunit MdtJ .	41.2652	2.7053	0.732739	3.69204	0.000222462	0.00153978	57	14	173	7	14	10
TDH36735.1	transketolase .	225.143	2.69761	0.512924	5.25928	1.44621e-07	2.13442e-06	294	712	289	61	31	69
TDH32203.1	ABC transporter permease .	32.0717	2.69492	0.694261	3.88171	0.000103724	0.000798023	62	96	22	14	4	5
TDH37273.1	hydrogenase expression/formation protein .	107.817	2.68735	0.533301	5.03908	4.67764e-07	6.28193e-06	123	163	349	10	48	26
TDH37285.1	DUF2057 family protein .	28.7814	2.6816	0.609541	4.39938	1.08562e-05	0.000109515	45	91	28	5	11	6
TDH39569.1	4-aminobutyrate aminotransferase GabT .	57.1983	2.67477	0.575467	4.64799	3.35179e-06	3.70651e-05	111	170	40	15	16	12
TDH33874.1	hypothetical protein E1179_12765 .	9.08697	2.66511	0.800231	3.33042	0.000867147	0.0050836	21	18	12	1	4	2
TDH33554.1	amino acid permease .	97.148	2.64641	0.439416	6.02257	1.71674e-09	3.55825e-08	217	208	117	26	26	22
TDH40043.1	VOC family metalloprotein YjdN .	43.7203	2.62257	0.715578	3.66496	0.000247372	0.00169365	102	108	31	18	2	12
TDH40472.1	cysteine desulfuration protein SufE .	54.2805	2.61718	0.484216	5.40498	6.48159e-08	1.01172e-06	85	120	104	14	7	20
TDH40035.1	arginine/agmatine antiporter .	91.4302	2.61652	0.617408	4.23791	2.25613e-05	0.000205709	216	46	253	12	30	30
TDH31842.1	2	239.387	2.61408	0.545014	4.79636	1.61574e-06	1.89737e-05	347	785	224	74	36	70
TDH32307.1	protein MgtS .	26.871	2.60827	0.598691	4.35662	1.32089e-05	0.000129783	63	35	52	11	8	2
TDH36933.1	undecaprenyl-phosphate 4-deoxy-4-formamido-L-arabinose transferase .	18.2977	2.58801	0.680949	3.80059	0.000144349	0.00105903	27	55	22	1	9	5
TDH35405.1	putrescine aminotransferase .	140.05	2.5855	0.66285	3.90058	9.59614e-05	0.000752028	136	571	92	49	21	37
TDH40409.1	succinylglutamate-semialdehyde dehydrogenase .	17.6519	2.58501	0.759598	3.40313	0.000666186	0.00403005	16	71	14	5	5	4
TDH40552.1	multidrug/spermidine efflux SMR transporter subunit MdtI .	25.2072	2.58477	0.700539	3.68969	0.000224531	0.00154564	23	20	106	7	7	6
TDH29374.1	MFS transporter .	16.3552	2.57849	0.665567	3.87412	0.000107012	0.000818338	41	29	20	6	5	2
TDH32908.1	Sel1 family TPR-like repeat protein YbeQ .	49.0607	2.5721	0.555772	4.62798	3.69255e-06	4.04794e-05	85	144	46	7	19	14
TDH33411.1	alpha	490.44	2.56893	0.385081	6.67114	2.53817e-11	6.54917e-10	835	1111	821	150	92	140
TDH40119.1	YjbH domain-containing protein .	25.6431	2.56652	0.578507	4.43645	9.14558e-06	9.32505e-05	59	53	30	4	11	6
TDH32310.1	2-oxo-tetronate isomerase .	24.8814	2.554	0.820037	3.1145	0.00184259	0.00973393	69	55	10	9	1	9
TDH37431.1	outer membrane protein OmpX .	2897.12	2.53463	0.467166	5.42554	5.77782e-08	9.13137e-07	6876	3591	5569	511	1494	492
TDH40371.1	GGDEF domain-containing protein .	22.1142	2.53403	0.58974	4.29686	1.73238e-05	0.000164684	51	39	32	3	6	9
TDH33425.1	two-component system response regulator UvrY .	122.914	2.53367	0.356991	7.0973	1.2722e-12	4.19606e-11	246	194	248	31	40	30
TDH37382.1	arginine ABC transporter ATP-binding protein ArtP .	162.386	2.52714	0.516555	4.89231	9.96598e-07	1.26425e-05	284	479	141	54	54	26
TDH34592.1	YjjW family glycine radical enzyme activase .	51.0218	2.52157	0.489316	5.15326	2.56003e-07	3.58412e-06	52	107	136	8	21	14
TDH29908.1	peroxiredoxin OsmC .	318.622	2.52137	0.556901	4.52749	5.96877e-06	6.34161e-05	670	769	318	130	38	82
TDH37342.1	DUF421 domain-containing protein .	45.6779	2.51775	0.464902	5.41565	6.10655e-08	9.57114e-07	89	104	61	11	16	11
TDH37457.1	UPF0104 family protein .	13.434	2.51203	0.711794	3.52915	0.000416899	0.00266212	28	32	14	2	3	6
TDH37275.1	hydrogenase 1 maturation protease .	75.2565	2.51085	0.532544	4.71482	2.41919e-06	2.7473e-05	76	122	239	9	37	19
TDH39523.1	DUF2799 domain-containing protein .	31.4038	2.50529	0.588878	4.25434	2.09665e-05	0.000192557	57	90	27	10	9	7
TDH32295.1	DUF4186 domain-containing protein .	34.5389	2.50268	0.471322	5.30991	1.09678e-07	1.66418e-06	59	54	82	7	12	10
TDH31852.1	transcriptional regulator .	52.4535	2.50109	0.41925	5.96562	2.43703e-09	4.81441e-08	103	101	88	12	18	14
TDH32741.1	dipeptide ABC transporter ATP binding subunit DppF .	53.5921	2.48835	0.571238	4.35607	1.32417e-05	0.000129783	86	164	48	21	11	12
TDH40483.1	FAD-NAD(P)-binding protein .	183.849	2.48633	0.499533	4.9773	6.44773e-07	8.4042e-06	293	572	158	52	49	52
TDH37269.1	AppA family phytase/histidine-type acid phosphatase .	103.042	2.47294	0.428721	5.76819	8.01289e-09	1.4269e-07	160	146	278	17	35	36
TDH37123.1	lysine decarboxylase LdcC .	97.6578	2.44628	0.429152	5.70027	1.19619e-08	2.07176e-07	143	270	133	22	36	27
TDH34032.1	MFS transporter TsgA .	51.5791	2.42861	0.433366	5.60407	2.09381e-08	3.48326e-07	96	78	113	10	17	18
TDH29483.1	transcriptional regulator CsgD .	9.08653	2.42755	0.763778	3.17835	0.00148116	0.00803725	19	18	13	3	4	1
TDH36426.1	two-component system response regulator RssB .	181.986	2.42267	0.446637	5.42425	5.81971e-08	9.15941e-07	246	552	218	53	65	42
TDH32370.1	UTP--glucose-1-phosphate uridylyltransferase GalF .	365.198	2.41933	0.313082	7.72748	1.097e-14	4.67519e-13	625	777	627	91	142	91
TDH34590.1	patatin family protein .	105.92	2.40295	0.392004	6.12992	8.79236e-10	1.88415e-08	206	177	201	39	26	27
TDH37276.1	Ni/Fe-hydrogenase b-type cytochrome subunit .	69.7566	2.39794	0.4911	4.88279	1.04596e-06	1.31369e-05	70	120	209	12	23	27
TDH40134.1	malate synthase A .	803.335	2.39124	0.632714	3.77933	0.000157249	0.00113393	1090	2779	577	189	108	386
TDH35333.1	protein/nucleic acid deglycase .	26.5068	2.38838	0.686294	3.48012	0.000501197	0.00311646	28	101	19	6	11	7
TDH34595.1	thymidine phosphorylase .	480.756	2.36709	0.519711	4.55464	5.24754e-06	5.60674e-05	474	1655	564	97	140	193
TDH37384.1	arginine ABC transporter permease ArtQ .	67.756	2.34932	0.449568	5.22572	1.7348e-07	2.5211e-06	129	150	91	25	25	12
TDH30058.1	nitrate reductase subunit alpha .	60.7369	2.34727	0.469174	5.00299	5.6449e-07	7.46032e-06	113	150	68	17	18	20
TDH40036.1	phosphoethanolamine transferase EptA .	18.7893	2.33573	0.576884	4.04888	5.14644e-05	0.00042808	26	45	33	7	4	6
TDH35605.1	hypothetical protein E1179_08940 .	20.0118	2.3296	0.624578	3.72987	0.00019158	0.00134071	51	25	31	9	4	5
TDH36440.1	putative cation transport regulator ChaB .	29.5642	2.32809	0.519639	4.4802	7.45727e-06	7.79213e-05	48	75	39	9	8	10
TDH32144.1	hypothetical protein E1179_17605 .	61.2149	2.3115	0.552601	4.18295	2.87753e-05	0.000254038	158	101	66	21	10	24
TDH39566.1	carbon starvation induced protein CsiD .	49.0603	2.31074	0.655829	3.52339	0.000426064	0.00271151	130	97	32	25	14	6
TDH34591.1	metal-dependent hydrolase .	111.721	2.30842	0.384686	6.00077	1.96378e-09	3.96203e-08	231	186	189	40	32	31
TDH37437.1	mechanosensitive channel protein .	61.8974	2.30319	0.450043	5.11772	3.09247e-07	4.26535e-06	128	126	80	21	16	20
TDH39567.1	L-2-hydroxyglutarate oxidase LhgO .	39.2595	2.30233	0.545463	4.22087	2.4336e-05	0.000219255	81	93	37	13	9	14
TDH32720.1	hypothetical protein E1179_16135 .	14.873	2.30073	0.682397	3.37154	0.000747479	0.00445784	38	28	13	4	6	4
TDH33479.1	cytochrome b .	17.9545	2.28742	0.603693	3.78904	0.000151231	0.00109834	38	31	28	8	7	2
TDH40055.1	aminoalkylphosphonate N-acetyltransferase .	10.6673	2.28719	0.69067	3.31155	0.000927809	0.00538925	19	23	16	3	3	4
TDH40319.1	protein-serine/threonine phosphatase .	91.2093	2.27552	0.451607	5.0387	4.68702e-07	6.28193e-06	135	241	123	27	22	36
TDH35526.1	transcriptional regulator UhpA .	14.2731	2.2679	0.634161	3.57621	0.000348606	0.00227193	23	21	35	4	8	2
TDH40473.1	L	243.974	2.25628	0.525297	4.29524	1.74501e-05	0.000165471	235	835	279	79	59	91
TDH32241.1	bifunctional DNA-binding transcriptional regulator/O6-methylguanine-DNA methyltransferase Ada .	51.4861	2.25245	0.481329	4.67964	2.87374e-06	3.21537e-05	71	135	76	12	14	23
TDH35604.1	tryptophanase leader peptide .	1118.56	2.25078	0.64653	3.48132	0.000498941	0.00310752	2476	954	2614	427	631	66
TDH33713.1	HTH-type transcriptional regulator CueR .	120.949	2.25058	0.372018	6.04965	1.45159e-09	3.03072e-08	252	210	189	32	51	35
TDH30722.1	UDP-glucose 6-dehydrogenase .	44.3696	2.22218	0.478214	4.64682	3.37083e-06	3.71673e-05	102	68	66	12	13	18
TDH40550.1	hypothetical protein E1179_01505 .	59.537	2.2125	0.59891	3.6942	0.000220576	0.00152952	92	41	196	18	12	27
TDH37433.1	DNA starvation/stationary phase protection protein .	7210.64	2.2037	0.522844	4.21484	2.49957e-05	0.000223079	15304	15158	7860	3297	1093	2416
TDH31454.1	prepilin peptidase .	20.5268	2.1794	0.66851	3.26008	0.0011138	0.00630543	34	61	15	3	10	8
TDH37078.1	outer membrane usher protein .	16.306	2.17199	0.619131	3.50812	0.000451281	0.00285285	26	28	35	1	10	6
TDH32744.1	cellulose biosynthesis protein BcsG .	60.782	2.16505	0.433632	4.99283	5.95004e-07	7.78224e-06	128	97	99	17	32	14
TDH36582.1	acidic protein MsyB .	88.886	2.1521	0.454011	4.74021	2.135e-06	2.45396e-05	127	249	103	24	35	32
TDH34137.1	CidB/LrgB family autolysis modulator .	72.085	2.14385	0.564954	3.79473	0.000147803	0.00107811	143	145	94	16	11	44
TDH37456.1	cardiolipin synthase ClsB .	27.0183	2.13317	0.596237	3.57773	0.000346594	0.00226271	43	72	29	14	5	8
TDH36433.1	nitrate reductase subunit alpha .	593.241	2.13109	0.438991	4.85452	1.2068e-06	1.46711e-05	599	1394	1266	102	298	228
TDH31559.1	molecular chaperone TorD .	28.7088	2.12913	0.559854	3.80301	0.00014295	0.00105283	32	76	48	8	6	15
TDH31499.1	large-conductance mechanosensitive channel protein MscL .	201.446	2.12084	0.464746	4.56344	5.0321e-06	5.40701e-05	540	280	222	71	83	56
TDH30554.1	universal stress protein UspB .	261.388	2.11706	0.549963	3.84947	0.000118376	0.000892644	406	783	202	76	60	128
TDH40087.1	c-di-GMP phosphodiesterase PdeC .	51.8305	2.09833	0.58796	3.56883	0.000358573	0.0023249	92	151	30	15	23	17
TDH33916.1	glutathione transferase .	44.4826	2.09481	0.527866	3.96846	7.23386e-05	0.000583788	60	134	44	14	18	15
TDH35322.1	polyribonucleotide nucleotidyltransferase .	2122.55	2.08824	0.294457	7.09182	1.32356e-12	4.29082e-11	2980	4427	4031	610	1002	668
TDH40310.1	protein YebF .	197.446	2.08738	0.495631	4.21157	2.53605e-05	0.000225275	431	405	194	40	66	101
TDH32163.1	DUF1016 domain-containing protein .	22.0965	2.08253	0.550057	3.78603	0.000153075	0.00110593	46	31	40	7	13	4
TDH40531.1	7-alpha-hydroxysteroid dehydrogenase .	447.019	2.08203	0.493879	4.21567	2.49037e-05	0.000223007	1123	771	412	201	119	142
TDH30399.1	alkaline phosphatase .	40.5899	2.06218	0.534002	3.86173	0.000112585	0.000856487	86	90	35	14	13	16
TDH40017.1	transcriptional regulator CadC .	59.3953	2.05604	0.479046	4.29196	1.77103e-05	0.000167519	137	80	93	17	36	13
TDH34594.1	deoxyribose-phosphate aldolase .	222.555	2.05024	0.552957	3.70778	0.000209086	0.00145783	207	764	227	52	75	111
TDH36734.1	transaldolase A .	311.913	2.02885	0.423392	4.7919	1.65208e-06	1.93406e-05	485	791	371	108	91	135
TDH34139.1	outer membrane permeability protein SanA .	76.4359	2.02398	0.402291	5.03113	4.87601e-07	6.51223e-06	123	175	106	22	38	25
TDH35489.1	tryptophanase .	9877.28	2.02204	0.629076	3.2143	0.00130761	0.00721948	17941	8420	26176	5274	4967	758
TDH30405.1	protein YaiA .	170.726	1.99915	0.428239	4.66831	3.03694e-06	3.37804e-05	300	414	177	68	62	58
TDH36945.1	isochorismate synthase MenF .	138.939	1.99434	0.358966	5.5558	2.76346e-08	4.47941e-07	189	314	235	57	53	44
TDH34034.1	DUF2559 family protein .	51.3702	1.99273	0.618723	3.22071	0.00127874	0.00709104	62	176	33	24	20	13
TDH35484.1	NAD(P)H-dependent chromate oxidoreductase YieF .	65.7726	1.97274	0.372626	5.29417	1.19556e-07	1.79951e-06	94	125	130	19	32	24
TDH40522.1	electron transport complex subunit RsxB .	28.6514	1.95144	0.525158	3.71591	0.000202475	0.00141434	45	31	76	12	14	7
TDH34622.1	sodium:alanine symporter family protein .	45.4013	1.94526	0.473187	4.11098	3.93981e-05	0.000338859	76	101	59	15	13	23
TDH36534.1	metal-dependent hydrolase .	273.628	1.94252	0.400435	4.85102	1.22828e-06	1.479e-05	508	607	298	105	103	103
TDH40446.1	YdiU family protein .	57.7191	1.94179	0.488673	3.9736	7.07948e-05	0.000573771	69	168	67	20	23	23
TDH32775.1	dipeptide permease DtpD .	14.763	1.94166	0.601453	3.22829	0.00124534	0.00694037	32	22	22	4	7	6
TDH36806.1	stationary phase inducible protein CsiE .	306.641	1.93834	0.573883	3.37759	0.000731241	0.00438167	398	986	218	163	78	100
TDH36935.1	4-deoxy-4-formamido-L-arabinose-phosphoundecaprenol deformylase .	23.4482	1.93013	0.557986	3.45911	0.00054197	0.00333175	58	31	30	8	10	9
TDH40088.1	hypothetical protein E1179_02705 .	46.9419	1.92258	0.50156	3.83321	0.000126482	0.000946245	68	48	133	14	17	23
TDH33978.1	HTH-type transcriptional regulator MalT .	1495.19	1.921	0.378334	5.07752	3.8239e-07	5.19859e-06	2108	3869	1834	575	648	512
TDH33851.1	acid-sensing system histidine kinase EvgS .	234.486	1.92003	0.377901	5.08077	3.75903e-07	5.12877e-06	355	304	579	69	135	75
TDH35398.1	alpha-glucosidase .	14.9092	1.91663	0.613916	3.12197	0.00179645	0.00952301	25	33	19	8	4	5
TDH32746.1	cellulose biosynthesis protein BcsE .	122.565	1.90902	0.452863	4.21544	2.49289e-05	0.000223007	240	263	125	31	73	43
TDH32308.1	diguanylate cyclase DgcZ .	67.2861	1.89802	0.462162	4.10683	4.01126e-05	0.000343447	82	118	156	16	22	40
TDH34537.1	type 1 fimbriae D-mannose specific adhesin FimH .	25.581	1.89679	0.585507	3.23957	0.00119712	0.00670703	50	58	23	5	17	9
TDH40022.1	type V toxin-antitoxin system toxin GhoT .	18.9074	1.89464	0.606012	3.1264	0.0017696	0.00940069	45	19	32	10	7	5
TDH37002.1	bifunctional tRNA pseudouridine(32) synthase/23S rRNA pseudouridine(746) synthase RluA	61.1026	1.88404	0.418041	4.50684	6.58007e-06	6.90298e-05	128	80	105	21	31	21
TDH36583.1	YceK/YidQ family lipoprotein .	28.1405	1.88298	0.581096	3.24039	0.00119365	0.00670703	26	88	34	12	10	11
TDH39592.1	S-ribosylhomocysteine lyase .	748.654	1.88266	0.450267	4.1812	2.89971e-05	0.000254597	1964	965	815	258	378	261
TDH33746.1	hypothetical protein E1179_13270 .	527.605	1.87458	0.589993	3.1773	0.00148653	0.00805487	1196	1082	374	311	95	192
TDH37407.1	serine-type D-Ala-D-Ala carboxypeptidase .	182.133	1.86654	0.382777	4.8763	1.08092e-06	1.35311e-05	301	409	227	80	78	59
TDH37383.1	arginine ABC transporter substrate-binding protein .	279.333	1.86452	0.492193	3.7882	0.000151744	0.00109841	445	747	241	147	96	85
TDH27731.1	IS4-like element IS421 family transposase .	509.347	1.86343	0.294893	6.319	2.63259e-10	5.97929e-09	779	782	1094	187	247	180
TDH34527.1	N-acetylneuraminate epimerase .	30.4859	1.8625	0.569291	3.27162	0.00106933	0.00609919	77	48	27	14	11	11
TDH36743.1	YpfN family protein .	83.2363	1.86134	0.448209	4.15283	3.28393e-05	0.000286343	137	205	85	27	38	35
TDH33764.1	transcriptional regulator BolA .	954.325	1.84536	0.518632	3.55813	0.000373506	0.0024012	1683	2433	736	535	276	309
TDH40581.1	division septum protein Blr	68.4158	1.84104	0.541657	3.39891	0.00067656	0.0040798	153	80	114	15	58	15
TDH30406.1	AroM family protein .	81.7507	1.8237	0.478188	3.81377	0.000136863	0.00101391	95	231	98	21	47	34
TDH34140.1	DUF2542 family protein .	23.7125	1.82122	0.482636	3.77348	0.000160986	0.00115647	32	45	46	10	10	9
TDH34123.1	HTH-type transcriptional regulator MlrA .	84.0931	1.81392	0.51479	3.5236	0.000425723	0.00271151	153	194	78	45	21	34
TDH28304.1	hypothetical protein E1179_22450 .	38.6317	1.80172	0.497576	3.621	0.000293465	0.00195626	91	50	52	11	19	18
TDH37124.1	VOC family protein .	36.9206	1.79577	0.422337	4.25198	2.11892e-05	0.000194132	60	66	63	16	18	12
TDH30586.1	NAD(+) diphosphatase .	44.1875	1.77994	0.434645	4.09515	4.21894e-05	0.000359606	55	103	70	14	24	18
TDH33637.1	cyclic di-GMP phosphodiesterase .	117.824	1.77479	0.483647	3.66961	0.000242925	0.00166621	271	213	99	48	45	53
TDH36432.1	nitrate reductase subunit beta .	279.931	1.77447	0.412817	4.29844	1.72007e-05	0.000164347	279	497	691	69	159	130
TDH39707.1	YgdI/YgdR family lipoprotein .	253.655	1.7717	0.466717	3.79609	0.000146997	0.0010743	581	460	214	112	99	104
TDH37381.1	lipoprotein .	184.24	1.7646	0.506254	3.4856	0.000491026	0.00307337	400	332	183	106	45	73
TDH35276.1	glutamate synthase .	68.28	1.75847	0.40911	4.29827	1.72133e-05	0.000164347	107	136	105	18	46	25
TDH40485.1	hypothetical protein E1179_01175 .	116.261	1.74683	0.39805	4.38847	1.14149e-05	0.000114541	120	280	201	39	58	52
TDH29910.1	stationary-phase-induced ribosome-associated protein .	1168.26	1.74473	0.493866	3.53281	0.000411168	0.00262995	2909	1784	1028	589	367	495
TDH40331.1	hypothetical protein E1179_00350 .	145.518	1.74354	0.407392	4.27975	1.87102e-05	0.00017555	290	193	248	37	95	59
TDH37003.1	RNA polymerase-associated protein RapA .	133.488	1.72719	0.355409	4.85972	1.17551e-06	1.45709e-05	212	184	284	51	80	44
TDH39985.1	bifunctional ADP-dependent NAD(P)H-hydrate dehydratase/NAD(P)H-hydrate epimerase .	63.8334	1.72705	0.383228	4.50658	6.58813e-06	6.90298e-05	111	117	93	25	29	28
TDH40028.1	anaerobic C4-dicarboxylate transporter .	57.3762	1.7245	0.412341	4.18223	2.88665e-05	0.000254038	106	73	110	19	27	28
TDH32825.1	6-phosphogluconolactonase .	183.279	1.71907	0.353872	4.85789	1.18645e-06	1.45761e-05	361	290	263	80	88	69
TDH32752.1	cellulose biosynthesis protein BcsC .	97.2356	1.71539	0.435179	3.94181	8.08695e-05	0.000644407	163	225	99	33	57	38
TDH32875.1	anaerobic C4-dicarboxylate transporter DcuC .	59.2069	1.71384	0.510035	3.36023	0.000778765	0.00463714	75	144	83	15	51	15
TDH40523.1	electron transport complex subunit RsxA .	50.4004	1.71377	0.467839	3.66316	0.000249125	0.00169952	90	51	114	24	28	14
TDH37472.1	kinase inhibitor .	154.634	1.70578	0.536119	3.18172	0.00146403	0.00795567	416	165	168	75	43	77
TDH32131.1	RNase E specificity factor CsrD .	176.897	1.68463	0.346793	4.85774	1.1873e-06	1.45761e-05	253	325	317	54	84	95
TDH32294.1	GGDEF domain-containing protein .	56.2668	1.68118	0.436316	3.85314	0.000116614	0.000881109	93	79	112	16	43	18
TDH34683.1	isopentenyl-diphosphate Delta-isomerase .	99.9997	1.67345	0.487025	3.43608	0.000590205	0.00359334	198	210	83	43	36	51
TDH34717.1	small-conductance mechanosensitive channel MscS .	245.67	1.66445	0.438266	3.79781	0.00014598	0.00106892	559	289	354	136	93	92
TDH33744.1	DUF1428 domain-containing protein .	25.3278	1.64843	0.501772	3.28521	0.00101908	0.0058389	49	39	37	14	13	7
TDH40553.1	serine protease .	253.51	1.64144	0.417128	3.9351	8.31631e-05	0.000661295	411	579	265	125	99	112
TDH40000.1	outer membrane lipoprotein Blc .	88.653	1.63413	0.515549	3.16969	0.00152603	0.00825711	136	234	68	49	35	34
TDH30225.1	glutathione S-transferase .	45.5115	1.63139	0.507252	3.21612	0.00129934	0.00718426	77	102	46	13	36	15
TDH32715.1	xylose isomerase .	68.5	1.6193	0.496876	3.25897	0.00111819	0.00631147	144	129	59	26	27	39
TDH36745.1	tRNA cytosine(34) acetyltransferase TmcA .	73.3662	1.604	0.411448	3.89843	9.68169e-05	0.000756988	93	171	102	30	32	38
TDH37350.1	MFS transporter .	74.3139	1.59139	0.424681	3.74727	0.000178773	0.00126304	136	79	152	27	50	28
TDH39999.1	BlaEC family class C beta-lactamase .	37.45	1.58922	0.508084	3.12787	0.00176078	0.0093683	37	59	94	13	13	25
TDH37093.1	H(+)/Cl(-) exchange transporter ClcA .	117.816	1.56398	0.407496	3.83802	0.000124032	0.000931594	201	221	154	31	74	63
TDH32883.1	DUF493 family protein .	90.6485	1.56144	0.395436	3.94865	7.85935e-05	0.000631579	128	115	209	44	56	29
TDH35342.1	fimbrial biogenesis outer membrane usher protein .	88.433	1.55374	0.414169	3.75146	0.00017581	0.00125112	174	142	112	27	58	42
TDH36936.1	lipid IV(A) 4-amino-4-deoxy-L-arabinosyltransferase .	29.7008	1.55272	0.479292	3.23962	0.00119689	0.00670703	48	63	34	12	16	14
TDH40475.1	pyruvate kinase I .	853.553	1.54294	0.341964	4.51199	6.42209e-06	6.76638e-05	1320	1682	1176	463	376	356
TDH33330.1	Der GTPase-activating protein YihI .	66.1435	1.54225	0.4244	3.63397	0.000279097	0.00187034	91	155	79	29	41	25
TDH33525.1	dienelactone hydrolase family protein .	118.152	1.54125	0.466694	3.30248	0.000958343	0.00554961	175	297	104	64	59	44
TDH39596.1	carbon storage regulator .	1607.06	1.50666	0.35341	4.26321	2.01507e-05	0.000185965	2476	3461	1859	756	834	727
TDH33602.1	voltage-gated potassium channel protein .	217.754	1.50331	0.440757	3.41075	0.000647843	0.00392535	512	268	249	92	146	83
TDH32292.1	bestrophin family inner membrane protein .	35.3916	1.50308	0.451597	3.32837	0.000873569	0.00509761	52	66	55	9	23	20
TDH37349.1	amino acid permease .	45.6633	1.49899	0.458117	3.27207	0.00106761	0.00609858	66	104	52	23	29	15
TDH30721.1	NADP-dependent phosphogluconate dehydrogenase .	1086.95	1.49879	0.405222	3.69869	0.000216718	0.00150552	2297	1258	1636	642	496	419
TDH35507.1	YceK/YidQ family lipoprotein .	163.871	1.49743	0.343494	4.35941	1.30414e-05	0.000128817	270	301	222	62	98	80
TDH40536.1	DUF945 domain-containing protein .	807.198	1.49563	0.427768	3.49635	0.000471671	0.00296691	947	1998	1012	488	304	353
TDH36427.1	patatin-like phospholipase RssA .	152.818	1.49278	0.445726	3.34911	0.000810715	0.00478233	172	406	171	52	99	75
TDH37385.1	arginine ABC transporter permease ArtM .	122.085	1.49068	0.333782	4.46604	7.96789e-06	8.25743e-05	205	186	200	59	61	57
TDH31256.1	murein transglycosylase D .	933.208	1.48571	0.396165	3.75024	0.000176667	0.00125486	1289	967	2347	433	419	494
TDH30948.1	ATP-dependent RNA helicase DbpA .	57.3369	1.48008	0.38028	3.89209	9.93858e-05	0.0007709	86	109	83	28	31	25
TDH33487.1	L	196.162	1.47508	0.439754	3.35433	0.000795579	0.00471505	285	455	207	102	71	108
TDH39631.1	formate hydrogenlyase transcriptional activator FlhA .	87.9672	1.46435	0.420232	3.48463	0.000492821	0.00307952	116	191	121	26	69	39
TDH34629.1	molecular chaperone DnaJ .	100.216	1.45677	0.355417	4.09877	4.15356e-05	0.00035483	126	181	183	48	68	35
TDH40332.1	DUF2627 domain-containing protein .	2135.31	1.44505	0.396009	3.64904	0.000263219	0.00177966	4210	2595	3342	1087	1522	644
TDH36574.1	biofilm formation regulator BssS .	543.569	1.41848	0.355663	3.98826	6.6561e-05	0.000540612	803	1133	664	224	288	307
TDH40027.1	two-component system response regulator DcuR .	82.6985	1.417	0.391447	3.61989	0.000294729	0.00196124	157	126	108	35	57	35
TDH39516.1	polyphenol oxidase .	72.8734	1.41422	0.375579	3.76544	0.000166257	0.0011876	111	121	118	25	55	33
TDH36934.1	bifunctional UDP-4-amino-4-deoxy-L-arabinose formyltransferase/UDP-glucuronic acid oxidase ArnA .	57.2254	1.39698	0.399811	3.4941	0.000475664	0.00298708	98	86	88	19	41	29
TDH33378.1	6-phosphofructokinase .	569.987	1.39679	0.33915	4.11851	3.81325e-05	0.000328719	854	1165	694	284	333	256
TDH39593.1	glutamate--cysteine ligase .	661.617	1.39391	0.316627	4.40236	1.0708e-05	0.000108307	1145	1077	908	300	436	289
TDH33332.1	hypothetical protein E1179_15015 .	77.7752	1.3908	0.398857	3.48697	0.000488526	0.00306278	132	92	146	47	38	33
TDH31245.1	DUF2517 family protein .	268.164	1.38973	0.324582	4.2816	1.85553e-05	0.000174641	368	536	379	124	176	116
TDH40091.1	MmcQ/YjbR family DNA-binding protein .	125.908	1.38633	0.369263	3.75432	0.00017381	0.00123921	155	278	171	63	69	61
TDH33526.1	5-methyltetrahydropteroyltriglutamate--homocysteine S-methyltransferase .	90.6677	1.37499	0.372781	3.68848	0.000225601	0.00155019	109	181	146	32	61	49
TDH32338.1	multidrug efflux RND transporter permease subunit MdtC .	40.5537	1.36844	0.402236	3.40207	0.000668765	0.00403922	58	74	61	21	24	18
TDH32778.1	5-oxoprolinase subunit PxpC .	74.6592	1.35956	0.380331	3.57467	0.000350668	0.00228145	119	139	94	31	47	39
TDH33739.1	Hha toxicity modulator TomB .	146.154	1.33909	0.404072	3.314	0.000919727	0.0053505	225	283	179	45	94	93
TDH32132.1	hypothetical protein E1179_17545 .	42.9166	1.33222	0.398771	3.34081	0.000835332	0.00490467	60	61	83	18	26	24
TDH34596.1	phosphopentomutase .	610.333	1.32121	0.348724	3.78869	0.000151446	0.00109834	656	1359	894	302	350	315
TDH37004.1	DNA polymerase II .	76.2424	1.32017	0.361181	3.65516	0.000257026	0.00174401	104	146	110	39	50	33
TDH33997.1	GMP/IMP nucleotidase .	81.5473	1.31439	0.352109	3.73291	0.000189283	0.001332	134	130	117	40	49	41
TDH40351.1	ribonuclease D .	68.3474	1.3122	0.404173	3.24663	0.0011678	0.00658168	84	86	157	32	51	28
TDH40486.1	multidrug efflux MATE transporter MdtK .	106.803	1.2943	0.386086	3.35237	0.000801239	0.00474118	173	173	151	72	61	38
TDH34761.1	DUF4092 domain-containing protein .	41.6712	1.29312	0.406357	3.18223	0.00146144	0.00795298	57	76	63	16	30	22
TDH36506.1	two-component system sensor histidine kinase PhoQ .	132.416	1.29227	0.333506	3.87479	0.000106716	0.000817724	207	223	187	72	73	67
TDH40337.1	PTS mannose transporter subunit IID .	1239.81	1.28908	0.359955	3.58122	0.000341988	0.00224422	1171	2188	2580	477	821	720
TDH40333.1	transcription antiterminator/RNA stability regulator CspE .	2581.31	1.2658	0.396509	3.19237	0.00141112	0.00772346	5118	3080	3599	1575	1773	901
TDH34151.1	lysine-specific permease .	181.108	1.26409	0.35331	3.57784	0.000346442	0.00226271	255	252	342	81	152	71
TDH36994.1	Co2+/Mg2+ efflux protein ApaG .	145.792	1.24923	0.305843	4.08455	4.41619e-05	0.000374597	203	240	236	70	95	76
TDH33606.1	UPF0259 family protein .	93.2477	1.24921	0.343525	3.63645	0.000276421	0.00185569	132	129	174	54	55	44
TDH36425.1	UTP--glucose-1-phosphate uridylyltransferase GalU .	430.849	1.23762	0.320499	3.86153	0.000112678	0.000856487	677	542	775	251	269	193
TDH39986.1	tRNA epoxyqueuosine(34) reductase QueG .	129.354	1.22131	0.391486	3.11967	0.00181052	0.00957784	163	275	161	48	96	75
TDH40339.1	PTS mannose transporter subunit IIAB .	1193.84	1.21367	0.375596	3.23131	0.00123225	0.00688355	1091	2129	2412	448	798	766
TDH34597.1	purine-nucleoside phosphorylase .	996.15	1.20796	0.359904	3.35633	0.000789845	0.00468839	1397	1808	1378	683	454	498
TDH33424.1	excinuclease ABC subunit UvrC .	211.97	1.19417	0.307031	3.88942	0.000100484	0.000777829	247	340	399	108	142	110
TDH39981.1	tRNA (adenosine(37)-N6)-dimethylallyltransferase MiaA .	1142.36	1.16392	0.31889	3.6499	0.000262337	0.00177687	1875	1715	1574	712	712	529
TDH34615.1	hypothetical protein E1179_11395 .	636.044	1.14633	0.368248	3.11292	0.00185248	0.00977255	1234	844	750	311	420	371
TDH32727.1	DUF3053 domain-containing protein .	644.507	1.14565	0.353977	3.23651	0.00121001	0.0067693	1172	854	857	341	512	281
TDH36837.1	ribonuclease III .	233.389	1.14265	0.366026	3.12177	0.00179765	0.00952301	306	362	399	89	223	107
TDH33966.1	1	341.401	1.14162	0.345884	3.30058	0.000964858	0.00557882	429	703	421	164	231	199
TDH39517.1	23S rRNA pseudouridine(1911/1915/1917) synthase RluD .	210.876	1.13084	0.325502	3.47416	0.000512457	0.00318126	284	392	279	123	136	108
TDH40092.1	YjbQ family protein .	274.36	1.12593	0.352565	3.19353	0.00140544	0.00770886	314	584	351	144	183	153
TDH33682.1	low conductance mechanosensitive channel YnaI .	114.276	1.10257	0.344255	3.20278	0.00136107	0.0074928	171	136	208	63	82	58
TDH39903.1	ribonuclease E inhibitor RraB .	408.907	0.935004	0.300615	3.11031	0.00186893	0.00984562	535	603	639	193	316	277

## Sheet: DEG down in HT115 vs OP50 (padj
		baseMean	log2FoldChange	lfcSE	stat	pvalue	padj	HT115_S1	HT115_S2	HT115_S3	OP50_S1	OP50_S2	OP50_S3
TDH40555.1	MFS transporter .	194.086	-2.14286	0.584775	-3.66442	0.0002479	0.0016942	64	96	78	65	579	290
TDH40543.1	GlpM family protein .	20.1805	-1.67073	0.506599	-3.29793	0.000973991	0.00562306	8	12	12	31	25	28
TDH40539.1	class II fumarate hydratase .	130.609	-2.70321	0.530948	-5.09129	3.55642e-07	4.86986e-06	21	70	25	271	142	196
TDH40538.1	fumarate hydratase .	667.159	-4.00622	0.446579	-8.97092	2.94047e-19	1.92296e-17	62	140	57	1400	973	1044
TDH40533.1	beta-glucuronidase .	67.2759	-2.36256	0.564866	-4.18251	2.88305e-05	0.000254038	16	33	24	122	40	135
TDH40529.1	PTS maltose transporter subunit IICB .	62.6642	-1.87852	0.380298	-4.93959	7.82866e-07	1.01e-05	25	27	37	97	89	85
TDH40510.1	anhydro-N-acetylmuramic acid kinase .	75.8666	-1.32713	0.359589	-3.69069	0.00022365	0.00154518	39	43	62	98	100	101
TDH40494.1	superoxide dismutase .Fe. .	3972.28	-1.23673	0.377473	-3.27635	0.00105159	0.00601609	2538	2587	2671	6191	3529	5291
TDH40484.1	monooxygenase .	355.759	-2.53737	0.398214	-6.37188	1.8673e-10	4.39916e-09	126	88	129	712	439	493
TDH40450.1	phosphoenolpyruvate synthase .	1953.73	-1.17467	0.341555	-3.43917	0.000583495	0.0035582	849	1291	1909	2513	2929	2103
TDH40429.1	fructosamine kinase family protein .	1138.12	-2.04387	0.355581	-5.74798	9.03159e-09	1.60079e-07	477	631	347	1343	2124	1672
TDH40414.1	excinuclease Cho .	77.3158	-1.46028	0.402613	-3.627	0.000286736	0.00191477	34	59	44	76	105	132
TDH40395.1	NADP-specific glutamate dehydrogenase .	165.052	-1.35675	0.425196	-3.19088	0.00141839	0.00774642	123	73	106	290	217	145
TDH40379.1	DUF1315 family protein .	178.094	-3.37162	0.407784	-8.26814	1.36067e-16	7.3729e-15	26	50	28	309	254	322
TDH40378.1	peptide-methionine (R)-S-oxide reductase .	412.026	-3.492	0.413706	-8.44079	3.15212e-17	1.81151e-15	51	107	66	726	524	798
TDH40362.1	diguanylate cyclase DgcP .	375.186	-1.44749	0.306944	-4.71581	2.40746e-06	2.74219e-05	177	212	283	404	615	517
TDH40350.1	long-chain-fatty-acid--CoA ligase FadD .	107.08	-1.49378	0.389504	-3.83507	0.000125528	0.000940967	48	83	55	141	124	166
TDH40326.1	protease HtpX .	324.668	-1.4793	0.358893	-4.12184	3.75864e-05	0.000325492	170	162	237	549	439	326
TDH40318.1	DUF2511 domain-containing protein .	104.891	-1.23119	0.340634	-3.61442	0.000301019	0.00199959	63	56	89	131	154	124
TDH40143.1	als operon DNA-binding transcriptional repressor AlsR .	102.566	-1.5471	0.349669	-4.42446	9.66837e-06	9.80538e-05	47	61	66	146	181	102
TDH40129.1	methionine synthase .	261.946	-1.07367	0.336501	-3.19068	0.00141939	0.00774642	125	236	204	273	440	289
TDH40127.1	dipeptidase PepE .	74.6031	-1.63706	0.416589	-3.92967	8.50613e-05	0.000672161	22	37	64	100	127	89
TDH40109.1	chorismate--pyruvate lyase .	73.1518	-1.45975	0.423807	-3.44437	0.000572382	0.00350168	28	63	39	114	87	92
TDH40108.1	4-hydroxybenzoate octaprenyltransferase .	123.847	-1.59195	0.333682	-4.77088	1.83426e-06	2.12763e-05	67	70	66	185	182	147
TDH40070.1	sel1 repeat family protein .	102.226	-1.55061	0.362347	-4.27934	1.87444e-05	0.00017555	55	54	63	134	201	97
TDH40012.1	aspartate ammonia-lyase .	13334.9	-2.23247	0.457986	-4.87454	1.0906e-06	1.35628e-05	2837	8696	4151	14493	32875	15860
TDH39975.1	adenylosuccinate synthase .	1351.9	-1.57212	0.311037	-5.05445	4.31631e-07	5.84706e-06	516	883	881	1883	1956	1751
TDH39941.1	2'	208.02	-2.79293	0.337763	-8.26889	1.35216e-16	7.3729e-15	39	60	77	301	418	300
TDH39891.1	L-idonate 5-dehydrogenase .	12.3728	-3.00777	0.712846	-4.21938	2.44971e-05	0.000220184	3	3	3	16	17	27
TDH39757.1	acetyl-CoA C-acetyltransferase .	122.213	-1.71703	0.435139	-3.94593	7.94905e-05	0.000636092	40	101	49	195	203	124
TDH39752.1	inner membrane protein YpjD .	87.1516	-1.598	0.380048	-4.20472	2.61405e-05	0.000231661	55	47	39	133	124	104
TDH39711.1	murein transglycosylase A .	116.785	-1.6017	0.365283	-4.38482	1.16081e-05	0.000115695	69	50	71	165	149	167
TDH39702.1	L-fucose mutarotase .	50.1065	-1.65761	0.508611	-3.25909	0.00111769	0.00631147	42	15	20	79	65	64
TDH39700.1	L-fucose isomerase .	37.9002	-1.53496	0.411328	-3.73172	0.000190178	0.00133582	15	23	27	52	60	45
TDH39640.1	GntP family transporter .	53.0348	-2.20128	0.554349	-3.97094	7.15909e-05	0.000578986	19	19	25	52	172	35
TDH39639.1	HPr family phosphocarrier protein .	67.8508	-4.34252	0.563097	-7.71185	1.24005e-14	5.22612e-13	8	6	7	95	220	62
TDH39638.1	aldolase .	98.852	-5.01995	0.657297	-7.63726	2.21891e-14	9.04983e-13	3	6	11	91	398	86
TDH39637.1	four-carbon acid sugar kinase family protein .	140.662	-4.4171	0.605739	-7.29208	3.05206e-13	1.09212e-11	17	13	11	126	571	111
TDH39635.1	DeoR/GlpR transcriptional regulator .	64.8586	-1.71599	0.476725	-3.59955	0.000318772	0.00210645	27	52	21	80	146	59
TDH39583.1	ribonucleoside-diphosphate reductase 2 subunit beta .	14.5977	-1.82425	0.576498	-3.16436	0.00155425	0.00839782	9	7	5	16	28	20
TDH39539.1	type II toxin-antitoxin system toxin RatA .	175.989	-1.24911	0.357094	-3.49797	0.000468805	0.00295378	90	96	163	237	286	171
TDH39538.1	RnfH family protein .	69.1817	-1.66925	0.364201	-4.58332	4.57645e-06	4.94544e-05	31	38	41	83	136	79
TDH39520.1	bifunctional chorismate mutase/prephenate dehydratase .	255.529	-2.07429	0.328214	-6.31994	2.61666e-10	5.97891e-09	105	112	106	410	466	278
TDH37447.1	N-glycosidase YbiA .	32.7854	-2.15951	0.447239	-4.82854	1.37538e-06	1.63536e-05	10	13	17	50	61	39
TDH37444.1	malate/lactate/ureidoglycolate dehydrogenase .	63.8945	-1.57621	0.406116	-3.88119	0.000103947	0.000798117	19	48	41	77	108	83
TDH37435.1	glutamine ABC transporter permease .	84.7	-2.60837	0.510604	-5.10839	3.24917e-07	4.46525e-06	23	27	29	217	88	85
TDH37434.1	glutamine ABC transporter substrate-binding protein GlnH .	1136.78	-2.37865	0.625835	-3.80076	0.000144255	0.00105903	367	629	204	2941	571	1476
TDH37429.1	manganase accumulation protein MntS .	254.235	-1.6227	0.303325	-5.34972	8.80912e-08	1.35825e-06	105	147	164	298	427	348
TDH37418.1	molybdopterin molybdotransferase MoeA .	60.1513	-1.24034	0.388414	-3.19333	0.00140641	0.00770886	29	33	58	68	92	76
TDH37410.1	biofilm formation regulator BssR .	3642.02	-3.48835	0.510216	-6.83701	8.08628e-12	2.2889e-10	577	867	520	2168	7038	9455
TDH37367.1	cold shock-like protein CspD .	4708.75	-1.99416	0.51188	-3.89576	9.78925e-05	0.000762435	2584	2364	1135	8023	3618	8389
TDH37360.1	thioredoxin-disulfide reductase .	315.091	-1.72697	0.429684	-4.01916	5.8407e-05	0.000478483	157	100	228	585	449	297
TDH37354.1	dimethylsulfoxide reductase subunit A .	723.245	-1.38765	0.442483	-3.13606	0.00171236	0.00917737	221	575	559	547	1151	1229
TDH37320.1	aspartate/tyrosine/aromatic aminotransferase .	759.596	-2.26266	0.353132	-6.40741	1.48015e-10	3.50888e-09	245	246	382	1352	989	1083
TDH37319.1	porin OmpF .	18595.8	-5.52218	0.568777	-9.70885	2.76426e-22	2.27931e-20	1110	639	816	42600	10544	42221
TDH37316.1	aminopeptidase N .	570.292	-1.20719	0.364935	-3.30795	0.000939822	0.00545068	363	372	402	954	602	605
TDH37292.1	macrodomain Ter protein MatP .	88.1207	-1.16489	0.35639	-3.26859	0.00108085	0.00615564	66	55	57	87	138	116
TDH37094.1	iron-sulfur cluster insertion protein ErpA .	608.734	-2.4774	0.367886	-6.73413	1.6491e-11	4.43619e-10	183	132	303	892	1068	907
TDH37073.1	3-methyl-2-oxobutanoate hydroxymethyltransferase .	82.1005	-1.26849	0.353399	-3.58939	0.000331457	0.00218647	46	47	67	113	109	98
TDH37068.1	PTS sugar transporter subunit IIA .	68.2258	-2.42115	0.40885	-5.92186	3.18327e-09	6.12901e-08	14	31	27	81	144	100
TDH37057.1	bifunctional aconitate hydratase 2/2-methylisocitrate dehydratase .	1618.13	-1.70608	0.49295	-3.46095	0.000538271	0.00331439	579	1294	652	3480	1468	1686
TDH37037.1	cell division protein FtsZ .	1086.56	-1.607	0.308195	-5.21422	1.84596e-07	2.66226e-06	427	716	651	1433	1540	1540
TDH37026.1	peptidoglycan glycosyltransferase FtsI .	908.704	-1.38219	0.340044	-4.06473	4.80883e-05	0.000403538	658	539	438	1113	1328	1201
TDH36980.1	carnitine metabolism transcriptional regulator CaiF .	129.027	-1.35269	0.43105	-3.13812	0.00170034	0.00914806	94	66	77	97	291	148
TDH36979.1	carbamoyl-phosphate synthase large subunit .	53.753	-1.55964	0.454381	-3.43244	0.000598165	0.00363596	28	33	29	78	114	37
TDH36978.1	carbamoyl-phosphate synthase small subunit .	17.9497	-2.3889	0.560685	-4.26068	2.03803e-05	0.000187628	7	5	7	27	38	20
TDH36976.1	ribonucleoside hydrolase RihC .	64.9944	-3.46618	0.442985	-7.8246	5.09256e-15	2.32724e-13	8	12	16	126	109	93
TDH36968.1	transcriptional regulator LrhA .	421.325	-1.49733	0.328868	-4.55296	5.28952e-06	5.63572e-05	281	217	220	510	622	592
TDH36967.1	NADH-quinone oxidoreductase subunit NuoA .	298.175	-1.26018	0.390748	-3.22504	0.00125956	0.00700517	174	236	169	519	352	278
TDH36926.1	L-rhamnonate dehydratase .	24.7914	-2.6177	0.59141	-4.42621	9.59052e-06	9.75251e-05	5	14	4	26	41	51
TDH36921.1	anaerobic glycerol-3-phosphate dehydrogenase subunit C .	23.495	-2.76974	0.577144	-4.79905	1.59424e-06	1.88378e-05	6	6	8	35	63	20
TDH36920.1	glycerol-3-phosphate dehydrogenase subunit GlpB .	24.2019	-3.28397	0.695849	-4.71937	2.36579e-06	2.70284e-05	4	7	4	25	89	17
TDH36919.1	anaerobic glycerol-3-phosphate dehydrogenase subunit A .	19.3934	-3.4631	0.84709	-4.08823	4.34674e-05	0.000369668	1	4	6	25	76	6
TDH36918.1	glycerol-3-phosphate transporter .	113.096	-3.60371	0.431057	-8.36017	6.26259e-17	3.49323e-15	17	18	22	220	256	112
TDH36917.1	glycerophosphodiester phosphodiesterase .	270.244	-2.53368	0.352557	-7.18658	6.64356e-13	2.24991e-11	87	69	107	465	516	306
TDH36861.1	hypothetical protein E1179_07100 .	531.173	-2.47075	0.478913	-5.15907	2.48184e-07	3.49948e-06	189	210	131	448	1659	547
TDH36855.1	thioredoxin TrxC .	116.363	-1.20561	0.339351	-3.5527	0.000381297	0.00244714	70	74	89	162	140	143
TDH36847.1	L-aspartate oxidase .	36.2265	-1.35913	0.406306	-3.34508	0.000822601	0.00484491	21	24	22	45	50	49
TDH36819.1	DUF5107 domain-containing protein .	50.7631	-3.45334	0.474316	-7.28067	3.32175e-13	1.17751e-11	9	10	9	71	79	105
TDH36808.1	Hca operon transcriptional activator HcaR .	85.7732	-2.75825	0.528174	-5.22224	1.76775e-07	2.55919e-06	18	40	15	203	106	95
TDH36789.1	nucleoside-diphosphate kinase .	147.548	-2.19076	0.614901	-3.56279	0.000366931	0.00236696	68	45	60	432	135	78
TDH36739.1	nitrate/nitrite two-component system sensor histidine kinase NarQ .	178.103	-1.13631	0.314635	-3.6115	0.000304427	0.00201869	128	110	128	189	272	223
TDH36738.1	oxidoreductase FeS-binding subunit .	95.337	-1.1189	0.33993	-3.29157	0.000996314	0.00571712	60	67	72	90	145	130
TDH36733.1	NADP-dependent oxaloacetate-decarboxylating malate dehydrogenase .	446.811	-1.69701	0.367057	-4.6233	3.77689e-06	4.12846e-05	216	299	177	731	596	545
TDH36696.1	SDR family oxidoreductase UcpA .	452.03	-1.91141	0.367756	-5.1975	2.01987e-07	2.89108e-06	134	302	199	562	901	555
TDH36670.1	putative DNA-binding transcriptional regulator .	136.659	-1.48236	0.386225	-3.83808	0.000124002	0.000931594	58	105	77	117	257	196
TDH36669.1	sensor domain-containing phosphodiesterase .	85.544	-1.15593	0.360086	-3.21016	0.00132659	0.00731362	64	48	62	89	147	97
TDH36573.1	DNA damage-inducible protein I .	63.2667	-1.51635	0.439087	-3.45341	0.00055354	0.00339737	49	23	34	87	82	88
TDH36569.1	multidrug efflux MFS transporter MdtH .	47.9247	-1.97454	0.405013	-4.87524	1.08675e-06	1.35593e-05	15	24	26	54	91	70
TDH36539.1	beta-ketoacyl-ACP synthase II .	1943.67	-1.41431	0.326496	-4.3318	1.47897e-05	0.000143106	944	958	1646	2712	2913	2220
TDH36499.1	NADP-dependent isocitrate dehydrogenase .	1740.33	-2.02684	0.475203	-4.26522	1.99705e-05	0.000185203	426	1090	791	3702	1608	2169
TDH36479.1	inhibitor of g-type lysozyme .	112.389	-3.19066	0.562415	-5.67315	1.40198e-08	2.39537e-07	37	17	17	269	98	171
TDH36452.1	stress-induced protein YchH .	2318.73	-2.23278	0.543478	-4.10832	3.98553e-05	0.000342016	598	1687	408	2443	3157	4872
TDH36438.1	DsrE/F sulfur relay family protein YchN .	258.32	-2.4804	0.392373	-6.32154	2.58971e-10	5.9532e-09	88	49	123	366	482	375
TDH35606.1	hypothetical protein E1179_08975 .	47.2059	-1.78961	0.439926	-4.06799	4.742e-05	0.000399698	25	14	31	51	93	63
TDH35603.1	ribokinase .	448.346	-2.71233	0.36633	-7.40408	1.32059e-13	4.91077e-12	91	175	130	801	624	697
TDH35596.1	PTS mannitol transporter subunit IICBA .	340.491	-1.46875	0.437191	-3.35951	0.000780821	0.00464209	179	291	123	506	355	494
TDH35577.1	L-threonine 3-dehydrogenase .	597.37	-1.65107	0.379956	-4.34541	1.39014e-05	0.000134854	266	396	293	1027	629	794
TDH35576.1	glycine C-acetyltransferase .	480.3	-2.0531	0.346829	-5.91965	3.2263e-09	6.18048e-08	156	269	195	805	669	647
TDH35552.1	orotate phosphoribosyltransferase .	12.8691	-2.6056	0.662934	-3.9304	8.48048e-05	0.000671534	5	2	5	16	31	16
TDH35542.1	sodium/glutamate symporter .	1357.71	-4.69205	0.384378	-12.2069	2.85621e-34	5.15886e-32	70	148	121	1971	2175	3012
TDH35525.1	acetolactate synthase 1 small subunit .	16.4957	-2.19303	0.654641	-3.34997	0.000808217	0.00477502	4	7	9	17	51	12
TDH35524.1	acetolactate synthase large subunit .	92.7609	-1.6431	0.352531	-4.66088	3.14862e-06	3.49203e-05	45	52	52	102	187	110
TDH35523.1	ilvB operon leader peptide IvbL .	549.894	-1.51412	0.387994	-3.90243	9.52337e-05	0.00074787	357	184	395	594	959	735
TDH35520.1	radical SAM protein .	46.5283	-1.71086	0.422814	-4.04637	5.20187e-05	0.000431744	24	22	26	47	103	54
TDH35453.1	aspartate--ammonia ligase .	236.201	-2.69832	0.74292	-3.63204	0.000281185	0.00188102	112	24	65	91	985	180
TDH35449.1	D-ribose pyranase .	3844.82	-5.5983	0.402773	-13.8994	6.38646e-44	1.61492e-41	142	251	120	8214	6216	6145
TDH35448.1	ribose ABC transporter ATP-binding protein RbsA .	3475.78	-5.41787	0.472373	-11.4695	1.8779e-30	2.85444e-28	127	308	90	6501	6072	6088
TDH35447.1	ribose ABC transporter permease .	1253.24	-4.29243	0.375163	-11.4415	2.59375e-30	3.64374e-28	117	183	101	2402	1944	2165
TDH35446.1	ribose ABC transporter substrate-binding protein RbsB .	13793.7	-2.83391	0.441457	-6.41945	1.36765e-10	3.28323e-09	3919	4268	2895	24027	12781	27833
TDH35445.1	transcriptional regulator RbsR .	376.213	-3.82008	0.352891	-10.8251	2.61794e-27	3.10307e-25	33	68	66	650	676	615
TDH35387.1	altronate dehydratase .	501.042	-2.69415	0.631778	-4.26439	2.00451e-05	0.000185442	98	261	86	478	339	1484
TDH35386.1	glucuronate isomerase .	495.966	-3.28104	0.667483	-4.91554	8.8539e-07	1.13074e-05	63	197	47	605	300	1467
TDH35385.1	hexuronate transporter .	776.312	-4.61801	0.566951	-8.14535	3.78201e-16	1.93133e-14	59	92	49	938	598	2420
TDH35355.1	type II toxin-antitoxin system PrlF family antitoxin .	81.9435	-1.67834	0.385275	-4.35621	1.32332e-05	0.000129783	53	35	39	114	142	93
TDH35340.1	16S rRNA (cytidine(1402)-2'-O)-methyltransferase .	55.7893	-2.32288	0.415885	-5.58539	2.33182e-08	3.84547e-07	17	18	27	69	128	68
TDH35286.1	ribosome hibernation promoting factor .	465.976	-1.83616	0.460007	-3.99159	6.56322e-05	0.000534212	227	252	189	940	367	631
TDH34756.1	ornithine decarboxylase .	44.3311	-1.62223	0.488688	-3.31956	0.000901597	0.00525308	24	20	28	47	114	34
TDH34749.1	L-asparaginase 2 .	2697.36	-1.91795	0.396759	-4.83405	1.33783e-06	1.60075e-05	851	1032	1927	2571	6057	3576
TDH34748.1	DUF1202 family protein .	58.8796	-2.08942	0.634033	-3.29544	0.000982667	0.00566031	13	28	35	22	192	71
TDH34707.1	ribose-5-phosphate isomerase RpiA .	221.25	-1.42153	0.332007	-4.28162	1.85541e-05	0.000174641	137	123	135	327	279	277
TDH34631.1	type I restriction-modification system endonuclease .	599.591	-1.68485	0.302539	-5.56905	2.56134e-08	4.16961e-07	256	394	293	788	982	778
TDH34624.1	molybdopterin adenylyltransferase .	79.9252	-1.13688	0.348141	-3.26557	0.00109243	0.0062123	41	57	69	100	122	85
TDH34620.1	DUF2502 domain-containing protein .	41.9274	-2.41053	0.467189	-5.15963	2.47433e-07	3.49948e-06	15	10	19	52	102	48
TDH34619.1	threonine synthase .	219.314	-1.80898	0.403895	-4.47884	7.50481e-06	7.82026e-05	75	162	87	299	447	221
TDH34618.1	homoserine kinase .	163.778	-1.65411	0.454435	-3.63992	0.000272724	0.00184065	78	135	46	211	324	169
TDH34617.1	bifunctional aspartate kinase/homoserine dehydrogenase I .	362.454	-3.5374	0.387074	-9.13882	6.31356e-20	4.35406e-18	62	72	55	622	906	369
TDH34555.1	multidrug efflux MFS transporter MdtM .	99.721	-1.74032	0.502141	-3.4658	0.000528665	0.00326053	35	75	43	58	190	186
TDH34553.1	2-hydroxyacyl-CoA dehydratase subunit D .	200.548	-2.03424	0.407104	-4.99685	5.82733e-07	7.64812e-06	82	98	79	389	213	267
TDH34552.1	hypothetical protein E1179_11055 .	49.9018	-2.08627	0.493737	-4.22546	2.38456e-05	0.000215863	10	29	25	85	52	81
TDH34551.1	DUF3343 domain-containing protein .	12.8812	-2.19522	0.650259	-3.37592	0.000735682	0.00440133	6	6	3	22	14	21
TDH34550.1	hypothetical protein E1179_11045 .	35.7344	-1.74836	0.450283	-3.8828	0.000103262	0.000796085	16	22	16	59	43	48
TDH34547.1	hypothetical protein E1179_11030 .	64.1021	-6.71005	0.811811	-8.26553	1.39072e-16	7.42957e-15	2	1	1	121	139	94
TDH34546.1	hypothetical protein E1179_11025 .	45.1791	-4.45995	0.551046	-8.09361	5.79218e-16	2.85322e-14	4	4	5	86	90	64
TDH34545.1	beta-aspartyl-peptidase .	232.745	-2.95905	0.399898	-7.39951	1.36686e-13	5.0335e-12	57	53	65	515	339	271
TDH34544.1	hypochlorite stress DNA-binding transcriptional regulator HypT .	107.497	-1.79936	0.333519	-5.39508	6.84929e-08	1.06473e-06	53	50	55	157	170	136
TDH34540.1	D-mannonate oxidoreductase .	92.9191	-2.29876	0.469778	-4.89329	9.91627e-07	1.26216e-05	36	32	35	138	82	193
TDH34539.1	mannonate dehydratase .	119.006	-2.36008	0.541309	-4.35995	1.3009e-05	0.000128817	39	66	22	172	102	258
TDH34177.1	hypothetical protein E1179_11940 .	167.168	-2.3106	0.603617	-3.82793	0.000129228	0.000964883	17	111	63	128	244	394
TDH34168.1	mannitol dehydrogenase family protein .	246.081	-3.29801	0.670524	-4.91856	8.71838e-07	1.11719e-05	28	84	40	133	222	841
TDH34148.1	GTP cyclohydrolase I FolE .	148.516	-1.21241	0.353529	-3.42944	0.000604818	0.00367052	77	114	107	224	216	136
TDH34146.1	HTH-type transcriptional regulator GalS .	85.4033	-3.314	0.43105	-7.68821	1.4921e-14	6.21925e-13	11	26	15	136	194	108
TDH34145.1	galactose/glucose ABC transporter substrate-binding protein MglB .	1500.17	-5.96429	0.602629	-9.89712	4.28446e-23	3.6934e-21	32	100	25	4281	1470	2098
TDH34144.1	galactose/methyl galactoside ABC transporter ATP-binding protein MglA .	343.884	-5.32486	0.468438	-11.3673	6.08688e-30	8.24555e-28	11	25	20	868	527	430
TDH34143.1	galactoside ABC transporter permease .	284.409	-3.97574	0.487536	-8.15476	3.49862e-16	1.81784e-14	33	50	29	746	320	367
TDH34122.1	two-component regulatory system sensor histidine kinase BtsS .	72.6402	-1.71093	0.404651	-4.22817	2.35601e-05	0.000213788	28	33	53	92	153	72
TDH34102.1	hydroxyethylthiazole kinase .	133.96	-3.97268	0.395906	-10.0344	1.07606e-23	9.71785e-22	18	15	20	176	333	206
TDH34045.1	glutathione-regulated potassium-efflux system protein KefB .	31.0347	-1.35545	0.425463	-3.18583	0.00144341	0.00786617	16	21	21	34	56	36
TDH34041.1	phosphoribulokinase .	85.079	-1.15377	0.346514	-3.32965	0.000869561	0.00508988	45	60	71	87	124	116
TDH34040.1	OsmC family protein .	243.994	-2.09652	0.302238	-6.93666	4.01477e-12	1.16244e-10	90	111	105	370	389	335
TDH33999.1	ADP compounds hydrolase NudE .	223.962	-1.12777	0.304298	-3.70615	0.000210431	0.00146452	129	150	189	248	308	296
TDH33993.1	phosphoenolpyruvate carboxykinase (ATP) .	1684.05	-2.45173	0.352806	-6.94921	3.67332e-12	1.08007e-10	354	776	617	2818	2776	2275
TDH33979.1	maltodextrin phosphorylase .	429.034	-1.51058	0.353669	-4.27118	1.94441e-05	0.000181208	211	324	201	457	850	498
TDH33923.1	YfbU family protein .	132.152	-1.16708	0.33131	-3.52263	0.000427285	0.00271473	94	89	84	177	187	143
TDH33920.1	phosphate acetyltransferase .	865.983	-1.44616	0.340309	-4.24954	2.14208e-05	0.000195781	323	526	720	964	1405	1172
TDH33911.1	histidine ABC transporter ATP-binding protein HisP .	23.1339	-2.12913	0.570647	-3.73108	0.000190658	0.00133672	4	16	9	31	55	22
TDH33908.1	histidine ABC transporter substrate-binding protein HisJ .	78.1608	-2.58567	0.550772	-4.69464	2.67081e-06	3.015e-05	17	40	17	196	90	75
TDH33907.1	lysine/arginine/ornithine ABC transporter substrate-binding protein ArgT .	116.733	-2.1774	0.564172	-3.85946	0.000113636	0.000860324	35	69	36	307	101	101
TDH33895.1	MFS transporter .	27.4429	-1.61914	0.478467	-3.38401	0.000714348	0.00429401	13	11	21	28	57	33
TDH33855.1	D-serine ammonia-lyase .	43.3806	-1.82376	0.44851	-4.06626	4.77731e-05	0.000401782	19	23	21	77	47	59
TDH33767.1	cytochrome o ubiquinol oxidase subunit II .	574.726	-3.13741	0.666018	-4.71069	2.46874e-06	2.7952e-05	82	211	98	1906	320	471
TDH33759.1	DNA-binding protein HU-beta .	1336.67	-1.68302	0.301246	-5.58685	2.31226e-08	3.82987e-07	631	713	757	2128	2016	1493
TDH33755.1	7-cyano-7-deazaguanine synthase QueC .	142.705	-1.64611	0.405928	-4.05518	5.00958e-05	0.000418532	45	72	117	152	299	166
TDH33754.1	SgrR family transcriptional regulator .	278.933	-4.06313	0.344525	-11.7934	4.22024e-32	7.27608e-30	31	42	31	393	569	506
TDH33676.1	thiol peroxidase .	1203.99	-1.63857	0.459712	-3.56434	0.000364769	0.00235701	699	680	531	2495	1001	1370
TDH33661.1	thiosulfate sulfurtransferase PspE .	516.057	-2.27116	0.375438	-6.04936	1.45423e-09	3.03072e-08	141	242	208	964	624	730
TDH33657.1	phage shock protein PspA .	241.677	-1.14224	0.355044	-3.21717	0.00129462	0.00716858	140	215	143	320	273	316
TDH33635.1	DeoR/GlpR transcriptional regulator .	163.95	-1.60803	0.356179	-4.51466	6.34191e-06	6.71924e-05	98	66	102	227	288	177
TDH33620.1	YciK family oxidoreductase .	39.9331	-1.99874	0.449102	-4.45054	8.5656e-06	8.82862e-05	15	19	19	71	70	37
TDH33619.1	cob(I)yrinic acid a	35.9295	-1.70735	0.424394	-4.02303	5.74536e-05	0.000472714	15	18	23	56	53	43
TDH33607.1	outer membrane protein OmpW .	1518.64	-3.54634	0.444136	-7.98481	1.40736e-15	6.50989e-14	325	230	221	2412	1630	3470
TDH33603.1	YciI family protein .	260.53	-1.41783	0.408763	-3.46858	0.000523225	0.00323224	184	130	148	463	281	284
TDH33598.1	murein tripeptide/oligopeptide ABC transporter ATP binding protein OppF	100.43	-2.58685	0.573216	-4.51287	6.39568e-06	6.75733e-05	31	37	26	280	75	100
TDH33597.1	murein tripeptide/oligopeptide ABC transporter ATP binding protein OppD	117.903	-2.68183	0.50547	-5.30562	1.1229e-07	1.69687e-06	36	41	27	293	115	137
TDH33596.1	oligopeptide ABC transporter permease OppC .	89.3335	-1.96949	0.489257	-4.02547	5.68605e-05	0.000468852	40	29	51	201	93	89
TDH33578.1	branched-chain-amino-acid transaminase .	38.3109	-1.75648	0.482665	-3.63914	0.000273554	0.00184297	18	21	19	36	99	37
TDH33577.1	dihydroxy-acid dehydratase .	36.513	-1.67949	0.444492	-3.77844	0.000157813	0.00113583	16	17	25	43	79	37
TDH33576.1	threonine ammonia-lyase	68.6182	-1.20874	0.357594	-3.38019	0.000724345	0.00434722	47	47	42	90	95	80
TDH33568.1	rho operon leader peptide rhoL .	854.294	-1.57007	0.33805	-4.6445	3.40902e-06	3.74795e-05	371	399	672	888	1440	1250
TDH33567.1	transcription termination factor Rho .	2424.63	-1.38888	0.389115	-3.56933	0.00035789	0.00232445	966	1166	2404	2584	4569	2794
TDH33534.1	thioesterase family protein .	15.3335	-1.9553	0.558979	-3.49798	0.00046879	0.00295378	5	6	10	20	26	22
TDH33511.1	fatty acid oxidation complex subunit alpha FadB .	28.7883	-2.05982	0.57536	-3.58006	0.000343515	0.00225035	8	18	11	67	30	28
TDH33493.1	DNA-binding response regulator HprR .	90.8365	-1.80053	0.40273	-4.4708	7.79283e-06	8.09814e-05	44	36	54	78	172	148
TDH33423.1	CDP-diacylglycerol--glycerol-3-phosphate 3-phosphatidyltransferase .	317.719	-1.83911	0.30614	-6.00742	1.88498e-09	3.82339e-08	164	139	152	429	513	437
TDH33419.1	non-heme ferritin .	502.854	-1.85572	0.510273	-3.63672	0.000276132	0.00185569	286	130	296	1138	561	430
TDH33415.1	arabinose ABC transporter substrate-binding protein .	71.6925	-2.71727	0.513692	-5.28969	1.22527e-07	1.83693e-06	12	37	14	102	90	146
TDH33414.1	L-arabinose ABC transporter ATP-binding protein AraG .	58.266	-1.38466	0.401154	-3.45169	0.000557079	0.00341357	38	28	40	68	72	91
TDH33391.1	ribonuclease E activity regulator RraA .	1031.03	-1.23191	0.323119	-3.81256	0.000137535	0.0010169	653	673	704	971	1429	1608
TDH33389.1	glycerol uptake facilitator protein GlpF .	82.5048	-1.59792	0.51076	-3.12853	0.00175686	0.0093683	38	65	32	177	97	63
TDH33388.1	glycerol kinase .	246.75	-1.52542	0.427856	-3.56526	0.000363493	0.00235278	97	200	127	449	358	204
TDH33386.1	ferredoxin--NADP(+) reductase .	86.7959	-1.14504	0.365136	-3.13594	0.00171304	0.00917737	50	76	53	97	153	88
TDH33370.1	HTH-type transcriptional activator RhaR .	51.4825	-3.0155	0.448164	-6.72856	1.71348e-11	4.57692e-10	15	13	9	72	88	93
TDH33358.1	formate dehydrogenase-N subunit alpha .	1830.74	-1.47949	0.339731	-4.35489	1.33133e-05	0.000130148	789	1414	1014	1791	3127	2646
TDH33348.1	DeoR/GlpR transcriptional regulator .	53.5682	-1.24985	0.375425	-3.32918	0.000871036	0.00509066	33	33	39	54	95	64
TDH32905.1	glutamate/aspartate ABC transporter substrate-binding protein GltI .	929.1	-2.74292	0.641252	-4.27745	1.89045e-05	0.000176613	192	453	154	2845	630	778
TDH32904.1	glutamate/aspartate ABC transporter permease GltJ .	68.3075	-2.44961	0.581274	-4.21421	2.50657e-05	0.000223179	18	32	20	189	64	55
TDH32880.1	lipoyl synthase .	398.828	-2.58627	0.331927	-7.79167	6.61277e-15	2.88302e-13	124	104	148	674	767	469
TDH32879.1	twin-arginine translocase subunit TatE .	290.001	-1.22366	0.374952	-3.2635	0.00110044	0.00624848	179	127	272	404	370	343
TDH32832.1	cytochrome bd-I ubiquinol oxidase subunit CydA .	6388.38	-2.11738	0.306868	-6.89997	5.20143e-12	1.48339e-10	2470	2464	2979	8765	8882	10817
TDH32831.1	succinate dehydrogenase cytochrome b556 subunit .	498.013	-3.41341	0.483242	-7.06357	1.62281e-12	5.17254e-11	65	148	71	1200	564	681
TDH32830.1	putative acyl-CoA thioester hydrolase .	61.8897	-1.81445	0.428479	-4.23463	2.28931e-05	0.000208234	28	43	19	87	112	71
TDH32800.1	cyd operon protein YbgE .	469.45	-2.12896	0.400941	-5.3099	1.09687e-07	1.66418e-06	230	129	211	572	635	885
TDH32799.1	cytochrome bd-I oxidase subunit CydX .	133.345	-2.24883	0.392229	-5.73345	9.84065e-09	1.73607e-07	49	47	57	175	163	261
TDH32798.1	cytochrome d ubiquinol oxidase subunit II .	3523.62	-2.36916	0.356163	-6.6519	2.89326e-11	7.41496e-10	1307	989	1466	4908	4638	6556
TDH32791.1	2-oxoglutarate dehydrogenase E1 component .	1524.71	-2.63116	0.631566	-4.16609	3.09873e-05	0.000271443	271	977	158	3642	2008	1475
TDH32788.1	succinate dehydrogenase membrane anchor subunit .	135.308	-3.33391	0.518008	-6.43602	1.22646e-10	2.98202e-09	26	36	18	353	150	157
TDH32787.1	hypothetical protein E1179_15810 .	76.0636	-2.59286	0.452371	-5.73171	9.9426e-09	1.74594e-07	17	29	26	138	80	133
TDH32763.1	cytochrome c peroxidase .	137.242	-1.61706	0.431538	-3.7472	0.000178817	0.00126304	66	87	70	93	237	251
TDH32723.1	IS3-like element IS150 family transposase .	672.499	-5.3307	0.382633	-13.9316	4.06962e-44	1.10258e-41	28	30	51	804	1607	1291
TDH32710.1	protein bax .	212.929	-3.88274	0.42392	-9.15913	5.23166e-20	3.67475e-18	35	32	21	459	322	306
TDH32381.1	type I toxin-antitoxin system Ibs family toxin .	577.378	-3.80236	0.452847	-8.39657	4.59708e-17	2.60249e-15	129	68	49	803	1186	1020
TDH32364.1	phosphomannomutase CpsG .	21.2904	-2.94883	0.570372	-5.17001	2.34079e-07	3.32533e-06	7	3	6	31	36	37
TDH32329.1	DeoR/GlpR transcriptional regulator .	22.4337	-2.98509	0.606443	-4.92228	8.55397e-07	1.09984e-05	2	4	11	38	32	39
TDH32305.1	O-acetylserine/cysteine exporter .	44.5425	-1.32024	0.417608	-3.16144	0.00156994	0.00845849	24	20	41	57	72	49
TDH32273.1	sulfatase .	321.441	-5.05533	0.495034	-10.2121	1.7507e-24	1.61961e-22	19	22	21	688	289	681
TDH32272.1	anaerobic sulfatase maturase .	31.2196	-2.88161	0.614479	-4.68952	2.73845e-06	3.08217e-05	13	4	7	72	32	43
TDH32248.1	periplasmic nitrate reductase subunit alpha .	88.5925	-1.23921	0.39616	-3.12805	0.00175972	0.0093683	56	39	80	83	153	115
TDH32246.1	ferredoxin-type protein NapF .	35.937	-1.90615	0.482556	-3.95012	7.81134e-05	0.000629053	17	16	17	48	86	29
TDH32188.1	50S ribosomal protein L7/L12-serine acetyltransferase .	129.204	-2.37368	0.418139	-5.67677	1.37265e-08	2.35587e-07	40	61	37	115	284	216
TDH32187.1	DUF465 domain-containing protein .	2848.6	-5.19035	0.45049	-11.5216	1.02726e-30	1.69409e-28	149	241	109	4245	3771	6993
TDH32184.1	LysR family transcriptional regulator .	91.8149	-2.96047	0.512759	-5.7736	7.75939e-09	1.38827e-07	11	41	18	156	110	174
TDH32181.1	hypothetical protein E1179_17235 .	96.949	-1.79013	0.357403	-5.00872	5.47936e-07	7.26686e-06	45	39	60	133	137	144
TDH32180.1	cytochrome b561 .	102.731	-1.37161	0.382485	-3.58605	0.000335721	0.00221074	68	50	70	165	134	108
TDH32155.1	ClpXP protease specificity-enhancing factor .	341.115	-0.974979	0.3115	-3.12995	0.00174836	0.00935337	212	222	333	419	489	352
TDH32146.1	transcriptional regulator ArgR .	283.361	-1.11384	0.356107	-3.12783	0.00176103	0.0093683	241	173	167	368	422	290
TDH31834.1	TIGR00645 family protein .	202.28	-1.13651	0.322738	-3.52146	0.00042917	0.00272215	137	111	170	254	292	227
TDH31833.1	L-glyceraldehyde 3-phosphate reductase .	157.163	-1.63639	0.475438	-3.44186	0.00057774	0.00352877	49	154	52	203	267	195
TDH31831.1	hydrogenase 2 small subunit .	651.334	-1.08358	0.324072	-3.34365	0.000826841	0.00486234	372	428	594	581	1016	885
TDH31782.1	hypothetical protein E1179_18070 .	60.6188	-3.80127	0.525491	-7.23375	4.69852e-13	1.60554e-11	8	7	12	53	171	102
TDH31578.1	deferrochelatase/peroxidase EfeB .	18.7056	-1.97233	0.538806	-3.66056	0.000251667	0.00171378	8	8	9	29	22	30
TDH31577.1	iron uptake system protein EfeO .	15.0418	-2.38757	0.679446	-3.514	0.000441418	0.00279516	5	2	9	20	15	33
TDH31563.1	bifunctional glucose-1-phosphatase/inositol phosphatase .	901.942	-2.80204	0.567134	-4.94069	7.78455e-07	1.00774e-05	111	500	148	1296	1010	1950
TDH31540.1	Si-specific NAD(P)(+) transhydrogenase .	682.311	-2.43455	0.439193	-5.54323	2.9694e-08	4.79273e-07	110	375	234	1193	1017	950
TDH31539.1	DNA-binding transcriptional regulator OxyR .	132.026	-1.33451	0.326755	-4.08412	4.42445e-05	0.000374597	64	90	96	168	224	139
TDH31524.1	bifunctional L-1	222.654	-1.36091	0.419811	-3.24171	0.00118814	0.00668639	75	185	161	178	429	305
TDH31521.1	catalase/peroxidase HPI .	1400.51	-1.68074	0.367653	-4.57155	4.8412e-06	5.21667e-05	700	773	721	1912	1436	2423
TDH31282.1	sigma factor-binding protein Crl .	503.626	-1.90689	0.368186	-5.17915	2.22897e-07	3.17837e-06	177	202	332	895	727	564
TDH31266.1	D-sedoheptulose 7-phosphate isomerase .	132.021	-1.11718	0.356232	-3.13609	0.00171217	0.00917737	84	80	112	193	150	151
TDH31253.1	LysR family transcriptional regulator .	54.9704	-1.18128	0.373359	-3.16393	0.00155656	0.00839833	30	40	42	53	93	69
TDH31228.1	chitoporin .	34.5767	-1.91865	0.46318	-4.14235	3.43762e-05	0.000298962	13	18	17	62	58	32
TDH31045.1	(S)-ureidoglycine aminohydrolase .	59.8085	-2.49829	0.643395	-3.88298	0.000103183	0.000796085	23	10	26	60	38	171
TDH31044.1	allantoate amidohydrolase .	25.5617	-2.80606	0.687829	-4.07959	4.51161e-05	0.000381126	7	7	7	30	15	73
TDH31043.1	ureidoglycolate dehydrogenase .	8.95594	-4.81592	1.22008	-3.9472	7.9071e-05	0.000634072	1	1	0	13	8	25
TDH30988.1	7-cyano-7-deazaguanine/7-aminomethyl-7-deazaguanine transporter .	40.4743	-1.84688	0.472002	-3.91286	9.12111e-05	0.000717767	16	12	31	53	85	42
TDH30987.1	phage sensitivity protein DcrB .	233.195	-1.11097	0.329405	-3.37264	0.00074451	0.00444713	127	144	223	245	388	265
TDH30937.1	DUF2534 family protein .	220.7	-1.53078	0.389142	-3.93374	8.36353e-05	0.000663659	114	111	151	354	213	317
TDH30768.1	transcriptional regulator FeaR .	64.8969	-2.07216	0.541603	-3.82598	0.000130255	0.000970645	31	32	18	154	59	67
TDH30727.1	bifunctional histidinol-phosphatase/imidazoleglycerol-phosphate dehydratase HisB .	33.8299	-1.53587	0.419877	-3.6579	0.000254289	0.00172853	20	18	19	46	49	44
TDH30724.1	imidazole glycerol phosphate synthase subunit HisF .	28.2628	-1.71833	0.451349	-3.8071	0.000140605	0.00103757	10	15	19	39	42	39
TDH30584.1	phosphomethylpyrimidine synthase ThiC .	30.7578	-1.6473	0.459927	-3.58166	0.000341417	0.00224422	11	16	23	30	59	43
TDH30556.1	dipeptide/tripeptide permease DtpB .	1387.74	-2.78854	0.34795	-8.0142	1.10856e-15	5.25596e-14	239	532	406	2178	2399	2134
TDH30407.1	pyrimidine/purine nucleoside phosphorylase .	166.943	-1.61044	0.366384	-4.3955	1.10516e-05	0.00011119	105	75	89	242	300	164
TDH30396.1	DUF2754 domain-containing protein .	67.8587	-1.90241	0.396289	-4.80056	1.58222e-06	1.87543e-05	25	42	28	100	129	72
TDH30367.1	class I SAM-dependent methyltransferase .	24.4548	-2.19423	0.575195	-3.81476	0.000136318	0.00101185	3	9	18	29	57	29
TDH30366.1	N-acetyltransferase .	14.7853	-2.3704	0.589936	-4.01807	5.86771e-05	0.00047966	4	5	7	19	31	20
TDH30365.1	hypothetical protein E1179_20760 .	60.6531	-1.50361	0.407486	-3.68996	0.000224285	0.00154564	41	32	30	71	78	97
TDH30241.1	phenylalanine transporter .	112.769	-1.39481	0.39165	-3.56138	0.000368913	0.0023757	54	52	102	153	135	159
TDH30240.1	Cu(+)/Ag(+) efflux RND transporter permease subunit CusA .	126.487	-4.35199	0.41473	-10.4936	9.24734e-26	9.74311e-24	13	11	15	204	211	247
TDH30239.1	Cu(+)/Ag(+) efflux RND transporter periplasmic adaptor subunit CusB	210.856	-5.96914	0.479474	-12.4493	1.40991e-35	2.81463e-33	5	10	7	363	332	438
TDH30238.1	Cu(+)/Ag(+) efflux RND transporter periplasmic metallochaperone CusF .	264.745	-6.91458	0.603055	-11.4659	1.95665e-30	2.85444e-28	10	1	3	435	414	583
TDH30237.1	Cu(+)/Ag(+) efflux RND transporter outer membrane channel CusC	808.645	-7.3792	0.448326	-16.4595	7.17488e-61	3.40179e-58	11	5	16	1212	1574	1664
TDH30236.1	copper response regulator transcription factor CusR .	56.4894	-2.32811	0.399527	-5.82716	5.63776e-09	1.02808e-07	21	15	26	79	99	84
TDH30235.1	Cu(+)/Ag(+) sensor histidine kinase CusS .	62.1085	-1.47297	0.393009	-3.74794	0.00017829	0.00126304	40	28	40	92	98	64
TDH30205.1	valine--pyruvate transaminase .	100.28	-1.09824	0.343825	-3.19419	0.00140226	0.00770836	51	68	95	112	151	119
TDH30094.1	type B 50S ribosomal protein L31 .	14.2087	-2.65552	0.662821	-4.00638	6.1656e-05	0.000502927	4	3	6	13	39	19
TDH30071.1	hypothetical protein E1179_21150 .	13.119	-3.72984	0.783036	-4.7633	1.90452e-06	2.20239e-05	3	3	0	19	27	22
TDH29913.1	addiction module antidote protein	123.411	-1.72006	0.359747	-4.7813	1.74161e-06	2.02636e-05	51	71	69	129	183	212

## Sheet: all_data
		baseMean	log2FoldChange	lfcSE	stat	pvalue	padj	HT115_S1	HT115_S2	HT115_S3	OP50_S1	OP50_S2	OP50_S3
TDH40584.1	DUF1161 domain-containing protein .	59.3615	0.792999	0.577807	1.37243	0.16993	0.350363	100	106	36	60	23	33
TDH40583.1	dimethyl sulfoxide reductase subunit A .	484.493	-0.887019	0.475891	-1.86391	0.0623341	0.170904	197	302	662	405	521	797
TDH40582.1	hypothetical protein E1179_01525 .	2.55915	-0.0879604	1.10559	-0.0795597	0.936587	0.965195	3	3	2	4	1	2
TDH40581.1	division septum protein Blr	68.4158	1.84104	0.541657	3.39891	0.00067656	0.0040798	153	80	114	15	58	15
TDH40580.1	acyl-CoA dehydrogenase .	2.43928	-0.052989	1.09152	-0.0485463	0.961281	0.975425	2	3	3	1	3	3
TDH40579.1	6-phosphofructokinase II .	159.784	-0.91703	0.327574	-2.79946	0.0051188	0.0234772	113	130	122	182	180	211
TDH40578.1	transcriptional regulator ChbR .	15.1853	0.255474	0.523303	0.488195	0.625412	0.78161	20	16	18	13	12	13
TDH40577.1	ABC transporter substrate-binding protein .	23.4959	0.231072	0.447826	0.515986	0.605864	0.770122	26	24	34	20	22	18
TDH40576.1	protein YoaJ .	1.62563	1.81559	1.55561	1.16713	0.24316	0.437942	5	1	2	1	1	0
TDH40575.1	RidA family protein .	107.906	0.275056	0.40244	0.683471	0.494309	0.689608	150	94	142	111	82	74
TDH40574.1	methionine-R-sulfoxide reductase .	229.159	0.540086	0.45141	1.19644	0.231524	0.425101	408	183	285	161	265	107
TDH40573.1	DUF1482 family protein .	49.2876	1.30005	0.509327	2.55249	0.0106956	0.0434353	98	90	37	25	24	29
TDH40572.1	hypothetical protein E1179_00160 .	0	NA	NA	NA	NA	NA	0	0	0	0	0	0
TDH40571.1	dihydroneopterin triphosphate diphosphatase .	70.3062	-0.252624	0.366783	-0.688755	0.490977	0.687694	62	64	87	57	71	83
TDH40569.1	transporter .	0	NA	NA	NA	NA	NA	0	0	0	0	0	0
TDH40568.1	Zn-dependent oxidoreductase .	11.3398	0.190431	0.606927	0.313762	0.753702	0.868142	13	13	14	4	14	12
TDH40567.1	starvation-sensing protein RspA .	11.2765	-0.135905	0.594337	-0.228666	0.819128	0.90371	13	11	11	11	8	13
TDH40566.1	YnfA family protein .	9.33862	-0.874798	0.646489	-1.35315	0.176007	0.358435	5	6	11	12	9	12
TDH40565.1	DUF1283 family protein .	58.7271	-0.653095	0.363575	-1.79632	0.0724441	0.190028	51	49	50	70	68	60
TDH40564.1	spermidine N1-acetyltransferase .	59.4927	-0.443591	0.374737	-1.18374	0.236515	0.430265	62	48	55	65	75	51
TDH40563.1	YnfC family lipoprotein .	106.739	0.670545	0.423176	1.58455	0.113068	0.266376	181	151	91	62	107	64
TDH40562.1	dimethyl sulfoxide reductase subunit A .	171.613	-0.654157	0.367828	-1.77843	0.0753331	0.195043	125	162	155	151	170	253
TDH40561.1	dimethylsulfoxide reductase subunit B .	45.0505	-0.670599	0.501666	-1.33674	0.181306	0.364825	22	28	68	44	42	65
TDH40560.1	dimethyl sulfoxide reductase anchor subunit .	201.298	-0.615726	0.414468	-1.48558	0.13739	0.303821	136	121	277	205	193	267
TDH40559.1	Tat proofreading chaperone DmsD .	123.277	-0.306392	0.4818	-0.635933	0.52482	0.712652	81	70	223	95	125	156
TDH40558.1	voltage-gated ClC-type chloride channel ClcB .	32.0875	0.0260609	0.444777	0.0585932	0.953276	0.972506	28	31	49	27	25	35
TDH40557.1	ATP-dependent dethiobiotin synthetase BioD .	221.361	-0.676841	0.363165	-1.86373	0.0623601	0.170904	195	213	149	194	257	301
TDH40556.1	LysR family transcriptional regulator .	7.907	-0.842888	0.773586	-1.08958	0.275896	0.475023	9	7	2	11	5	11
TDH40555.1	MFS transporter .	194.086	-2.14286	0.584775	-3.66442	0.0002479	0.0016942	64	96	78	65	579	290
TDH40554.1	acid shock protein .	8.08132	-0.581917	0.678454	-0.85771	0.391053	0.598465	9	8	4	7	11	9
TDH40553.1	serine protease .	253.51	1.64144	0.417128	3.9351	8.31631e-05	0.000661295	411	579	265	125	99	112
TDH40552.1	multidrug/spermidine efflux SMR transporter subunit MdtI .	25.2072	2.58477	0.700539	3.68969	0.000224531	0.00154564	23	20	106	7	7	6
TDH40551.1	multidrug/spermidine efflux SMR transporter subunit MdtJ .	41.2652	2.7053	0.732739	3.69204	0.000222462	0.00153978	57	14	173	7	14	10
TDH40550.1	hypothetical protein E1179_01505 .	59.537	2.2125	0.59891	3.6942	0.000220576	0.00152952	92	41	196	18	12	27
TDH40549.1	AI-2 transporter TqsA .	25.5095	0.368038	0.487482	0.754979	0.450262	0.652097	33	33	28	14	18	29
TDH40548.1	Re/Si-specific NAD(P)(+) transhydrogenase subunit beta .	215.342	-0.521143	0.337414	-1.54452	0.122463	0.280835	188	155	242	248	225	224
TDH40547.1	Re/Si-specific NAD(P)(+) transhydrogenase subunit alpha .	282.836	-0.705579	0.344178	-2.05004	0.0403604	0.123573	199	231	285	371	269	314
TDH40546.1	DUF1471 domain-containing protein .	138.981	-0.516085	0.361649	-1.42703	0.15357	0.32798	99	116	167	160	128	158
TDH40545.1	amino acid permease .	28.7368	0.994371	0.443673	2.24122	0.0250116	0.084856	44	36	46	17	24	13
TDH40544.1	dihydromonapterin reductase .	21.1891	-0.122075	0.491308	-0.24847	0.803771	0.895623	18	32	17	21	21	19
TDH40543.1	GlpM family protein .	20.1805	-1.67073	0.506599	-3.29793	0.000973991	0.00562306	8	12	12	31	25	28
TDH40542.1	two-component system response regulator RstA .	45.522	0.676003	0.543592	1.24358	0.213653	0.405801	86	30	65	33	51	16
TDH40541.1	two-component system sensor histidine kinase RstB .	63.5666	-0.156188	0.424559	-0.367883	0.712961	0.843763	68	43	88	52	94	45
TDH40540.1	DNA replication terminus site-binding protein .	20.4929	-0.51152	0.517903	-0.987674	0.323312	0.528588	14	22	20	29	15	21
TDH40539.1	class II fumarate hydratase .	130.609	-2.70321	0.530948	-5.09129	3.55642e-07	4.86986e-06	21	70	25	271	142	196
TDH40538.1	fumarate hydratase .	667.159	-4.00622	0.446579	-8.97092	2.94047e-19	1.92296e-17	62	140	57	1400	973	1044
TDH40537.1	mannose-6-phosphate isomerase .	172.96	-0.0753261	0.331951	-0.226919	0.820487	0.904682	157	182	221	188	181	123
TDH40536.1	DUF945 domain-containing protein .	807.198	1.49563	0.427768	3.49635	0.000471671	0.00296691	947	1998	1012	488	304	353
TDH40535.1	glucuronide uptake porin UidC .	9.45907	-1.17917	0.69025	-1.70832	0.087577	0.218176	6	6	7	12	6	17
TDH40534.1	glucuronide transporter .	12.6296	-2.1997	0.71596	-3.07238	0.00212359	0.0110643	3	6	6	19	8	28
TDH40533.1	beta-glucuronidase .	67.2759	-2.36256	0.564866	-4.18251	2.88305e-05	0.000254038	16	33	24	122	40	135
TDH40532.1	TetR/AcrR family transcriptional regulator .	250.207	-0.621387	0.364616	-1.70422	0.0883392	0.219068	173	279	202	193	306	343
TDH40531.1	7-alpha-hydroxysteroid dehydrogenase .	447.019	2.08203	0.493879	4.21567	2.49037e-05	0.000223007	1123	771	412	201	119	142
TDH40530.1	Mal regulon transcriptional regulator MalI .	14.8716	-0.739662	0.629466	-1.17506	0.23997	0.433844	16	13	7	7	21	24
TDH40529.1	PTS maltose transporter subunit IICB .	62.6642	-1.87852	0.380298	-4.93959	7.82866e-07	1.01e-05	25	27	37	97	89	85
TDH40528.1	bifunctional maltose regulon transcriptional repressor/cystathionine beta-lyase MalY .	58.5268	-0.50427	0.367483	-1.37223	0.169993	0.350363	52	59	48	64	63	62
TDH40527.1	adenosine deaminase .	188.811	-0.298465	0.41008	-0.727821	0.466723	0.667024	138	253	172	254	154	157
TDH40526.1	oxidoreductase .	142.017	-0.0796689	0.330318	-0.241188	0.809409	0.898682	138	166	152	153	136	113
TDH40525.1	transcription modulator YdgT .	128.684	4.73107	0.588249	8.04264	8.79245e-16	4.22149e-14	410	200	180	4	17	6
TDH40524.1	DUF2569 domain-containing protein .	272.371	2.76956	0.423475	6.54007	6.149e-11	1.52439e-09	654	301	591	48	79	68
TDH40523.1	electron transport complex subunit RsxA .	50.4004	1.71377	0.467839	3.66316	0.000249125	0.00169952	90	51	114	24	28	14
TDH40522.1	electron transport complex subunit RsxB .	28.6514	1.95144	0.525158	3.71591	0.000202475	0.00141434	45	31	76	12	14	7
TDH40521.1	electron transport complex subunit RsxC .	48.1058	1.39904	0.530261	2.6384	0.00832985	0.0351057	68	34	132	17	35	23
TDH40520.1	electron transport complex subunit RsxD .	14.9934	0.895793	0.606856	1.47612	0.139911	0.307464	20	10	35	11	10	8
TDH40519.1	electron transport complex subunit RsxG .	14.1053	1.15502	0.555552	2.07905	0.0376127	0.116652	21	20	23	7	7	10
TDH40518.1	electron transport complex subunit E .	11.5715	1.10202	0.601543	1.83199	0.0669522	0.179979	13	19	21	4	11	6
TDH40517.1	endonuclease III .	20.5046	0.481494	0.491683	0.979278	0.327443	0.533272	23	33	23	10	20	18
TDH40516.1	dipeptide/tripeptide permease DtpA .	351.345	1.37962	0.524007	2.63282	0.0084679	0.0355689	483	198	1026	170	242	138
TDH40515.1	glutathione transferase GstA .	198.831	-0.439916	0.406083	-1.08331	0.278669	0.478299	189	234	128	248	173	201
TDH40514.1	pyridoxal kinase PdxY .	72.108	-0.45951	0.382429	-1.20156	0.229535	0.42344	49	56	99	74	96	64
TDH40513.1	tyrosine--tRNA ligase .	378.137	-0.563237	0.374918	-1.50229	0.133021	0.29787	246	255	527	398	541	329
TDH40512.1	pyridoxamine 5'-phosphate oxidase .	146.074	-0.579227	0.315717	-1.83464	0.0665587	0.179429	107	122	161	156	170	158
TDH40511.1	C-type lysozyme inhibitor .	18.5156	-1.47542	0.5372	-2.74651	0.00602335	0.0268783	13	8	11	18	25	32
TDH40510.1	anhydro-N-acetylmuramic acid kinase .	75.8666	-1.32713	0.359589	-3.69069	0.00022365	0.00154518	39	43	62	98	100	101
TDH40509.1	outer membrane lipoprotein SlyB .	843.885	0.322446	0.341693	0.943674	0.345336	0.552684	1237	963	842	577	879	649
TDH40508.1	transcriptional regulator SlyA .	525.06	-0.0611707	0.30314	-0.20179	0.840081	0.914771	601	477	609	479	555	455
TDH40507.1	DUF1656 domain-containing protein .	33.5422	0.78893	0.495234	1.59304	0.11115	0.263496	58	38	42	11	29	29
TDH40506.1	HlyD family secretion protein .	24.0215	0.064025	0.443097	0.144494	0.88511	0.940926	21	28	33	20	28	18
TDH40505.1	FUSC family protein .	48.8212	0.364144	0.380207	0.957751	0.338189	0.544918	50	73	59	42	41	35
TDH40504.1	superoxide dismutase .Cu-Zn. SodC2 .	70.941	1.04939	0.550784	1.90527	0.0567452	0.15861	91	178	44	49	31	45
TDH40503.1	aldo/keto reductase family oxidoreductase .	114.357	0.381456	0.439484	0.867964	0.385414	0.592702	112	229	86	81	113	84
TDH40502.1	DUF1289 domain-containing protein .	17.75	0.910132	0.66452	1.36961	0.170809	0.351525	33	31	10	10	6	17
TDH40501.1	TetR/AcrR family transcriptional regulator .	20.3936	0.707336	0.503662	1.40439	0.160204	0.338903	28	24	31	16	10	16
TDH40500.1	N-ethylmaleimide reductase .	52.7261	0.17539	0.384293	0.456396	0.648105	0.798137	54	60	72	38	69	34
TDH40499.1	lactoylglutathione lyase .	126.804	0.182144	0.405749	0.448907	0.653499	0.801397	184	88	167	108	124	98
TDH40498.1	ribonuclease T .	42.3113	-0.152734	0.479863	-0.318286	0.750268	0.866819	50	22	60	38	58	30
TDH40497.1	ATP-dependent helicase .	75.101	-0.1428	0.406209	-0.351542	0.725182	0.851056	80	79	75	74	52	87
TDH40496.1	Grx4 family monothiol glutaredoxin .	356.678	-0.140428	0.432138	-0.32496	0.745212	0.863344	490	251	356	450	320	253
TDH40495.1	peptidoglycan endopeptidase .	132.651	-0.469532	0.393927	-1.19193	0.23329	0.426649	145	122	94	169	154	103
TDH40494.1	superoxide dismutase .Fe. .	3972.28	-1.23673	0.377473	-3.27635	0.00105159	0.00601609	2538	2587	2671	6191	3529	5291
TDH40493.1	MFS transporter .	55.0745	-0.0783916	0.441477	-0.177567	0.859063	0.92569	49	48	82	28	66	65
TDH40492.1	stress response protein YnhF .	164.322	-0.867608	0.368762	-2.35276	0.0186346	0.0678972	153	115	110	222	201	162
TDH40491.1	HTH-type transcriptional repressor PurR .	174.745	0.301474	0.392854	0.767394	0.442847	0.647186	167	148	333	148	178	112
TDH40490.1	LysR family transcriptional regulator .	48.0239	-0.201577	0.388484	-0.51888	0.603844	0.768744	55	46	45	38	55	50
TDH40489.1	Bcr/CflA family multidrug efflux MFS transporter .	99.0981	-0.495097	0.43075	-1.14939	0.250397	0.446524	108	67	93	143	104	71
TDH40488.1	cyclopropane fatty acyl phospholipid synthase .	1590.36	0.613491	0.335903	1.82639	0.0677908	0.181461	2387	2203	1668	1060	1196	1215
TDH40487.1	riboflavin synthase .	207.119	-0.502623	0.344272	-1.45996	0.144301	0.314629	167	143	261	199	292	192
TDH40486.1	multidrug efflux MATE transporter MdtK .	106.803	1.2943	0.386086	3.35237	0.000801239	0.00474118	173	173	151	72	61	38
TDH40485.1	hypothetical protein E1179_01175 .	116.261	1.74683	0.39805	4.38847	1.14149e-05	0.000114541	120	280	201	39	58	52
TDH40484.1	monooxygenase .	355.759	-2.53737	0.398214	-6.37188	1.8673e-10	4.39916e-09	126	88	129	712	439	493
TDH40483.1	FAD-NAD(P)-binding protein .	183.849	2.48633	0.499533	4.9773	6.44773e-07	8.4042e-06	293	572	158	52	49	52
TDH40482.1	hypothetical protein E1179_01150 .	27.6133	0.18048	0.480143	0.375888	0.707	0.839853	26	24	48	20	21	30
TDH40481.1	thiosulfate reductase cytochrome B subunit .	25.4893	-0.950171	0.473764	-2.00558	0.0449012	0.133626	15	17	26	22	32	39
TDH40480.1	4Fe-4S dicluster domain-containing protein .	14.7445	-0.737297	0.577658	-1.27635	0.20183	0.391581	9	10	18	10	17	24
TDH40479.1	YdhW family putative oxidoreductase system protein .	30.4637	-0.828956	0.488924	-1.69547	0.0899861	0.222067	15	23	36	21	42	46
TDH40478.1	aldehyde ferredoxin oxidoreductase .	106.033	-1.06842	0.377236	-2.83223	0.0046225	0.0214604	56	82	91	83	190	135
TDH40477.1	ferredoxin-like protein .	110.719	-1.29138	0.440191	-2.93369	0.0033496	0.0164573	79	85	45	91	231	129
TDH40476.1	fumarate hydratase FumD .	34.1976	0.759322	0.575081	1.32037	0.18671	0.371754	78	28	30	27	30	14
TDH40475.1	pyruvate kinase I .	853.553	1.54294	0.341964	4.51199	6.42209e-06	6.76638e-05	1320	1682	1176	463	376	356
TDH40474.1	major outer membrane lipoprotein .	29242.6	-0.128067	0.399502	-0.320567	0.748538	0.865875	40588	24823	24626	33457	30406	20602
TDH40473.1	L	243.974	2.25628	0.525297	4.29524	1.74501e-05	0.000165471	235	835	279	79	59	91
TDH40472.1	cysteine desulfuration protein SufE .	54.2805	2.61718	0.484216	5.40498	6.48159e-08	1.01172e-06	85	120	104	14	7	20
TDH40471.1	cysteine desulfurase .	102.81	2.75988	0.469386	5.87976	4.10865e-09	7.75329e-08	148	287	159	19	18	35
TDH40470.1	Fe-S cluster assembly protein SufD .	139.707	4.17184	0.588004	7.09491	1.29431e-12	4.23218e-11	145	565	176	13	10	17
TDH40469.1	Fe-S cluster assembly ATPase SufC .	103.833	3.4556	0.612068	5.64577	1.64445e-08	2.78455e-07	108	423	104	18	11	18
TDH40468.1	Fe-S cluster assembly protein SufB .	275.339	3.8535	0.617773	6.23772	4.43999e-10	9.73461e-09	287	1183	248	33	21	42
TDH40467.1	Fe-S cluster assembly scaffold SufA .	127.379	4.15568	0.579835	7.167	7.66576e-13	2.55054e-11	181	490	127	12	10	15
TDH40466.1	hypothetical protein E1179_01070 .	114.306	-0.425092	0.474085	-0.896658	0.369902	0.578333	89	114	121	114	61	174
TDH40465.1	1	29.4349	-1.45643	0.524272	-2.778	0.00546952	0.024766	13	24	15	37	25	54
TDH40464.1	FAD-binding oxidoreductase .	89.6024	-0.735067	0.33258	-2.2102	0.0270915	0.0903764	59	76	89	95	110	105
TDH40463.1	AI-2E family transporter YdiK .	82.3115	0.866954	0.359017	2.4148	0.0157438	0.0592424	132	106	109	48	61	53
TDH40462.1	DUF1870 family protein .	2.90217	-1.05772	1.12425	-0.94082	0.346797	0.55441	4	1	1	1	5	5
TDH40460.1	MFS transporter .	2.1936	3.37919	1.56925	2.15338	0.0312891	0.101004	7	2	4	0	1	0
TDH40459.1	quinate/shikimate dehydrogenase .	4.46652	-0.270903	0.912047	-0.297027	0.766446	0.874062	6	3	4	3	2	8
TDH40458.1	type I 3-dehydroquinate dehydratase .	30.0208	-0.940983	0.427617	-2.20053	0.0277696	0.0922331	20	26	22	39	43	28
TDH40457.1	acetate CoA-transferase YdiF .	2.35884	-0.70756	1.1352	-0.623294	0.533091	0.719323	1	2	3	2	2	4
TDH40456.1	AraC family transcriptional regulator .	10.1432	0.184489	0.614665	0.300146	0.764066	0.872809	14	12	9	8	8	10
TDH40455.1	electron transfer flavoprotein .	4.5326	0.13064	0.854212	0.152936	0.878449	0.936469	3	4	9	5	4	3
TDH40454.1	electron transfer flavoprotein subunit alpha .	6.99266	-0.75488	0.776366	-0.972326	0.330889	0.537039	5	10	2	6	7	11
TDH40453.1	FAD-dependent oxidoreductase .	4.29555	-0.0328793	0.849161	-0.0387198	0.969114	0.980488	4	6	4	3	4	5
TDH40452.1	ferredoxin family protein .	0.717978	-1.74209	2.17696	-0.800239	0.423572	NA	1	0	0	2	1	0
TDH40451.1	medium-chain fatty-acid--CoA ligase .	17.6852	-0.173588	0.545141	-0.318428	0.75016	0.866819	14	24	17	13	13	25
TDH40450.1	phosphoenolpyruvate synthase .	1953.73	-1.17467	0.341555	-3.43917	0.000583495	0.0035582	849	1291	1909	2513	2929	2103
TDH40449.1	posphoenolpyruvate synthetase regulatory kinase/phosphorylase PpsR .	117.014	0.32833	0.344079	0.95423	0.339967	0.547325	138	152	139	107	113	69
TDH40448.1	3-deoxy-7-phosphoheptulonate synthase AroH .	125.677	-0.972762	0.420439	-2.31368	0.0206852	0.0732577	87	60	135	146	125	182
TDH40447.1	hemin uptake protein HemP .	8.63234	0.953371	0.671107	1.42059	0.155435	0.330844	14	12	11	5	4	7
TDH40446.1	YdiU family protein .	57.7191	1.94179	0.488673	3.9736	7.07948e-05	0.000573771	69	168	67	20	23	23
TDH40444.1	endopeptidase .	168.554	-0.547826	0.3812	-1.43711	0.150686	0.323532	182	107	157	208	196	149
TDH40443.1	vitamin B12 ABC transporter ATP-binding protein BtuD .	33.9737	0.664026	0.431344	1.53943	0.123698	0.282813	44	43	51	16	38	21
TDH40442.1	glutathione peroxidase .	50.113	0.901714	0.451398	1.9976	0.0457597	0.134757	66	104	44	31	36	30
TDH40441.1	vitamin B12 ABC transporter permease BtuC .	47.9762	0.128798	0.371924	0.346303	0.729115	0.853823	47	65	54	41	51	36
TDH40440.1	integration host factor subunit alpha .	2345.32	-0.258587	0.325796	-0.793708	0.427365	0.632884	2283	2270	2487	2195	2023	2752
TDH40439.1	phenylalanine--tRNA ligase subunit beta .	944.6	0.658587	0.303405	2.17066	0.0299571	0.0977017	1029	1261	1566	654	645	713
TDH40438.1	phenylalanine--tRNA ligase subunit alpha .	179.074	1.12021	0.403263	2.77787	0.00547162	0.024766	167	221	444	100	129	87
TDH40436.1	50S ribosomal protein L20 .	2567.26	0.543563	0.345131	1.57494	0.115269	0.269298	3359	2310	4402	1951	2300	1578
TDH40435.1	50S ribosomal protein L35 .	1533.21	0.426392	0.349062	1.22154	0.221883	0.415954	2033	1293	2470	1211	1356	1066
TDH40434.1	translation initiation factor IF-3 .	3884.65	0.126473	0.33325	0.379513	0.704307	0.837441	4399	3174	5847	3350	3662	3266
TDH40433.1	threonine--tRNA ligase .	2802.3	-0.736086	0.335849	-2.19172	0.0284	0.0937521	1592	2170	3318	2526	4132	3182
TDH40432.1	hypothetical protein E1179_00885 .	7.88307	1.19461	0.74162	1.61081	0.107221	0.255619	12	10	14	8	3	2
TDH40431.1	DUF481 domain-containing protein .	16.684	-0.100608	0.514511	-0.195542	0.844969	0.917275	14	15	25	12	23	14
TDH40430.1	endoribonuclease GhoS .	117.054	0.063194	0.371696	0.170015	0.864998	0.929323	122	169	102	95	103	117
TDH40429.1	fructosamine kinase family protein .	1138.12	-2.04387	0.355581	-5.74798	9.03159e-09	1.60079e-07	477	631	347	1343	2124	1672
TDH40428.1	hypothetical protein E1179_00860 .	125.515	-0.180621	0.326745	-0.552789	0.580408	0.753676	126	137	124	118	121	128
TDH40427.1	hexitol phosphatase HxpB .	85.8415	-0.227286	0.380884	-0.596732	0.550687	0.732422	83	72	107	90	116	55
TDH40426.1	metal-dependent hydrolase .	10.5311	0.514867	0.618904	0.8319	0.405465	0.612495	18	12	10	7	9	8
TDH40425.1	L-cystine transporter .	149.673	-0.359223	0.613599	-0.585436	0.558255	0.738341	64	305	70	212	104	136
TDH40424.1	hypothetical protein E1179_00840 .	4.36928	0.488743	1.03546	0.472007	0.636922	0.790008	2	14	1	3	3	4
TDH40423.1	cell division activator CedA .	22.5415	0.282541	0.473304	0.596956	0.550537	0.732422	31	23	27	13	24	20
TDH40422.1	catalase HPII .	193.659	3.54055	0.556443	6.36283	1.98073e-10	4.63761e-09	454	443	258	43	10	28
TDH40421.1	chitin disaccharide deacetylase .	13.3551	0.0776301	0.557368	0.13928	0.889229	0.943461	17	10	18	10	13	13
TDH40420.1	6-phospho-beta-glucosidase .	10.6691	-0.225135	0.685658	-0.328348	0.742648	0.861427	5	16	12	8	6	17
TDH40419.1	PTS N	4.09727	-0.245658	0.895272	-0.274394	0.783782	0.884261	6	3	3	4	3	5
TDH40418.1	PTS N	25.1458	0.283364	0.559484	0.506473	0.612525	0.773698	44	25	19	26	14	21
TDH40417.1	PTS N	28.6792	-0.609789	0.44643	-1.36592	0.171963	0.35332	29	22	23	30	30	35
TDH40416.1	osmotically-inducible lipoprotein OsmE .	1483.25	3.87898	0.50463	7.68678	1.5088e-14	6.22052e-13	4339	2840	1680	248	130	132
TDH40415.1	ammonia-dependent NAD(+) synthetase .	102.551	0.801719	0.359214	2.23187	0.0256236	0.0863915	146	123	160	80	75	52
TDH40414.1	excinuclease Cho .	77.3158	-1.46028	0.402613	-3.627	0.000286736	0.00191477	34	59	44	76	105	132
TDH40413.1	environmental stress-induced protein Ves .	5.25946	-1.06784	0.84165	-1.26874	0.204533	0.394927	5	5	1	5	9	6
TDH40412.1	ATP-independent periplasmic protein-refolding chaperone .	77.3723	0.529855	0.462158	1.14648	0.251596	0.44719	134	106	53	56	62	57
TDH40411.1	succinylglutamate desuccinylase .	9.44993	2.68499	1.06351	2.52464	0.0115816	0.0461992	4	48	3	2	2	3
TDH40410.1	N-succinylarginine dihydrolase .	14.5296	2.20115	0.910528	2.41744	0.0156299	0.0588722	9	61	10	10	3	1
TDH40409.1	succinylglutamate-semialdehyde dehydrogenase .	17.6519	2.58501	0.759598	3.40313	0.000666186	0.00403005	16	71	14	5	5	4
TDH40408.1	arginine N-succinyltransferase .	2.92958	0.369585	1.25661	0.294112	0.768672	0.875022	1	10	0	3	2	2
TDH40407.1	succinylornithine/acetylornithine transaminase .	12.381	0.0757368	0.769819	0.0983825	0.921629	0.959765	8	28	6	19	5	8
TDH40406.1	exodeoxyribonuclease III .	77.2021	-0.650117	0.355727	-1.82757	0.0676139	0.181243	55	61	84	95	88	77
TDH40405.1	TVP38/TMEM64 family membrane protein YdjX .	17.0505	0.123888	0.612982	0.202107	0.839833	0.914771	28	12	17	23	11	10
TDH40404.1	protein YdjY .	10.7662	0.307136	0.653334	0.470106	0.63828	0.791115	7	15	18	8	5	13
TDH40403.1	TVP38/TMEM64 family protein .	16.4351	-0.0968515	0.563144	-0.171984	0.86345	0.928186	24	14	13	16	12	18
TDH40402.1	carboxymuconolactone decarboxylase family protein .	13.0088	0.297658	0.561059	0.53053	0.595745	0.761341	16	16	15	14	10	8
TDH40401.1	ABC transporter permease .	19.73	0.900142	0.588132	1.53051	0.12589	0.286444	40	23	19	17	8	12
TDH40400.1	ATP-binding cassette domain-containing protein .	24.3983	0.166803	0.527985	0.315923	0.752061	0.867739	38	22	23	27	15	20
TDH40399.1	sulfurtransferase .	63.1652	0.147813	0.394646	0.374547	0.707997	0.840248	55	85	81	63	44	56
TDH40398.1	CDP-alcohol phosphatidyltransferase family protein .	23.6598	-0.390209	0.477038	-0.817983	0.413367	0.620214	18	22	28	24	19	30
TDH40397.1	CTP pyrophosphohydrolase .	8.53748	0.237995	0.672829	0.353723	0.723546	0.85011	14	6	10	6	10	6
TDH40396.1	DUF1496 domain-containing protein .	12.2316	-0.643496	0.603975	-1.06543	0.28668	0.487394	12	13	6	17	14	10
TDH40395.1	NADP-specific glutamate dehydrogenase .	165.052	-1.35675	0.425196	-3.19088	0.00141839	0.00774642	123	73	106	290	217	145
TDH40394.1	DUF1266 domain-containing protein .	12.48	0.258747	0.608959	0.4249	0.670909	0.814493	16	8	21	6	14	12
TDH40393.1	DNA topoisomerase III .	160.771	0.411672	0.345068	1.19302	0.232863	0.426073	132	230	255	103	149	133
TDH40392.1	selenide	171.652	-0.632154	0.441354	-1.43231	0.152056	0.325479	64	210	183	195	178	199
TDH40391.1	NAD(P)H nitroreductase .	54.3763	-1.30231	0.478031	-2.72432	0.00644342	0.0283197	14	37	56	59	73	82
TDH40390.1	signal peptide peptidase SppA .	151.164	-0.511118	0.367058	-1.39247	0.16378	0.34311	108	105	205	162	201	134
TDH40389.1	L-asparaginase 1 .	58.9058	0.411974	0.359982	1.14443	0.252446	0.44849	57	87	80	46	55	40
TDH40388.1	bifunctional pyrazinamidase/nicotinamidase .	36.0799	0.120625	0.433458	0.278286	0.780793	0.882298	39	30	56	27	46	25
TDH40387.1	MFS transporter .	9.17486	0.320694	0.719868	0.445491	0.655965	0.803123	12	6	16	4	16	4
TDH40386.1	DeoR/GlpR transcriptional regulator .	49.545	-1.24478	0.438574	-2.83825	0.00453615	0.0211589	28	43	26	43	68	82
TDH40385.1	NADH-dependent methylglyoxal reductase .	9.09448	0.772252	0.645496	1.19637	0.231553	0.425101	12	13	13	3	9	7
TDH40384.1	sugar kinase .	3.7361	0.260978	0.991958	0.263093	0.792479	0.88826	6	4	3	2	1	6
TDH40383.1	ketose-bisphosphate aldolase .	6.1799	0.148682	0.829761	0.179187	0.857791	0.924611	8	10	3	9	5	2
TDH40382.1	NAD(P)-dependent alcohol dehydrogenase .	1.67593	-0.459224	1.48782	-0.308655	0.757584	0.869731	0	2	3	0	5	1
TDH40381.1	MFS transporter .	3.63634	-0.515738	0.934635	-0.551807	0.58108	0.754291	2	5	3	5	5	2
TDH40380.1	alcohol dehydrogenase .	8.13153	-0.986756	0.660693	-1.49352	0.135302	0.301327	6	5	7	8	11	11
TDH40379.1	DUF1315 family protein .	178.094	-3.37162	0.407784	-8.26814	1.36067e-16	7.3729e-15	26	50	28	309	254	322
TDH40378.1	peptide-methionine (R)-S-oxide reductase .	412.026	-3.492	0.413706	-8.44079	3.15212e-17	1.81151e-15	51	107	66	726	524	798
TDH40377.1	glyceraldehyde-3-phosphate dehydrogenase .	6453.88	0.373964	0.41262	0.906315	0.364769	0.573144	10869	6131	6430	5749	4337	5212
TDH40376.1	D-hexose-6-phosphate mutarotase .	138.661	-0.143647	0.416348	-0.345018	0.730081	0.85469	155	138	138	145	86	160
TDH40375.1	methylglyoxal reductase YeaE .	61.4226	-0.359406	0.430299	-0.835247	0.403579	0.611087	36	79	66	42	101	55
TDH40374.1	MltA-interacting protein .	537.602	0.197799	0.516677	0.382828	0.701847	0.836352	839	253	773	605	503	277
TDH40372.1	YeaH/YhbH family protein .	167.01	5.4469	0.68183	7.98865	1.36428e-15	6.38855e-14	169	774	148	6	9	6
TDH40371.1	GGDEF domain-containing protein .	22.1142	2.53403	0.58974	4.29686	1.73238e-05	0.000164684	51	39	32	3	6	9
TDH40370.1	GGDEF domain-containing protein .	72.818	0.486366	0.363175	1.33921	0.180503	0.363402	91	73	117	53	60	55
TDH40369.1	mischarged aminoacyl-tRNA deacylase .	85.728	-0.833367	0.462061	-1.80359	0.0712962	0.187914	68	41	95	139	92	69
TDH40368.1	hypothetical protein E1179_00545 .	4.46873	-0.199912	0.867974	-0.23032	0.817843	0.903322	2	5	7	6	3	4
TDH40367.1	DUF441 domain-containing protein .	16.9741	-0.787968	0.612795	-1.28586	0.198492	0.387085	11	5	26	14	28	19
TDH40366.1	AraC family transcriptional regulator .	17.0238	-0.322548	0.544211	-0.592689	0.553389	0.734442	20	15	14	20	12	19
TDH40365.1	2-nitroimidazole transporter .	19.3776	0.765367	0.489343	1.56407	0.117801	0.273451	28	28	24	14	16	10
TDH40364.1	DUF488 domain-containing protein .	46.3751	0.420806	0.402416	1.0457	0.2957	0.49584	65	62	46	37	41	32
TDH40363.1	DUF333 domain-containing lipoprotein YoaF .	34.5366	-1.16939	0.411213	-2.84377	0.00445838	0.0209031	23	23	24	47	46	39
TDH40362.1	diguanylate cyclase DgcP .	375.186	-1.44749	0.306944	-4.71581	2.40746e-06	2.74219e-05	177	212	283	404	615	517
TDH40361.1	hypothetical protein E1179_00510 .	10.0833	-1.71065	0.700795	-2.44102	0.0146459	0.0557189	3	3	10	15	21	8
TDH40360.1	GlsB/YeaQ/YmgE family stress response membrane protein .	523.625	3.31977	0.565293	5.87266	4.28859e-09	8.01312e-08	1573	728	730	111	36	105
TDH40359.1	DUF1869 domain-containing protein .	2.53923	0.883823	1.09959	0.803778	0.421525	0.627491	3	3	5	1	2	2
TDH40358.1	DUF1971 domain-containing protein .	4.66832	1.21232	0.861988	1.40642	0.159599	0.338001	5	7	10	2	4	2
TDH40357.1	leucine efflux protein LeuE .	97.4883	0.0499073	0.439355	0.113592	0.909561	0.952766	113	70	145	55	147	74
TDH40356.1	LysR family transcriptional regulator .	61.7703	0.952132	0.44769	2.12677	0.0334394	0.106674	91	120	55	36	55	28
TDH40355.1	multifunctional D-malate/3-isopropylmalate/tartarate dehydrogenase .	24.3353	-1.59335	0.62473	-2.55046	0.010758	0.0435951	5	17	19	43	15	39
TDH40354.1	BCCT family transporter .	10.6694	-0.658479	0.614141	-1.0722	0.283632	0.483731	12	7	8	10	18	9
TDH40353.1	carnitine monooxygenase subunit YeaW .	9.24416	-1.1795	0.659197	-1.7893	0.073566	0.191646	5	6	8	7	20	10
TDH40352.1	carnitine monooxygenase subunit YeaX .	11.5497	0.0739608	0.577561	0.128057	0.898104	0.94635	13	11	15	8	10	13
TDH40351.1	ribonuclease D .	68.3474	1.3122	0.404173	3.24663	0.0011678	0.00658168	84	86	157	32	51	28
TDH40350.1	long-chain-fatty-acid--CoA ligase FadD .	107.08	-1.49378	0.389504	-3.83507	0.000125528	0.000940967	48	83	55	141	124	166
TDH40349.1	Slp family lipoprotein YeaY .	87.6836	-0.540055	0.47862	-1.12836	0.259169	0.455084	45	77	120	61	81	142
TDH40348.1	tRNA (adenosine(37)-N6)-threonylcarbamoyltransferase complex dimerization subunit type 1 TsaB	86.1716	0.220652	0.382601	0.576715	0.564132	0.741813	67	93	153	69	91	63
TDH40347.1	ATP-dependent DNA helicase .	83.2839	-0.0539131	0.344154	-0.156654	0.875517	0.934942	66	102	105	66	88	82
TDH40346.1	DUF1889 family protein .	145.396	0.772386	0.447194	1.72718	0.0841349	0.210921	287	177	122	92	131	79
TDH40345.1	YoaH family protein .	64.3599	-0.225499	0.388221	-0.580853	0.56134	0.739803	70	48	77	57	63	71
TDH40344.1	aminodeoxychorismate synthase component 1 .	48.0835	0.10878	0.375579	0.289632	0.772098	0.877079	52	47	66	42	45	41
TDH40343.1	CoA pyrophosphatase .	30.939	1.016	0.446526	2.27533	0.022886	0.0791447	43	58	35	17	22	18
TDH40342.1	L-serine dehydratase 1 .	616.488	-0.482	0.406343	-1.18619	0.235548	0.429535	433	897	371	568	799	641
TDH40341.1	cyclic diguanylate phosphodiesterase .	34.3073	0.839539	0.461538	1.819	0.0689109	0.183553	47	65	32	24	24	20
TDH40340.1	TerC family protein .	364.788	-0.727466	0.433304	-1.67888	0.0931755	0.228304	180	311	438	532	287	405
TDH40339.1	PTS mannose transporter subunit IIAB .	1193.84	1.21367	0.375596	3.23131	0.00123225	0.00688355	1091	2129	2412	448	798	766
TDH40338.1	PTS mannose/fructose/sorbose transporter subunit IIC .	883.221	1.13664	0.387964	2.92974	0.00339242	0.0166246	767	1560	1777	364	537	628
TDH40337.1	PTS mannose transporter subunit IID .	1239.81	1.28908	0.359955	3.58122	0.000341988	0.00224422	1171	2188	2580	477	821	720
TDH40336.1	DUF986 domain-containing protein .	32.3063	0.750168	0.414357	1.81044	0.0702279	0.186016	36	44	55	23	25	19
TDH40335.1	manganese efflux pump MntP .	27.7165	-0.235578	0.49344	-0.47742	0.633063	0.787011	40	19	23	24	36	24
TDH40334.1	23S rRNA (guanine(745)-N(1))-methyltransferase .	147.729	0.510113	0.354194	1.44021	0.149808	0.322149	173	155	249	109	154	81
TDH40333.1	transcription antiterminator/RNA stability regulator CspE .	2581.31	1.2658	0.396509	3.19237	0.00141112	0.00772346	5118	3080	3599	1575	1773	901
TDH40332.1	DUF2627 domain-containing protein .	2135.31	1.44505	0.396009	3.64904	0.000263219	0.00177966	4210	2595	3342	1087	1522	644
TDH40331.1	hypothetical protein E1179_00350 .	145.518	1.74354	0.407392	4.27975	1.87102e-05	0.00017555	290	193	248	37	95	59
TDH40330.1	PhoP/PhoQ regulator MgrB .	31.7034	-0.00980708	0.496702	-0.0197444	0.984247	0.988608	49	19	34	24	37	28
TDH40329.1	hypothetical protein E1179_00340 .	43.7396	1.35145	0.446879	3.02421	0.00249287	0.0127432	71	81	54	21	35	14
TDH40328.1	DNA-binding transcriptional regulator KdgR .	182.689	-0.190222	0.326392	-0.582804	0.560025	0.739558	160	213	193	166	252	133
TDH40327.1	MFS transporter .	15.1739	0.180915	0.547627	0.330362	0.741127	0.860384	12	17	25	11	11	17
TDH40326.1	protease HtpX .	324.668	-1.4793	0.358893	-4.12184	3.75864e-05	0.000325492	170	162	237	549	439	326
TDH40325.1	carboxy terminal-processing peptidase .	485.726	0.219846	0.447923	0.490811	0.62356	0.77981	443	316	1004	333	604	339
TDH40324.1	RNA chaperone ProQ .	319.921	0.201556	0.376922	0.534742	0.592829	0.760557	282	274	596	253	348	234
TDH40323.1	paraquat-inducible protein A .	139.057	0.290533	0.37191	0.781193	0.434689	0.639912	170	191	140	111	97	133
TDH40322.1	PqiB family protein .	200.444	0.698376	0.307672	2.26987	0.0232153	0.0801233	264	299	253	135	171	121
TDH40321.1	16S rRNA (cytosine(1407)-C(5))-methyltransferase RsmF .	66.8533	-0.141934	0.373448	-0.380062	0.703899	0.837441	53	64	96	49	82	66
TDH40320.1	DUF1480 family protein .	175.978	3.12513	0.475935	6.5663	5.15801e-11	1.29565e-09	396	426	200	42	24	32
TDH40319.1	protein-serine/threonine phosphatase .	91.2093	2.27552	0.451607	5.0387	4.68702e-07	6.28193e-06	135	241	123	27	22	36
TDH40318.1	DUF2511 domain-containing protein .	104.891	-1.23119	0.340634	-3.61442	0.000301019	0.00199959	63	56	89	131	154	124
TDH40317.1	copper homeostasis membrane protein CopD .	76.9739	-0.287644	0.355416	-0.809318	0.418332	0.62377	67	72	91	89	83	62
TDH40316.1	CopC domain-containing protein YobA .	71.2962	-0.683843	0.353204	-1.93611	0.0528539	0.149496	57	52	72	85	91	68
TDH40315.1	DNA polymerase III subunit theta .	35.8853	-0.522765	0.487838	-1.0716	0.283902	0.483973	42	19	35	31	62	28
TDH40314.1	carbon-nitrogen hydrolase family protein .	57.3228	1.36848	0.475191	2.87984	0.00397876	0.0190789	99	100	70	44	24	19
TDH40313.1	exodeoxyribonuclease X .	68.6931	-0.472116	0.450168	-1.04875	0.294291	0.494407	63	64	62	109	57	50
TDH40312.1	oligopeptidase B .	120.63	0.896371	0.37658	2.38029	0.0172989	0.0641393	138	235	147	56	95	85
TDH40311.1	tellurite resistance TerB family protein .	40.095	-0.579945	0.452968	-1.28032	0.200432	0.389485	19	50	39	40	41	51
TDH40310.1	protein YebF .	197.446	2.08738	0.495631	4.21157	2.53605e-05	0.000225275	431	405	194	40	66	101
TDH40309.1	DNA damage-inducible protein YebG .	146.601	-0.796498	0.3526	-2.25893	0.0238879	0.0821456	109	134	110	153	153	203
TDH40308.1	phosphoribosylglycinamide formyltransferase 2 .	16.334	-1.04389	0.535346	-1.94994	0.0511832	0.146188	12	11	12	17	17	26
TDH40307.1	KHG/KDPG aldolase .	93.9332	-0.211183	0.449719	-0.469589	0.638648	0.791115	80	66	145	117	66	89
TDH40306.1	phosphogluconate dehydratase .	59.9593	-0.341739	0.396627	-0.861614	0.3889	0.595754	44	51	82	56	57	71
TDH40305.1	glucose-6-phosphate dehydrogenase .	137.379	-0.156798	0.336858	-0.465473	0.641593	0.793208	123	163	144	153	130	115
TDH40304.1	MurR/RpiR family transcriptional regulator .	171.205	0.023911	0.377084	0.0634104	0.94944	0.970845	206	202	155	182	131	149
TDH40303.1	pyruvate kinase II .	1174.36	-0.875737	0.37777	-2.31818	0.0204397	0.0728389	797	702	1262	1346	1112	1670
TDH40302.1	lauroyl-Kdo(2)-lipid IV(A) myristoyltransferase .	135.439	0.582726	0.319987	1.82109	0.0685925	0.18309	137	213	191	89	115	98
TDH40301.1	murein DD-endopeptidase MepM .	141.409	-0.265968	0.383071	-0.694303	0.487492	0.685059	91	126	217	134	189	112
TDH40300.1	zinc ABC transporter substrate-binding protein ZnuA .	131.317	0.327493	0.38409	0.852647	0.393855	0.601164	92	198	203	96	106	119
TDH40299.1	zinc ABC transporter ATP-binding protein ZnuC .	136.405	-1.09161	0.468416	-2.33043	0.0197836	0.0709925	58	136	98	130	121	251
TDH40298.1	zinc ABC transporter permease subunit ZnuB .	41.6834	-0.551567	0.449212	-1.22786	0.219501	0.412775	21	46	47	29	56	54
TDH40297.1	Holliday junction branch migration DNA helicase RuvB .	81.8858	-0.396924	0.340821	-1.16461	0.244176	0.438939	66	94	74	75	98	86
TDH40296.1	Holliday junction branch migration protein RuvA .	77.9637	-0.72896	0.339646	-2.14623	0.0318545	0.102393	64	68	61	77	105	89
TDH40295.1	YebB family permuted papain-like enzyme .	6.02493	-1.14506	0.807987	-1.41718	0.156432	0.332779	7	3	2	5	9	9
TDH40294.1	crossover junction endodeoxyribonuclease RuvC .	98.2492	0.0370334	0.415733	0.0890797	0.929019	0.961784	112	65	152	96	84	86
TDH40293.1	YebC/PmpR family DNA-binding transcriptional regulator .	164.197	-0.30241	0.328938	-0.919355	0.35791	0.566832	155	139	192	171	160	167
TDH40292.1	aspartate--tRNA ligase .	318.286	0.40176	0.3095	1.29809	0.194255	0.381	304	380	529	239	304	223
TDH40291.1	hydrolase .	28.0902	0.607902	0.430888	1.41081	0.158299	0.335811	37	31	44	19	24	19
TDH40290.1	DUF72 domain-containing protein .	22.0819	1.0945	0.500078	2.18865	0.0286223	0.094257	35	23	41	15	14	10
TDH40289.1	hypothetical protein E1179_00120 .	101.855	0.733941	0.398698	1.84084	0.0656446	0.177816	180	103	129	64	93	58
TDH40288.1	carboxy-S-adenosyl-L-methionine synthase CmoA .	71.51	1.17404	0.392066	2.9945	0.00274895	0.0139582	96	112	121	39	62	24
TDH40287.1	tRNA 5-methoxyuridine(34)/uridine 5-oxyacetic acid(34) synthase CmoB .	72.3723	0.64589	0.430503	1.50032	0.133533	0.298461	76	62	159	47	64	47
TDH40286.1	Trimethylamine-N-oxide reductase 2 .	26.4894	-0.0792183	0.473757	-0.167213	0.867202	0.930284	31	31	22	18	25	32
TDH40285.1	cytochrome c-type protein TorY .	4.39774	0.0472455	0.885623	0.0533471	0.957455	0.973886	2	9	4	3	4	5
TDH40284.1	copper homeostasis protein CutC .	268.842	0.421892	0.645171	0.653922	0.513162	0.702934	275	369	380	115	57	431
TDH40283.1	VOC family protein .	21.3433	-0.318151	0.493801	-0.64429	0.519387	0.708137	17	29	17	21	31	15
TDH40282.1	arginine--tRNA ligase .	342.504	0.364989	0.399035	0.914678	0.360361	0.569757	265	355	687	262	380	204
TDH40281.1	lysozyme inhibitor LprI family protein .	7.80194	1.1512	0.770993	1.49314	0.135401	0.301327	16	9	10	4	9	1
TDH40280.1	flagellar protein FlhE .	2.78761	0.342623	1.1102	0.308612	0.757616	0.869731	6	1	3	2	4	1
TDH40279.1	flagellar biosynthesis protein FlhA .	9.26186	0.468736	0.648302	0.72302	0.469668	0.669215	15	11	9	5	11	6
TDH40278.1	flagellar type III secretion system protein FlhB .	1.5879	0.954115	1.39067	0.686082	0.492662	0.688528	2	1	4	1	1	1
TDH40277.1	protein phosphatase CheZ .	4.20785	-0.444368	0.935638	-0.474936	0.634833	0.787932	1	6	5	6	2	5
TDH40276.1	two-component system response regulator .	3.33808	1.56234	1.08325	1.44228	0.149224	0.32123	4	5	8	0	4	1
TDH40275.1	chemotaxis response regulator protein-glutamate methylesterase .	0.625907	-0.290209	2.26961	-0.127867	0.898254	NA	0	0	2	0	1	1
TDH40274.1	protein-glutamate O-methyltransferase CheR .	2.78358	-0.0873039	1.02123	-0.0854891	0.931873	0.963104	2	4	3	2	3	3
TDH40273.1	methyl-accepting chemotaxis protein IV .	5.14356	-1.21894	0.829266	-1.46991	0.141587	0.310248	5	3	2	5	8	7
TDH40272.1	methyl-accepting chemotaxis protein II .	9.05931	-0.17835	0.752409	-0.237039	0.812627	0.900202	15	9	3	4	12	11
TDH40271.1	chemotaxis protein CheW .	8.85795	-0.680902	0.697101	-0.976762	0.328687	0.53438	9	10	3	7	10	13
TDH40270.1	chemotaxis protein CheA .	6.66846	-0.226554	0.720988	-0.314227	0.753348	0.867998	9	4	7	6	8	6
TDH40269.1	motility protein MotB .	3.63208	-0.129141	0.964745	-0.13386	0.893513	0.944674	1	4	7	2	6	3
TDH40268.1	flagellar motor stator protein MotA .	3.65837	0.714045	0.95112	0.750741	0.452809	0.653921	6	4	5	1	5	2
TDH40266.1	flagellar transcriptional regulator FlhD .	125.394	0.0319517	0.396761	0.0805314	0.935815	0.964875	103	104	220	90	159	102
TDH40144.1	glycerol-3-phosphate 1-O-acyltransferase .	306.493	-0.450739	0.361011	-1.24855	0.21183	0.403147	196	264	412	248	359	376
TDH40143.1	als operon DNA-binding transcriptional repressor AlsR .	102.566	-1.5471	0.349669	-4.42446	9.66837e-06	9.80538e-05	47	61	66	146	181	102
TDH40142.1	two-component system sensor histidine kinase PmrB .	26.2091	0.86242	0.487078	1.7706	0.0766272	0.197316	38	45	28	11	27	15
TDH40141.1	arginine decarboxylase .	86.5117	0.849638	0.427288	1.98844	0.0467627	0.136815	110	84	177	34	75	65
TDH40140.1	hypothetical protein E1179_02155 .	1.2299	0.163262	1.85207	0.0881512	0.929756	0.961784	3	0	1	0	0	3
TDH40139.1	DMT family transporter .	20.8747	0.471039	0.488482	0.96429	0.334901	0.541004	18	37	26	16	20	13
TDH40138.1	mgtA regulatory leader peptide MgtL .	41.4138	0.790929	0.595384	1.32843	0.184035	0.36875	67	25	81	21	56	12
TDH40136.1	acetyltransferase .	10.7737	-0.760363	0.617353	-1.23165	0.21808	0.411531	4	12	11	9	15	14
TDH40135.1	homoserine O-succinyltransferase .	30.9066	0.743248	0.545595	1.36227	0.173112	0.354675	67	26	30	24	24	16
TDH40134.1	malate synthase A .	803.335	2.39124	0.632714	3.77933	0.000157249	0.00113393	1090	2779	577	189	108	386
TDH40133.1	isocitrate lyase .	1163.21	4.44761	0.760025	5.85192	4.85916e-09	8.90377e-08	1458	5444	451	128	33	107
TDH40130.1	glyoxylate bypass operon transcriptional repressor IclR .	248.556	1.08678	0.450268	2.41364	0.0157941	0.0593726	198	529	413	89	150	201
TDH40129.1	methionine synthase .	261.946	-1.07367	0.336501	-3.19068	0.00141939	0.00774642	125	236	204	273	440	289
TDH40128.1	Na/Pi cotransporter family protein .	56.6216	0.737573	0.438679	1.68135	0.0926948	0.227435	79	104	48	41	45	32
TDH40127.1	dipeptidase PepE .	74.6031	-1.63706	0.416589	-3.92967	8.50613e-05	0.000672161	22	37	64	100	127	89
TDH40126.1	23S rRNA pseudouridine(2604) synthase RluF .	67.4704	-0.61027	0.391178	-1.56008	0.118741	0.274624	56	47	74	81	98	50
TDH40125.1	DUF3811 domain-containing protein .	101.918	-0.566934	0.344191	-1.64715	0.0995268	0.240792	78	90	105	107	156	81
TDH40124.1	lysine-sensitive aspartokinase 3 .	119.705	-0.847497	0.568242	-1.49144	0.135847	0.301327	61	90	138	61	328	74
TDH40123.1	glucose-6-phosphate isomerase .	770.216	0.996758	0.324865	3.06822	0.00215336	0.011204	1319	936	1088	449	546	436
TDH40122.1	hypothetical protein E1179_02885 .	3.00105	-1.22706	1.03735	-1.18288	0.236855	0.430471	2	1	3	3	6	3
TDH40121.1	YjbF family lipoprotein .	1.64365	-2.08472	1.53558	-1.35761	0.174589	0.356413	1	1	0	3	1	3
TDH40120.1	hypothetical protein E1179_02875 .	0.286294	1.54222	3.0903	0.49905	0.617744	NA	0	1	1	0	0	0
TDH40119.1	YjbH domain-containing protein .	25.6431	2.56652	0.578507	4.43645	9.14558e-06	9.32505e-05	59	53	30	4	11	6
TDH40118.1	hypothetical protein E1179_02865 .	7.52003	-2.02294	0.855072	-2.36581	0.0179908	0.0660593	2	4	4	2	19	14
TDH40117.1	phosphate-starvation-inducible protein PsiE .	14.3171	0.981773	0.555595	1.76706	0.0772175	0.198156	25	18	19	7	12	8
TDH40116.1	D-xylose-proton symporter .	28.4235	1.1978	0.476652	2.51294	0.011973	0.0474045	40	53	37	15	12	20
TDH40115.1	maltose ABC transporter permease .	159.658	5.09075	0.572219	8.89651	5.76314e-19	3.58354e-17	350	502	156	7	7	11
TDH40114.1	maltose ABC transporter permease MalF .	178.919	6.00217	0.628049	9.55685	1.21397e-21	9.59289e-20	290	665	208	5	3	7
TDH40109.1	chorismate--pyruvate lyase .	73.1518	-1.45975	0.423807	-3.44437	0.000572382	0.00350168	28	63	39	114	87	92
TDH40108.1	4-hydroxybenzoate octaprenyltransferase .	123.847	-1.59195	0.333682	-4.77088	1.83426e-06	2.12763e-05	67	70	66	185	182	147
TDH40107.1	diacylglycerol kinase .	48.2741	0.868391	0.38819	2.23703	0.0252845	0.0854762	56	86	65	26	41	29
TDH40106.1	repressor LexA .	256.169	-0.464391	0.320936	-1.44699	0.147899	0.319466	183	285	249	223	383	235
TDH40105.1	MATE family efflux transporter DinF .	35.0894	0.25664	0.456973	0.56161	0.574382	0.749722	38	38	51	31	45	15
TDH40104.1	CsbD family protein .	953.572	2.90966	0.652875	4.45669	8.32343e-06	8.60239e-05	2393	2161	840	339	55	190
TDH40103.1	zinc uptake transcriptional repressor Zur .	81.3506	0.365614	0.343528	1.06429	0.287196	0.487489	79	110	116	63	65	68
TDH40102.1	hypothetical protein E1179_02775 .	0.587694	1.18159	2.27697	0.518934	0.603807	NA	0	2	1	0	1	0
TDH40101.1	DUF2713 domain-containing protein .	1.07383	3.42384	1.8568	1.84394	0.0651914	0.176875	3	1	3	0	0	0
TDH40100.1	tRNA dihydrouridine(20/20a) synthase DusA .	74.6155	0.514932	0.440254	1.16963	0.242151	0.436748	51	91	157	44	79	51
TDH40099.1	envelope stress response protein PspG .	12.6987	0.452673	0.592248	0.764331	0.44467	0.647718	13	21	15	6	18	7
TDH40098.1	quinone oxidoreductase .	174.97	1.28742	0.45068	2.85661	0.00428192	0.0201823	224	438	155	81	97	103
TDH40097.1	replicative DNA helicase DnaB .	176.372	0.184612	0.356112	0.518409	0.604173	0.768744	155	172	303	158	173	128
TDH40096.1	alanine racemase .	67.3769	-0.523298	0.416718	-1.25576	0.209203	0.399664	46	44	96	57	102	66
TDH40095.1	aromatic amino acid transaminase .	55.5883	-0.182584	0.364515	-0.500895	0.616445	0.776545	44	59	71	51	70	45
TDH40094.1	hypothetical protein E1179_02735 .	0.536696	0.756932	2.6133	0.289646	0.772087	NA	2	0	0	1	0	0
TDH40093.1	class B acid phosphatase .	332.975	-0.509328	0.395978	-1.28625	0.198355	0.387016	252	445	209	403	393	287
TDH40092.1	YjbQ family protein .	274.36	1.12593	0.352565	3.19353	0.00140544	0.00770886	314	584	351	144	183	153
TDH40091.1	MmcQ/YjbR family DNA-binding protein .	125.908	1.38633	0.369263	3.75432	0.00017381	0.00123921	155	278	171	63	69	61
TDH40090.1	excinuclease ABC subunit UvrA .	281.828	0.246035	0.337971	0.727976	0.466628	0.667024	254	397	369	162	300	262
TDH40089.1	single-stranded DNA-binding protein SSB1 .	268.081	-0.479987	0.333603	-1.43879	0.150209	0.3228	242	216	281	306	369	201
TDH40088.1	hypothetical protein E1179_02705 .	46.9419	1.92258	0.50156	3.83321	0.000126482	0.000946245	68	48	133	14	17	23
TDH40087.1	c-di-GMP phosphodiesterase PdeC .	51.8305	2.09833	0.58796	3.56883	0.000358573	0.0023249	92	151	30	15	23	17
TDH40086.1	superoxide response transcriptional regulator SoxS .	49.3582	-1.30736	0.532078	-2.45708	0.014007	0.0537341	36	29	28	40	135	33
TDH40085.1	redox-sensitive transcriptional activator SoxR .	20.6412	0.663085	0.506746	1.30852	0.190699	0.376337	29	31	23	8	20	17
TDH40084.1	NCS2 family permease .	21.9224	0.0773202	0.46406	0.166617	0.867671	0.930472	20	22	33	18	20	21
TDH40083.1	Na+/H+ antiporter .	94.6175	-0.550419	0.363153	-1.51567	0.129604	0.292144	85	82	86	78	159	84
TDH40081.1	cation/acetate symporter ActP .	41.0736	-1.42185	0.720489	-1.97345	0.0484441	0.140373	15	47	12	108	26	24
TDH40080.1	DUF485 domain-containing protein .	9.71969	-1.98502	0.810303	-2.44972	0.0142967	0.0546646	2	8	3	24	6	11
TDH40079.1	acetate--CoA ligase .	51.5785	-0.643384	0.876777	-0.733806	0.463067	0.663298	26	99	8	126	23	16
TDH40078.1	ammonia-forming nitrite reductase cytochrome c552 subunit .	117.509	-0.312705	0.537606	-0.581663	0.560794	0.7396	86	68	200	46	190	138
TDH40077.1	cytochrome c nitrite reductase pentaheme subunit .	20.5649	0.0165665	0.615642	0.0269094	0.978532	0.984766	11	14	46	10	26	22
TDH40076.1	cytochrome c nitrite reductase Fe-S protein .	11.9626	-0.0341399	0.798132	-0.0427748	0.965881	0.978261	6	5	30	4	24	8
TDH40075.1	cytochrome c nitrite reductase subunit NrfD .	23.5239	-0.122517	0.887484	-0.138049	0.890202	0.943693	8	4	67	5	43	24
TDH40074.1	heme lyase CcmF/NrfE family subunit .	20.6697	-0.498933	0.595208	-0.838251	0.40189	0.609747	14	10	34	11	38	21
TDH40073.1	heme lyase NrfEFG subunit NrfF .	5.18271	-2.00078	0.95502	-2.09502	0.0361696	0.113946	2	0	5	4	13	7
TDH40072.1	heme lyase NrfEFG subunit NrfG .	9.02981	-0.792448	0.699669	-1.1326	0.25738	0.452964	8	3	11	6	18	9
TDH40071.1	glutamate/aspartate:proton symporter GltP .	126.882	-0.0935756	0.439818	-0.21276	0.831514	0.910072	142	84	179	159	125	77
TDH40070.1	sel1 repeat family protein .	102.226	-1.55061	0.362347	-4.27934	1.87444e-05	0.00017555	55	54	63	134	201	97
TDH40069.1	formate dehydrogenase subunit alpha .	329.36	-0.680989	0.448331	-1.51894	0.128777	0.290919	163	287	407	203	658	317
TDH40068.1	multidrug efflux transporter outer membrane subunit MdtP .	3.94526	0.251917	0.926964	0.271765	0.785802	0.88575	5	6	3	5	4	1
TDH40067.1	multidrug efflux transporter permease subunit MdtO .	8.89137	0.862944	0.716853	1.20379	0.228669	0.422475	19	7	11	4	10	4
TDH40066.1	multidrug efflux transporter periplasmic adaptor subunit MdtN .	6.50936	0.173669	0.714831	0.242952	0.808043	0.898682	6	7	10	4	6	7
TDH40065.1	hypothetical protein E1179_02590 .	0.394027	-2.21167	3.18331	-0.69477	0.487199	NA	0	0	0	2	0	0
TDH40064.1	alkyl sulfatase YjcS .	4.82244	0.787324	0.831993	0.946311	0.34399	0.550928	8	6	6	2	5	3
TDH40063.1	D-allose kinase .	12.4898	0.320295	0.591974	0.541063	0.588464	0.757958	17	16	12	13	7	10
TDH40062.1	D-allulose-6-phosphate 3-epimerase .	5.14312	-1.46876	0.818903	-1.79357	0.072882	0.190893	3	3	3	7	8	6
TDH40061.1	D-allose ABC transporter permease .	7.71479	-0.822575	0.812912	-1.01189	0.311592	0.514527	7	7	4	6	3	17
TDH40060.1	D-allose import ATP-binding protein AlsA .	8.80011	-1.34073	0.770392	-1.74032	0.081802	0.206437	8	4	4	20	9	5
TDH40059.1	D-allose-binding periplasmic protein .	14.8292	-1.7061	0.626245	-2.72433	0.0064433	0.0283197	6	10	7	32	19	11
TDH40058.1	bifunctional allose-6-phosphate isomerase/ribose-5-phosphate isomerase RpiB .	7.7338	0.403477	0.697952	0.578087	0.563205	0.741235	10	12	7	3	10	6
TDH40057.1	protein YjdP .	7.56027	0.669793	0.775694	0.863476	0.387876	0.595151	11	16	3	5	5	6
TDH40056.1	phosphonate metabolism protein PhnP .	9.96618	2.01462	0.701036	2.87377	0.00405603	0.0193956	13	26	14	3	4	4
TDH40055.1	aminoalkylphosphonate N-acetyltransferase .	10.6673	2.28719	0.69067	3.31155	0.000927809	0.00538925	19	23	16	3	3	4
TDH40054.1	ribose 1	0.625977	2.63743	2.16875	1.21611	0.223944	NA	2	1	1	0	0	0
TDH40053.1	alpha-D-ribose 1-methylphosphonate 5-triphosphate diphosphatase .	2.20355	-1.39612	1.25845	-1.1094	0.267258	0.464153	1	3	0	2	4	3
TDH40052.1	phosphonate C-P lyase system protein PhnL .	11.9065	0.424297	0.566557	0.748904	0.453915	0.65439	13	18	14	10	9	9
TDH40051.1	phosphonate C-P lyase system protein PhnK .	1.92393	0.0568973	1.38685	0.0410263	0.967275	0.979411	5	0	1	2	1	2
TDH40050.1	alpha-D-ribose 1-methylphosphonate 5-phosphate C-P-lyase PhnJ .	1.1369	2.26267	1.79133	1.26312	0.206544	0.397273	3	2	1	0	0	1
TDH40049.1	alpha-D-ribose 1-methylphosphonate 5-triphosphate synthase subunit PhnI .	1.02682	-0.219179	1.78122	-0.12305	0.902068	0.948445	2	0	1	2	1	0
TDH40048.1	phosphonate C-P lyase system protein PhnH .	1.43261	0.157475	1.45674	0.108101	0.913916	0.954595	2	2	1	1	3	0
TDH40047.1	phosphonate C-P lyase system protein PhnG .	0.462955	0.657799	2.47011	0.266303	0.790006	NA	1	0	1	0	1	0
TDH40046.1	phosphonate metabolism transcriptional regulator PhnF .	0.390804	-2.19513	2.81023	-0.781123	0.43473	NA	0	0	0	1	0	1
TDH40045.1	phosphonate ABC transporter substrate-binding protein .	1.07845	2.19663	1.79748	1.22206	0.221684	0.415954	1	2	3	1	0	0
TDH40044.1	phosphonate ABC transporter ATP-binding protein .	0.471241	0.683806	2.46028	0.277938	0.78106	NA	1	1	0	0	1	0
TDH40043.1	VOC family metalloprotein YjdN .	43.7203	2.62257	0.715578	3.66496	0.000247372	0.00169365	102	108	31	18	2	12
TDH40042.1	phnA family protein .	148.783	0.984935	0.383448	2.56862	0.0102103	0.0418884	253	165	227	110	93	72
TDH40041.1	clamp-binding protein CrfC .	20.0177	0.742796	0.497986	1.4916	0.135804	0.301327	30	29	23	9	18	15
TDH40040.1	hypothetical protein E1179_02455 .	3.83308	-0.783749	0.963198	-0.813694	0.41582	0.621927	5	1	3	6	3	4
TDH40039.1	proline/glycine betaine transporter ProP .	587.096	3.54637	0.338052	10.4906	9.54162e-26	9.78145e-24	1079	1178	1325	58	131	75
TDH40038.1	LpxT activity modulator PmrR .	6.00857	1.48049	0.812376	1.82242	0.0683908	0.18268	11	10	8	3	5	1
TDH40037.1	two-component system response regulator BasR .	38.7881	0.947959	0.468385	2.02389	0.0429816	0.129491	52	77	39	15	35	25
TDH40036.1	phosphoethanolamine transferase EptA .	18.7893	2.33573	0.576884	4.04888	5.14644e-05	0.00042808	26	45	33	7	4	6
TDH40035.1	arginine/agmatine antiporter .	91.4302	2.61652	0.617408	4.23791	2.25613e-05	0.000205709	216	46	253	12	30	30
TDH40034.1	AraC family transcriptional regulator .	116.866	2.2521	0.730707	3.08208	0.0020556	0.0107395	453	42	97	33	44	36
TDH40033.1	transcriptional regulator MelR .	53.6308	-1.05367	0.451034	-2.33612	0.0194849	0.0701196	38	55	21	59	85	59
TDH40032.1	alpha-galactosidase .	213.471	-0.0431483	1.36247	-0.0316692	0.974736	0.98317	86	561	57	65	582	30
TDH40031.1	melibiose:sodium transporter MelB .	270.292	0.211372	0.741517	0.285054	0.775603	0.878941	170	672	124	112	585	67
TDH40030.1	DUF2238 domain-containing protein .	19.4282	-0.307422	0.517434	-0.594129	0.552426	0.734175	15	24	19	12	34	16
TDH40029.1	class I fumarate hydratase .	90.0575	0.960316	0.505085	1.9013	0.0572631	0.159823	92	73	238	35	62	73
TDH40028.1	anaerobic C4-dicarboxylate transporter .	57.3762	1.7245	0.412341	4.18223	2.88665e-05	0.000254038	106	73	110	19	27	28
TDH40027.1	two-component system response regulator DcuR .	82.6985	1.417	0.391447	3.61989	0.000294729	0.00196124	157	126	108	35	57	35
TDH40025.1	4Fe-4S mono-cluster protein YjdI .	18.4124	3.99812	0.792321	5.04608	4.50962e-07	6.08718e-06	39	49	25	4	2	0
TDH40024.1	N-acetyltransferase .	87.4082	3.77511	0.538126	7.01529	2.2947e-12	7.0192e-11	194	223	112	13	5	14
TDH40023.1	type V toxin-antitoxin system endoribonuclease antitoxin GhoS .	24.3363	3.38165	0.636127	5.31601	1.06069e-07	1.62226e-06	61	42	41	1	6	5
TDH40022.1	type V toxin-antitoxin system toxin GhoT .	18.9074	1.89464	0.606012	3.1264	0.0017696	0.00940069	45	19	32	10	7	5
TDH40021.1	lysine--tRNA ligase .	1368.54	-0.923149	0.403049	-2.29041	0.0219973	0.0764063	577	901	1739	1518	1715	1717
TDH40020.1	dipeptide/tripeptide permease DtpC .	35.4305	0.632719	0.535163	1.18229	0.23709	0.430484	26	42	79	17	48	16
TDH40019.1	lysine decarboxylase CadA .	393.256	1.43578	0.672034	2.13647	0.032641	0.104493	354	346	1267	51	462	128
TDH40018.1	cadaverine/lysine antiporter .	132.754	0.843927	0.753407	1.12015	0.262651	0.458883	244	47	266	20	223	47
TDH40017.1	transcriptional regulator CadC .	59.3953	2.05604	0.479046	4.29196	1.77103e-05	0.000167519	137	80	93	17	36	13
TDH40016.1	transcriptional regulator .	98.305	1.25169	0.437425	2.86149	0.0042166	0.019967	161	190	100	67	59	35
TDH40015.1	protein-disulfide reductase DsbD .	51.5074	-0.33701	0.379536	-0.887953	0.374566	0.583461	42	52	57	61	51	46
TDH40014.1	divalent cation tolerance protein CutA .	20.759	-0.59525	0.509865	-1.16747	0.243022	0.437901	16	13	26	29	24	16
TDH40013.1	anaerobic C4-dicarboxylate transporter .	580.139	-0.399276	0.326953	-1.2212	0.222009	0.415954	406	602	666	438	868	567
TDH40012.1	aspartate ammonia-lyase .	13334.9	-2.23247	0.457986	-4.87454	1.0906e-06	1.35628e-05	2837	8696	4151	14493	32875	15860
TDH40011.1	membrane protein FxsA .	86.4414	-0.14263	0.399205	-0.357285	0.720879	0.84861	69	70	137	86	109	60
TDH40010.1	L-methionine/branched-chain amino acid exporter YjeH .	39.5174	-0.062879	0.43299	-0.14522	0.884537	0.940844	55	36	34	34	42	36
TDH40009.1	co-chaperone GroES .	347.863	0.257394	0.425322	0.605174	0.545063	0.72833	443	354	446	426	265	174
TDH40008.1	chaperonin GroEL .	1750.82	0.478995	0.391322	1.22404	0.220936	0.414856	2228	2283	2192	1894	1182	909
TDH40007.1	DUF4156 domain-containing protein .	179.468	-0.900737	0.315854	-2.85175	0.00434791	0.0204357	136	136	140	224	213	206
TDH40006.1	hypothetical protein E1179_02270 .	36.1374	-0.700204	0.401639	-1.74337	0.0812696	0.205269	30	25	36	36	50	39
TDH40005.1	EF-P beta-lysylation protein EpmB .	72.5986	0.499712	0.369739	1.35153	0.176527	0.35864	77	87	120	44	82	45
TDH40004.1	elongation factor P .	579.905	0.212274	0.418395	0.507353	0.611907	0.773397	730	388	936	588	549	352
TDH40003.1	entericidin A .	12.9726	0.350126	0.589969	0.593466	0.552869	0.734255	15	12	21	15	8	8
TDH40002.1	lipoprotein toxin entericidin B .	435.321	3.76823	0.55406	6.80112	1.0381e-11	2.89523e-10	1197	1015	379	81	36	43
TDH40001.1	quaternary ammonium compound-resistance protein SugE .	219.964	-0.540157	0.36569	-1.47709	0.139652	0.307072	215	227	142	184	297	249
TDH40000.1	outer membrane lipoprotein Blc .	88.653	1.63413	0.515549	3.16969	0.00152603	0.00825711	136	234	68	49	35	34
TDH39999.1	BlaEC family class C beta-lactamase .	37.45	1.58922	0.508084	3.12787	0.00176078	0.0093683	37	59	94	13	13	25
TDH39998.1	fumarate reductase subunit FrdD .	395.938	0.617593	0.339794	1.81755	0.0691329	0.184015	384	491	735	213	368	297
TDH39997.1	fumarate reductase subunit FrdC .	370.068	0.840357	0.351746	2.3891	0.0168897	0.0627452	363	536	697	168	345	239
TDH39996.1	succinate dehydrogenase/fumarate reductase iron-sulfur subunit .	586.727	0.812349	0.373431	2.17536	0.0296029	0.0968799	462	988	1078	288	509	401
TDH39995.1	fumarate reductase (quinol) flavoprotein subunit .	973.572	0.782371	0.403084	1.94096	0.0522629	0.148378	745	1842	1567	422	948	664
TDH39994.1	elongation factor P--(R)-beta-lysine ligase .	73.4052	0.146072	0.463534	0.315127	0.752665	0.867739	64	79	116	38	123	43
TDH39993.1	glutamate/gamma-aminobutyrate family transporter YjeM .	42.6037	0.215532	0.4659	0.462614	0.643641	0.794187	60	32	58	25	59	29
TDH39990.1	miniconductance mechanosensitive channel MscM .	111.674	-0.00107637	0.389509	-0.00276341	0.997795	0.998322	140	77	149	103	115	92
TDH39989.1	phosphatidylserine decarboxylase .	96.3961	-0.0160552	0.370857	-0.0432921	0.965469	0.978104	76	95	151	96	104	70
TDH39988.1	small ribosomal subunit biogenesis GTPase RsgA .	194.753	0.354264	0.308847	1.14705	0.25136	0.44719	190	253	286	144	207	130
TDH39987.1	oligoribonuclease .	67.6639	-0.448395	0.363679	-1.23294	0.217598	0.41103	42	73	77	64	90	65
TDH39986.1	tRNA epoxyqueuosine(34) reductase QueG .	129.354	1.22131	0.391486	3.11967	0.00181052	0.00957784	163	275	161	48	96	75
TDH39985.1	bifunctional ADP-dependent NAD(P)H-hydrate dehydratase/NAD(P)H-hydrate epimerase .	63.8334	1.72705	0.383228	4.50658	6.58813e-06	6.90298e-05	111	117	93	25	29	28
TDH39984.1	tRNA (adenosine(37)-N6)-threonylcarbamoyltransferase complex ATPase subunit type 1 TsaE	15.2374	0.469767	0.516055	0.910304	0.362662	0.571966	16	20	23	11	16	9
TDH39983.1	N-acetylmuramoyl-L-alanine amidase AmiB .	110.753	0.763677	0.321526	2.37516	0.0175412	0.0648776	140	143	179	71	95	64
TDH39982.1	DNA mismatch repair endonuclease MutL .	137.93	0.555706	0.305371	1.81977	0.0687933	0.183497	149	192	205	95	124	93
TDH39981.1	tRNA (adenosine(37)-N6)-dimethylallyltransferase MiaA .	1142.36	1.16392	0.31889	3.6499	0.000262337	0.00177687	1875	1715	1574	712	712	529
TDH39980.1	RNA chaperone Hfq .	801.564	0.825675	0.300312	2.74939	0.00597063	0.0266744	1177	1105	1078	499	692	434
TDH39979.1	GTPase HflX .	512.044	0.602306	0.328439	1.83384	0.0666771	0.179621	501	856	702	311	533	309
TDH39978.1	FtsH protease activity modulator HflK .	314.011	0.891885	0.396996	2.24658	0.0246667	0.0840617	382	344	637	206	299	120
TDH39977.1	protease modulator HflC .	410.857	0.50092	0.41601	1.20411	0.228548	0.422458	531	354	708	387	379	183
TDH39976.1	DUF2065 domain-containing protein .	4.36404	0.0654382	0.839714	0.0779291	0.937884	0.965708	3	6	6	3	5	4
TDH39975.1	adenylosuccinate synthase .	1351.9	-1.57212	0.311037	-5.05445	4.31631e-07	5.84706e-06	516	883	881	1883	1956	1751
TDH39974.1	HTH-type transcriptional repressor NsrR .	138.934	0.202341	0.411413	0.49182	0.622847	0.779689	118	144	238	67	160	138
TDH39973.1	ribonuclease R .	410.73	0.120968	0.343802	0.351852	0.724949	0.851047	329	628	472	275	490	346
TDH39972.1	23S rRNA (guanosine(2251)-2'-O)-methyltransferase RlmB .	114.649	0.0574258	0.327781	0.175196	0.860926	0.926643	107	134	148	101	136	79
TDH39971.1	DUF2170 family protein .	0.603426	2.59932	2.18331	1.19054	0.233834	NA	1	2	1	0	0	0
TDH39970.1	PspA/IM30 family protein .	1.4848	0.782565	1.47304	0.531258	0.59524	0.761341	3	2	1	0	1	2
TDH39969.1	DUF2491 family protein .	2.15987	0.0375753	1.19308	0.0314943	0.974875	0.98317	4	2	1	1	3	2
TDH39968.1	DUF350 domain-containing protein .	0.828054	1.68805	2.07153	0.814881	0.415141	NA	2	2	0	0	0	1
TDH39967.1	DUF1190 domain-containing protein .	1.49806	0.134876	1.45092	0.092959	0.925936	0.960542	3	1	1	2	2	0
TDH39966.1	glutathionylspermidine synthase preATP-grasp family protein .	7.40883	0.617491	0.709408	0.870432	0.384064	0.592418	12	10	7	7	5	4
TDH39965.1	isovaleryl-CoA dehydrogenase .	527.961	6.36354	0.599303	10.6182	2.45152e-26	2.65675e-24	896	1916	627	9	5	20
TDH39964.1	protease activator YjfN .	147.298	0.709453	0.615458	1.15272	0.249024	0.445028	108	432	68	76	156	87
TDH39963.1	biofilm peroxide resistance protein BsmA .	591.133	0.640061	0.619549	1.03311	0.301554	0.503209	631	1551	176	448	499	340
TDH39962.1	esterase .	25.0931	-0.534024	0.472953	-1.12913	0.258845	0.454746	23	29	15	28	29	25
TDH39961.1	HTH-type transcriptional regulator UlaR .	25.434	-0.637991	0.474367	-1.34493	0.178647	0.361079	23	23	19	29	22	33
TDH39960.1	L-ascorbate 6-phosphate lactonase .	16.3388	-0.506091	0.534599	-0.946674	0.343805	0.550928	16	19	9	17	19	17
TDH39959.1	PTS ascorbate transporter subunit IIC .	11.9319	-0.247855	0.624345	-0.396985	0.691379	0.829603	16	12	7	15	9	11
TDH39958.1	PTS ascorbate transporter subunit IIB .	4.44073	-0.324692	0.893515	-0.363387	0.716316	0.846001	5	3	5	6	7	1
TDH39957.1	PTS ascorbate transporter subunit IIA .	6.28344	0.58625	0.912761	0.642282	0.52069	0.709403	11	8	5	7	0	6
TDH39956.1	3-keto-L-gulonate-6-phosphate decarboxylase UlaD .	7.04699	0.0675638	0.745607	0.0906158	0.927798	0.961513	7	5	12	3	6	10
TDH39955.1	L-ribulose-5-phosphate 3-epimerase UlaE .	6.09995	-0.45594	0.772641	-0.590106	0.55512	0.736213	4	7	6	10	4	5
TDH39954.1	L-ribulose-5-phosphate 4-epimerase UlaF .	7.90685	-0.356128	0.652161	-0.546075	0.585015	0.756292	7	8	8	6	11	8
TDH39953.1	DUF1471 domain-containing protein .	11.3238	0.269243	0.61709	0.43631	0.662612	0.808911	16	16	8	9	8	11
TDH39952.1	30S ribosomal protein S6 .	618.221	-0.830683	0.440309	-1.88659	0.0592154	0.163706	417	272	803	629	1111	519
TDH39951.1	primosomal replication protein N .	292.747	-1.27624	0.498396	-2.5607	0.0104461	0.0425128	127	103	351	297	643	256
TDH39950.1	30S ribosomal protein S18 .	200.208	-0.998642	0.505877	-1.97408	0.0483726	0.140273	111	80	260	233	407	128
TDH39949.1	50S ribosomal protein L9 .	685.42	-0.962954	0.408539	-2.35707	0.01842	0.0673742	422	340	796	810	1215	548
TDH39947.1	cell division protein YtfB .	88.3679	0.0174666	0.382001	0.0457239	0.96353	0.976923	87	131	75	67	111	70
TDH39946.1	FKBP-type peptidyl-prolyl cis-trans isomerase .	116.832	0.219898	0.414366	0.530685	0.595637	0.761341	138	125	151	138	101	58
TDH39945.1	D-serine/D-alanine/glycine transporter .	144.41	-1.25912	0.45886	-2.74402	0.00606925	0.0270196	84	123	73	273	131	144
TDH39944.1	iron-sulfur cluster repair protein YtfE .	13.0459	-1.55222	0.605197	-2.56481	0.0103233	0.0421487	6	6	10	24	15	14
TDH39943.1	NAD(P)H:quinone oxidoreductase .	13.015	-0.684996	0.546002	-1.25457	0.209636	0.399975	10	13	10	14	19	12
TDH39942.1	transcriptional regulator .	9.63861	-0.882673	0.668795	-1.3198	0.186903	0.37177	11	3	8	9	15	11
TDH39941.1	2'	208.02	-2.79293	0.337763	-8.26889	1.35216e-16	7.3729e-15	39	60	77	301	418	300
TDH39940.1	3'(2')	271.404	-0.509379	0.482048	-1.0567	0.29065	0.491281	201	422	113	252	345	292
TDH39938.1	YtfJ family protein .	128.73	0.170848	0.517505	0.330138	0.741296	0.860384	138	247	60	110	99	122
TDH39937.1	DUF1107 domain-containing protein .	1269.25	1.47828	0.510702	2.89461	0.00379632	0.0182966	2837	2314	801	745	608	489
TDH39936.1	HlyC/CorC family transporter .	329.233	0.0892563	0.30282	0.29475	0.768185	0.87473	282	442	408	250	376	270
TDH39935.1	peptide-methionine (S)-S-oxide reductase MsrA .	126.982	-0.271241	0.407823	-0.665096	0.505989	0.696582	145	151	77	134	137	113
TDH39934.1	autotransporter assembly complex protein TamA .	109.599	0.512911	0.394444	1.30034	0.193485	0.380522	109	208	110	66	98	88
TDH39933.1	autotransporter assembly complex protein TamB .	318.188	-0.406569	0.292147	-1.39166	0.164026	0.343161	303	308	288	298	392	321
TDH39932.1	gamma-glutamylcyclotransferase .	189.729	-0.726334	0.409389	-1.77419	0.0760313	0.196181	188	95	184	253	235	166
TDH39929.1	inorganic diphosphatase .	724.78	0.794725	0.40171	1.97835	0.0478887	0.139403	1152	637	1225	579	562	332
TDH39928.1	galactofuranose ABC transporter substrate-binding protein YtfQ .	65.1677	-1.42766	0.636757	-2.24208	0.0249564	0.0848002	23	80	14	91	50	113
TDH39927.1	sugar ABC transporter ATP-binding protein .	31.2656	-0.344099	0.524564	-0.65597	0.511843	0.701888	22	52	17	29	30	37
TDH39926.1	ABC transporter permease .	6.18078	-0.527903	0.832524	-0.634099	0.526016	0.712906	2	10	5	11	6	3
TDH39925.1	sugar ABC transporter permease YjfF .	12.1601	-0.087581	0.647846	-0.135188	0.892463	0.944674	9	24	6	11	14	10
TDH39924.1	class 1 fructose-bisphosphatase .	437.725	-0.485612	0.322641	-1.50512	0.132294	0.296567	272	406	549	432	543	447
TDH39923.1	UDP-N-acetylmuramate:L-alanyl-gamma-D-glutamyl-meso-diaminopimelate ligase .	148.651	-0.805982	0.359841	-2.23983	0.0251019	0.0850103	91	94	178	166	203	158
TDH39922.1	ribosome-associated protein .	142.706	1.03445	0.382683	2.70315	0.00686864	0.0299801	147	303	189	69	95	96
TDH39921.1	metalloprotease PmbA .	115.709	0.0982237	0.357608	0.274669	0.783571	0.884261	109	175	112	88	138	89
TDH39920.1	cytochrome b562 .	61.2872	-0.409276	0.385074	-1.06285	0.28785	0.487853	51	52	72	71	82	43
TDH39919.1	anaerobic ribonucleoside-triphosphate reductase-activating protein .	32.7506	0.352595	0.488681	0.721525	0.470587	0.66977	28	37	59	14	45	24
TDH39918.1	anaerobic ribonucleoside-triphosphate reductase .	290.213	0.758053	0.362897	2.08889	0.0367177	0.11472	272	472	480	157	310	150
TDH39917.1	alpha	361.75	1.2698	0.493115	2.57506	0.0100224	0.0412309	627	375	677	135	394	96
TDH39916.1	PTS trehalose transporter subunit IIBC .	495.718	1.60784	0.553362	2.90559	0.00366563	0.0177799	1212	334	851	214	386	107
TDH39915.1	trehalose operon repressor .	24.252	-0.556786	0.544665	-1.02225	0.306661	0.508822	31	21	11	19	40	23
TDH39914.1	magnesium-translocating P-type ATPase .	33.1388	-0.134793	0.418508	-0.322079	0.747393	0.864815	37	30	37	27	45	26
TDH39913.1	2-iminobutanoate/2-iminopropanoate deaminase .	709.406	-0.948013	0.463179	-2.04675	0.0406824	0.124242	548	495	548	1371	565	568
TDH39912.1	aspartate carbamoyltransferase regulatory subunit .	13.1116	-0.904537	0.622081	-1.45405	0.145932	0.316297	6	10	15	11	30	9
TDH39911.1	aspartate carbamoyltransferase .	9.58785	-1.51044	0.744973	-2.02751	0.0426104	0.128577	2	8	7	9	27	6
TDH39910.1	pyrBI operon leader peptide .	11.3018	1.38558	0.691436	2.00392	0.0450789	0.133764	23	19	11	5	11	2
TDH39909.1	RidA family protein .	32.7436	1.34327	0.511572	2.62578	0.00864519	0.0361934	68	54	29	14	23	15
TDH39908.1	SDR family oxidoreductase .	26.2572	-0.737869	0.49302	-1.49663	0.134489	0.300246	29	14	21	23	44	26
TDH39907.1	TetR/AcrR family transcriptional regulator .	25.9241	-0.921631	0.507651	-1.81548	0.0694501	0.184729	17	11	32	22	43	31
TDH39906.1	YhcH/YjgK/YiaL family protein .	32.1178	0.364983	0.430623	0.847568	0.396678	0.603773	42	30	47	21	29	28
TDH39905.1	hypothetical protein E1179_01730 .	14.3983	2.77895	0.712917	3.89799	9.69934e-05	0.000756988	31	22	29	1	2	7
TDH39904.1	ornithine carbamoyltransferase .	8.3268	-0.13165	0.776531	-0.169536	0.865375	0.929323	10	10	6	10	14	1
TDH39903.1	ribonuclease E inhibitor RraB .	408.907	0.935004	0.300615	3.11031	0.00186893	0.00984562	535	603	639	193	316	277
TDH39902.1	GNAT family N-acetyltransferase .	24.4674	-1.2455	0.485277	-2.56657	0.010271	0.0420257	17	10	21	30	43	24
TDH39901.1	DUF898 domain-containing protein .	2.82552	1.11853	1.06624	1.04904	0.294162	0.494407	3	4	6	1	2	2
TDH39900.1	valine--tRNA ligase .	515.66	-0.105075	0.333913	-0.314676	0.753008	0.867869	513	432	703	474	665	368
TDH39899.1	DNA polymerase III subunit chi .	23.298	0.43858	0.456647	0.960437	0.336835	0.543204	32	24	32	17	21	17
TDH39898.1	leucyl aminopeptidase .	386.738	-0.389598	0.324316	-1.20129	0.229638	0.42344	396	350	350	434	482	307
TDH39897.1	lipopolysaccharide ABC transporter permease LptF .	135.992	0.553454	0.360844	1.53378	0.125085	0.284782	194	201	132	97	114	95
TDH39896.1	lipopolysaccharide ABC transporter permease LptG .	167.399	0.612946	0.354839	1.72739	0.0840969	0.210921	254	174	234	103	169	102
TDH39895.1	DUF853 domain-containing protein .	40.6585	1.03596	0.447603	2.31446	0.0206423	0.0731739	41	90	51	25	27	22
TDH39894.1	DNA-binding transcriptional regulator IdnR .	17.9172	-0.173703	0.521155	-0.333303	0.738905	0.859187	23	15	17	14	27	13
TDH39893.1	gnt-II system L-idonate transporter .	18.1501	-0.0560316	0.501668	-0.111691	0.911069	0.953555	18	19	22	10	22	20
TDH39892.1	gluconate 5-dehydrogenase .	7.06834	-2.22463	0.842702	-2.63988	0.00829363	0.0349919	4	3	1	12	6	13
TDH39891.1	L-idonate 5-dehydrogenase .	12.3728	-3.00777	0.712846	-4.21938	2.44971e-05	0.000220184	3	3	3	16	17	27
TDH39890.1	gluconokinase .	9.78401	-0.916953	0.668269	-1.37213	0.170022	0.350363	8	11	3	13	11	11
TDH39889.1	NADPH-dependent aldehyde reductase Ahr .	53.9809	3.52531	0.507622	6.94476	3.79093e-12	1.10608e-10	101	149	76	7	9	8
TDH39757.1	acetyl-CoA C-acetyltransferase .	122.213	-1.71703	0.435139	-3.94593	7.94905e-05	0.000636092	40	101	49	195	203	124
TDH39755.1	SDR family oxidoreductase .	1.48233	-0.504434	1.44686	-0.34864	0.72736	0.852294	2	1	1	2	3	0
TDH39754.1	hydrogenase 3 maturation protein HypC .	11.2155	-1.02631	0.648471	-1.58266	0.113498	0.266912	3	14	8	10	21	12
TDH39753.1	DNA invertase .	0.486973	2.26647	2.59781	0.872454	0.382961	NA	2	1	0	0	0	0
TDH39752.1	inner membrane protein YpjD .	87.1516	-1.598	0.380048	-4.20472	2.61405e-05	0.000231661	55	47	39	133	124	104
TDH39741.1	helix-turn-helix transcriptional regulator .	3.60601	0.65164	0.965929	0.674625	0.499914	0.693341	2	7	6	3	4	1
TDH39740.1	HAAAP family serine/threonine permease .	105.357	0.345518	0.459395	0.752116	0.451981	0.653658	146	69	173	83	128	53
TDH39739.1	5-dehydro-4-deoxy-D-glucuronate isomerase .	16.6818	-0.20026	0.588658	-0.340197	0.733708	0.855737	24	17	9	12	27	12
TDH39738.1	2-dehydro-3-deoxy-D-gluconate 5-dehydrogenase .	14.0944	-1.53488	0.60969	-2.51748	0.0118196	0.0469354	6	12	6	10	25	24
TDH39737.1	sugar porter family MFS transporter .	43.8629	0.0116013	0.441872	0.0262548	0.979054	0.984766	56	35	53	27	43	51
TDH39736.1	aspartate/glutamate racemase .	10.986	0.297779	0.60511	0.492108	0.622643	0.779689	13	9	18	11	8	8
TDH39735.1	LysR family transcriptional regulator .	20.4232	0.240705	0.482249	0.49913	0.617688	0.776893	24	21	28	12	19	21
TDH39734.1	diaminopimelate decarboxylase .	42.4315	-1.76665	0.728679	-2.42446	0.0153311	0.057977	14	23	28	19	167	17
TDH39733.1	HTH-type transcriptional regulator GalR .	122.435	-0.434738	0.334914	-1.29806	0.194267	0.381	91	141	114	101	164	130
TDH39732.1	bifunctional acyl-ACP--phospholipid O-acyltransferase/long-chain-fatty-acid--ACP ligase .	97.7934	0.858556	0.32447	2.64602	0.00814446	0.0345161	124	151	142	54	76	64
TDH39731.1	lysophospholipid transporter LplT .	40.2772	1.11524	0.393757	2.8323	0.00462146	0.0214604	58	58	66	19	28	24
TDH39730.1	NADP(H)-dependent aldo-keto reductase .	211.311	0.379293	0.298993	1.26857	0.204596	0.394927	250	288	249	155	204	154
TDH39729.1	lipoprotein YgdR .	132.864	0.355755	0.466852	0.762029	0.446043	0.647718	225	146	107	143	101	75
TDH39728.1	TerC family protein .	86.4994	1.09401	0.371849	2.94208	0.00326016	0.0160803	117	100	175	48	66	41
TDH39727.1	DNA mismatch repair endonuclease MutH .	31.8731	-0.528148	0.417831	-1.26402	0.206222	0.39696	29	24	33	31	36	37
TDH39726.1	hypothetical protein E1179_04155 .	5.98392	-0.367205	0.756152	-0.485624	0.627234	0.783371	8	4	5	5	9	5
TDH39725.1	RNA pyrophosphohydrolase .	372.004	-0.395598	0.323087	-1.22443	0.22079	0.414787	307	348	412	267	483	435
TDH39724.1	phosphoenolpyruvate-protein phosphotransferase PtsP .	277.102	-0.271745	0.299703	-0.906714	0.364558	0.573114	213	281	345	255	347	247
TDH39723.1	prolipoprotein diacylglyceryl transferase .	60.9787	0.103395	0.392203	0.263626	0.792068	0.888062	56	77	77	67	60	36
TDH39722.1	thymidylate synthase .	120.994	-0.325017	0.325582	-0.998264	0.318151	0.523308	98	112	148	117	160	101
TDH39721.1	prepilin peptidase-dependent protein .	2.66446	-0.283915	1.09653	-0.258922	0.795695	0.89059	2	2	4	1	2	5
TDH39720.1	prepilin peptidase-dependent protein .	6.08252	-0.319937	0.781424	-0.409428	0.682226	0.821854	4	10	4	3	8	8
TDH39719.1	DUF2509 family protein .	2.25023	-1.48571	1.24213	-1.1961	0.231659	0.425101	0	2	2	4	2	3
TDH39718.1	prepilin-type N-terminal cleavage/methylation domain-containing protein .	1.49118	-0.579681	1.3699	-0.423156	0.672182	0.814493	1	1	2	2	2	1
TDH39717.1	RecBCD enzyme subunit RecC .	99.4475	-0.0503458	0.338674	-0.148656	0.881825	0.938486	88	97	141	78	108	96
TDH39716.1	pitrilysin .	147.113	0.107317	0.325018	0.330189	0.741257	0.860384	151	139	217	122	154	119
TDH39715.1	RecBCD enzyme subunit RecB .	146.728	-0.0826693	0.347076	-0.238188	0.811735	0.900202	109	202	165	132	139	145
TDH39714.1	RecBCD enzyme subunit RecD .	97.9654	0.547989	0.435316	1.25883	0.208092	0.398681	86	209	92	69	92	62
TDH39713.1	amino-acid N-acetyltransferase .	42.5658	-0.488239	0.403164	-1.21102	0.225889	0.419793	28	51	39	49	51	38
TDH39712.1	N-acetylmuramoyl-L-alanine amidase .	70.0893	0.44161	0.401921	1.09875	0.271878	0.469596	86	58	124	49	71	47
TDH39711.1	murein transglycosylase A .	116.785	-1.6017	0.365283	-4.38482	1.16081e-05	0.000115695	69	50	71	165	149	167
TDH39710.1	tRNA cyclic N6-threonylcarbamoyladenosine(37) synthase TcdA .	25.1731	-0.275907	0.519531	-0.531071	0.59537	0.761341	18	24	34	34	15	25
TDH39709.1	cysteine desulfurase sulfur acceptor subunit CsdE .	65.0144	-0.573013	0.375814	-1.52473	0.127328	0.288848	58	61	53	59	106	56
TDH39708.1	cysteine desulfurase CsdA .	159.813	-0.597653	0.303698	-1.96792	0.0490775	0.141452	119	134	170	157	215	166
TDH39707.1	YgdI/YgdR family lipoprotein .	253.655	1.7717	0.466717	3.79609	0.000146997	0.0010743	581	460	214	112	99	104
TDH39706.1	transcriptional regulator GcvA .	50.9342	-0.2135	0.379224	-0.562991	0.573441	0.749504	39	48	71	44	61	48
TDH39705.1	DUF423 domain-containing protein .	9.35495	0.516061	0.676797	0.762505	0.445759	0.647718	8	9	20	6	5	10
TDH39704.1	23S rRNA (cytidine(2498)-2'-O)-methyltransferase RlmM .	94.1468	-0.00643053	0.325135	-0.0197781	0.98422	0.988608	94	98	119	86	92	83
TDH39703.1	L-fucose operon activator .	141.257	-1.02211	0.433209	-2.3594	0.0183044	0.0670808	111	114	79	239	179	103
TDH39702.1	L-fucose mutarotase .	50.1065	-1.65761	0.508611	-3.25909	0.00111769	0.00631147	42	15	20	79	65	64
TDH39701.1	L-fuculokinase .	25.7956	-1.32223	0.447306	-2.95598	0.00311675	0.0154736	13	16	20	35	36	31
TDH39700.1	L-fucose isomerase .	37.9002	-1.53496	0.411328	-3.73172	0.000190178	0.00133582	15	23	27	52	60	45
TDH39687.1	glucarate dehydratase-related protein .	6.14918	2.93716	0.982288	2.99013	0.00278863	0.0141407	10	17	9	0	2	2
TDH39686.1	glucarate dehydratase .	14.2767	1.91082	0.620168	3.08113	0.00206219	0.0107591	26	28	20	6	9	2
TDH39685.1	two-component sensor histidine kinase BarA .	129.186	0.482833	0.364583	1.32435	0.185388	0.370289	170	117	210	84	109	106
TDH39684.1	23S rRNA (uracil(1939)-C(5))-methyltransferase RlmD .	134.524	-0.109564	0.351449	-0.311748	0.755232	0.868579	137	167	121	142	122	119
TDH39683.1	GTP pyrophosphokinase .	265.127	-0.5511	0.287294	-1.91824	0.05508	0.154404	213	242	257	249	332	296
TDH39682.1	MazF-MazE toxin-antitoxin system antitoxin MazE .	23.9345	-0.9764	0.46676	-2.09187	0.0364504	0.114262	13	17	24	21	36	32
TDH39681.1	endoribonuclease MazF .	36.8067	-0.561664	0.422422	-1.32963	0.183641	0.368156	26	30	43	40	35	45
TDH39680.1	nucleoside triphosphate pyrophosphohydrolase .	148.603	0.376121	0.359088	1.04743	0.2949	0.494936	197	210	141	93	152	118
TDH39679.1	CTP synthase (glutamine hydrolyzing) .	1004.58	-0.118427	0.345462	-0.342809	0.731742	0.855426	708	1296	1227	674	1348	941
TDH39678.1	phosphopyruvate hydratase .	3071	0.621347	0.310996	1.99792	0.0457249	0.134757	4153	4066	4006	2392	2048	2183
TDH39677.1	YgcG family protein .	3.08246	1.22829	1.07	1.14794	0.250994	0.44719	5	6	3	1	1	3
TDH39676.1	hypothetical protein E1179_03885 .	0	NA	NA	NA	NA	NA	0	0	0	0	0	0
TDH39675.1	7-carboxy-7-deazaguanine synthase QueE .	63.7982	0.834199	0.359646	2.3195	0.0203677	0.0726761	87	85	98	32	56	41
TDH39674.1	sugar kinase .	6.01678	-0.226275	0.742661	-0.304681	0.760609	0.871508	8	5	5	5	7	6
TDH39673.1	MFS transporter .	3.61199	0.314094	0.931546	0.337175	0.735985	0.856316	6	3	4	3	4	2
TDH39672.1	FAD-linked oxidoreductase .	11.9691	1.06965	0.667395	1.60272	0.108996	0.259199	26	16	10	6	12	4
TDH39671.1	MFS transporter .	1.74432	0.568649	1.34308	0.423392	0.672009	0.814493	1	5	1	1	2	1
TDH39670.1	electron transfer flavoprotein subunit beta/FixA family protein .	1.86372	0.51617	1.31538	0.392412	0.694754	0.831819	3	2	2	2	0	2
TDH39669.1	electron transfer flavoprotein subunit alpha/FixB family protein .	2.60849	-0.57446	1.0814	-0.531217	0.595268	0.761341	2	3	2	1	5	3
TDH39668.1	glycerol-3-phosphate responsive antiterminator .	11.99	0.365541	0.574412	0.636374	0.524532	0.712652	13	16	16	7	16	7
TDH39667.1	ferredoxin family protein .	4.16862	-0.163754	0.869835	-0.188258	0.850674	0.918476	3	6	4	4	3	5
TDH39666.1	FAD-dependent oxidoreductase .	26.2453	0.0330993	0.525958	0.0629314	0.949821	0.970845	15	39	36	13	41	21
TDH39665.1	6-carboxytetrahydropterin synthase QueD .	37.5491	0.200914	0.46398	0.433023	0.664998	0.810259	35	32	68	26	51	23
TDH39664.1	NADPH-dependent assimilatory sulfite reductase flavoprotein subunit .	26.5065	0.901541	1.4571	0.618723	0.536099	0.721584	9	102	5	36	4	8
TDH39663.1	assimilatory sulfite reductase (NADPH) hemoprotein subunit .	45.1047	0.456563	1.5806	0.288855	0.772693	0.877229	9	161	6	73	5	20
TDH39662.1	phosphoadenosine phosphosulfate reductase .	51.6945	-0.0480002	1.61971	-0.0296351	NA	NA	5	162	5	104	15	18
TDH39653.1	aminopeptidase .	45.0285	0.289888	0.43329	0.669038	0.503471	0.695942	38	50	79	28	59	29
TDH39652.1	sulfate adenylyltransferase subunit 2 .	12.167	1.49662	1.01049	1.48108	0.138586	0.305614	6	52	2	11	3	3
TDH39651.1	sulfate adenylyltransferase subunit CysN .	25.5043	1.18084	0.681521	1.73265	0.0831572	0.209023	19	80	19	22	9	11
TDH39650.1	adenylyl-sulfate kinase .	8.28236	0.908021	0.75995	1.19484	0.232148	0.425587	7	21	8	8	6	2
TDH39649.1	DUF3561 family protein .	11.3789	0.500871	0.617694	0.810873	0.417438	0.623609	14	13	17	13	9	4
TDH39648.1	cell division protein FtsB .	72.3172	0.340969	0.375989	0.906859	0.364481	0.573114	101	79	84	43	75	61
TDH39647.1	2-C-methyl-D-erythritol 4-phosphate cytidylyltransferase .	40.4986	0.76208	0.422603	1.8033	0.0713409	0.187914	59	39	70	23	34	27
TDH39646.1	2-C-methyl-D-erythritol 2	23.5822	0.207411	0.480463	0.431689	0.665967	0.81118	27	19	38	16	29	17
TDH39645.1	tRNA pseudouridine(13) synthase TruD .	115.687	-0.683989	0.336865	-2.03045	0.0423106	0.12808	88	79	128	116	156	126
TDH39644.1	5'/3'-nucleotidase SurE .	61.5047	-0.119721	0.368126	-0.325216	0.745018	0.863344	61	79	54	53	72	54
TDH39643.1	protein-L-isoaspartate O-methyltransferase .	80.185	-0.331986	0.359778	-0.922753	0.356136	0.565198	86	80	66	70	107	74
TDH39642.1	murein hydrolase activator NlpD .	467.319	0.35511	0.375338	0.946107	0.344094	0.550928	502	773	454	343	329	448
TDH39641.1	RNA polymerase sigma factor RpoS .	2376.33	1.01342	0.446743	2.26846	0.0233013	0.080347	3234	5361	1800	1498	1346	1469
TDH39640.1	GntP family transporter .	53.0348	-2.20128	0.554349	-3.97094	7.15909e-05	0.000578986	19	19	25	52	172	35
TDH39639.1	HPr family phosphocarrier protein .	67.8508	-4.34252	0.563097	-7.71185	1.24005e-14	5.22612e-13	8	6	7	95	220	62
TDH39638.1	aldolase .	98.852	-5.01995	0.657297	-7.63726	2.21891e-14	9.04983e-13	3	6	11	91	398	86
TDH39637.1	four-carbon acid sugar kinase family protein .	140.662	-4.4171	0.605739	-7.29208	3.05206e-13	1.09212e-11	17	13	11	126	571	111
TDH39636.1	NAD(P)-dependent oxidoreductase .	124.383	-5.11162	0.795614	-6.42475	NA	NA	8	8	7	59	641	54
TDH39635.1	DeoR/GlpR transcriptional regulator .	64.8586	-1.71599	0.476725	-3.59955	0.000318772	0.00210645	27	52	21	80	146	59
TDH39634.1	protein-serine/threonine phosphatase .	7.92819	-0.415892	0.768272	-0.541334	0.588277	0.757958	11	5	6	2	14	10
TDH39633.1	DNA mismatch repair protein MutS .	81.1304	-0.429182	0.388425	-1.10493	0.269191	0.466188	61	64	106	103	84	69
TDH39632.1	nitrous oxide-stimulated promoter family protein .	4.94837	-0.900114	0.86873	-1.03613	0.300143	0.501295	7	2	2	5	8	5
TDH39631.1	formate hydrogenlyase transcriptional activator FlhA .	87.9672	1.46435	0.420232	3.48463	0.000492821	0.00307952	116	191	121	26	69	39
TDH39630.1	hydrogenase maturation carbamoyl dehydratase HypE .	80.5674	-0.695264	0.426348	-1.63074	0.102945	0.247603	46	70	91	51	146	89
TDH39629.1	hydrogenase formation protein HypD .	89.9312	-0.187261	0.430615	-0.434867	0.663659	0.809589	77	112	90	42	126	104
TDH39628.1	hydrogenase nickel incorporation protein HypB .	42.0999	-0.98929	0.473691	-2.08847	0.0367551	0.114743	19	38	38	27	83	51
TDH39627.1	hydrogenase maturation nickel metallochaperone HypA .	8.17959	-1.01868	0.703118	-1.44881	0.147392	0.318733	4	10	4	6	14	11
TDH39626.1	hypothetical protein E1179_03620 .	0.332794	-0.252914	3.00083	-0.0842814	0.932833	NA	0	0	1	0	0	1
TDH39625.1	formate hydrogenlyase regulatory protein HycA .	7.8445	-0.595648	1.11461	-0.534399	0.593065	0.760557	1	6	15	1	28	1
TDH39624.1	4Fe-4S dicluster domain-containing protein .	3.09393	-1.39785	1.32221	-1.05721	0.290415	0.491103	0	2	4	2	12	0
TDH39623.1	formate hydrogenlyase subunit 3 .	11.1168	-1.24434	0.893751	-1.39226	0.163843	0.34311	2	5	16	7	38	3
TDH39622.1	formate hydrogenlyase subunit HycD .	2.3965	-1.66146	1.36375	-1.2183	0.223111	0.417081	0	2	2	3	8	0
TDH39621.1	hydrogenase large subunit .	17.0661	-1.276	0.875599	-1.45729	0.145036	0.315617	8	4	22	8	63	4
TDH39620.1	formate hydrogenlyase subunit HycF .	4.1727	-1.95798	1.31604	-1.48778	0.13681	0.303107	0	2	4	2	19	0
TDH39619.1	formate hydrogenlyase subunit HycG .	5.31772	-1.14891	0.952271	-1.2065	0.227626	0.421163	3	7	1	3	16	3
TDH39618.1	formate hydrogenlyase maturation protein HycH .	5.89745	-0.0603007	0.797977	-0.075567	0.939764	0.966308	8	2	9	5	8	4
TDH39617.1	hydrogenase maturation peptidase HycI .	65.1581	-0.462567	0.391954	-1.18016	0.237938	0.431598	56	70	55	49	109	58
TDH39616.1	6-phospho-beta-glucosidase .	19.1014	0.82591	0.555833	1.4859	0.137307	0.303821	20	38	23	7	12	19
TDH39615.1	PTS cellobiose/arbutin/salicin transporter subunit IIBC .	17.4047	0.556112	0.52446	1.06035	0.288985	0.48934	18	23	28	8	13	18
TDH39614.1	LacI family DNA-binding transcriptional regulator .	26.3037	-0.371312	0.437241	-0.849217	0.395761	0.603102	22	28	26	29	34	20
TDH39613.1	electron transport protein HydN .	13.0194	-0.220021	0.705703	-0.311776	0.755211	0.868579	9	9	23	6	30	6
TDH39612.1	carbamoyltransferase HypF .	42.6175	-0.764907	0.432871	-1.76706	0.0772186	0.198156	38	22	44	37	60	53
TDH39611.1	NADH:flavorubredoxin reductase NorW .	7.57526	-0.266789	0.721596	-0.369721	0.711591	0.84293	5	9	9	3	8	12
TDH39610.1	anaerobic nitric oxide reductase flavorubredoxin .	20.1015	0.932713	0.503772	1.85146	0.0641036	0.174548	32	29	25	10	12	16
TDH39609.1	nitric oxide reductase transcriptional regulator NorR .	17.1238	0.445246	0.541471	0.822289	0.410912	0.617508	25	26	13	14	14	12
TDH39608.1	arabinose-5-phosphate isomerase GutQ .	37.3931	-0.606111	0.406347	-1.49161	0.135802	0.301327	28	42	28	39	50	37
TDH39607.1	glucitol operon DNA-binding transcriptional repressor SrlR .	68.8696	-0.632632	0.382617	-1.65343	0.0982427	0.238562	53	79	46	70	99	66
TDH39606.1	transcriptional regulator GutM .	6.0427	0.475544	0.750755	0.633422	0.526458	0.713163	8	9	6	3	5	6
TDH39605.1	sorbitol-6-phosphate dehydrogenase .	32.7284	0.301471	0.427264	0.705585	0.480446	0.678456	26	48	47	26	27	28
TDH39604.1	PTS glucitol/sorbitol transporter subunit IIA .	4.70056	0.964883	0.847377	1.13867	0.254841	0.450635	4	8	9	2	4	3
TDH39603.1	PTS glucitol/sorbitol transporter subunit IIB .	8.98232	0.338054	0.675455	0.500484	0.616734	0.776651	9	18	6	7	8	7
TDH39602.1	PTS glucitol/sorbitol transporter subunit IIC .	11.3342	1.04697	0.639175	1.63801	0.10142	0.244556	16	19	15	5	4	11
TDH39601.1	murein transglycosylase .	54.8426	0.732112	0.386366	1.89487	0.0581099	0.161473	60	100	67	34	45	36
TDH39600.1	nicotinamide-nucleotide amidase .	30.2145	0.127141	0.472515	0.269073	0.787873	0.886668	35	34	35	29	40	13
TDH39599.1	recombinase RecA .	648.965	0.0148153	0.284822	0.0520159	0.958516	0.974179	675	762	714	607	626	551
TDH39598.1	recombination regulator RecX .	8.59931	-0.142407	0.629546	-0.226206	0.821041	0.904784	8	10	9	9	9	7
TDH39597.1	alanine--tRNA ligase .	1106.72	-0.474492	0.358665	-1.32294	0.185856	0.37048	812	733	1563	1138	1411	1042
TDH39596.1	carbon storage regulator .	1607.06	1.50666	0.35341	4.26321	2.01507e-05	0.000185965	2476	3461	1859	756	834	727
TDH39595.1	fructose-1-phosphate/6-phosphogluconate phosphatase .	60.1238	0.165016	0.345519	0.477587	0.632944	0.787011	59	75	77	48	61	49
TDH39594.1	DedA family protein .	60.1857	0.280012	0.357902	0.782369	0.433998	0.639283	68	78	72	46	67	40
TDH39593.1	glutamate--cysteine ligase .	661.617	1.39391	0.316627	4.40236	1.0708e-05	0.000108307	1145	1077	908	300	436	289
TDH39592.1	S-ribosylhomocysteine lyase .	748.654	1.88266	0.450267	4.1812	2.89971e-05	0.000254597	1964	965	815	258	378	261
TDH39591.1	multidrug efflux MFS transporter permease subunit EmrB .	39.2132	0.453242	0.400253	1.13239	0.257472	0.452964	45	46	59	34	29	28
TDH39590.1	multidrug efflux MFS transporter periplasmic adaptor subunit EmrA	46.9491	-0.0779129	0.403925	-0.19289	0.847045	0.917693	32	50	72	38	54	43
TDH39589.1	multidrug efflux transporter EmrAB transcriptional repressor EmrR .	273.67	-0.273215	0.348986	-0.782884	0.433695	0.639086	240	215	370	307	264	251
TDH39588.1	L-valine transporter subunit YgaH .	25.3414	-0.686672	0.461904	-1.48661	0.137118	0.303612	20	20	24	32	23	30
TDH39587.1	branched-chain amino acid ABC transporter permease .	110.466	-0.847103	0.366187	-2.31331	0.0207057	0.073262	95	67	97	104	139	150
TDH39586.1	proline/glycine betaine ABC transporter substrate-binding protein ProX .	128.042	-0.70371	0.587444	-1.19792	0.230949	0.425032	125	75	118	251	52	113
TDH39585.1	glycine/betaine ABC transporter permease .	53.3924	0.613219	0.516507	1.18724	0.235132	0.428984	68	33	114	51	38	27
TDH39584.1	proline/glycine betaine ABC transporter ATP-binding protein ProV .	169.296	0.847916	0.561449	1.51023	0.130985	0.293806	196	74	465	115	141	83
TDH39583.1	ribonucleoside-diphosphate reductase 2 subunit beta .	14.5977	-1.82425	0.576498	-3.16436	0.00155425	0.00839782	9	7	5	16	28	20
TDH39582.1	class 1b ribonucleoside-diphosphate reductase subunit alpha .	14.5623	0.811835	0.576209	1.40892	0.158858	0.336618	25	20	15	7	9	13
TDH39581.1	class Ib ribonucleoside-diphosphate reductase assembly flavoprotein NrdI .	0.634194	-0.263613	2.11231	-0.124799	0.900683	NA	0	1	1	0	1	1
TDH39580.1	glutaredoxin-like protein NrdH .	0.433584	2.13704	2.6751	0.798866	0.424368	NA	0	2	1	0	0	0
TDH39579.1	DUF883 domain-containing protein .	321.408	4.13563	0.475925	8.68966	3.63516e-18	2.1886e-16	741	781	454	45	19	29
TDH39578.1	DUF2002 family protein .	20.6811	0.399487	0.567383	0.704087	0.481379	0.679519	33	30	13	12	27	12
TDH39577.1	L-alanine exporter AlaE .	172.487	-0.813235	0.421787	-1.92807	0.0538461	0.151963	175	77	155	153	242	219
TDH39576.1	DNA-binding protein StpA .	42.9284	1.42087	0.626675	2.26732	0.0233708	0.0805134	117	23	58	16	36	15
TDH39575.1	thiosulfate sulfurtransferase YgaP .	17.9019	-0.146371	0.499565	-0.292997	0.769524	0.875729	12	24	21	16	23	14
TDH39574.1	transcriptional regulator .	9.04243	-0.702503	0.642297	-1.09374	0.27407	0.473168	6	9	8	6	16	10
TDH39573.1	YqaE/Pmp3 family membrane protein .	67.7805	4.46359	0.586102	7.61571	2.62243e-14	1.05818e-12	167	167	85	7	3	6
TDH39572.1	potassium binding protein Kbp .	525.241	3.41559	0.587008	5.81865	5.93243e-09	1.07151e-07	1304	1272	513	114	30	93
TDH39571.1	DNA-binding transcriptional regulator CsiR .	48.2418	1.28561	0.580915	2.21308	0.0268924	0.0897914	83	111	27	35	25	17
TDH39570.1	GABA permease .	38.0758	2.74455	0.760665	3.60809	0.00030846	0.00204186	95	98	18	14	2	10
TDH39569.1	4-aminobutyrate aminotransferase GabT .	57.1983	2.67477	0.575467	4.64799	3.35179e-06	3.70651e-05	111	170	40	15	16	12
TDH39568.1	NADP-dependent succinate-semialdehyde dehydrogenase I .	34.4424	2.89568	0.603499	4.79815	1.60137e-06	1.88633e-05	67	97	34	9	11	3
TDH39567.1	L-2-hydroxyglutarate oxidase LhgO .	39.2595	2.30233	0.545463	4.22087	2.4336e-05	0.000219255	81	93	37	13	9	14
TDH39566.1	carbon starvation induced protein CsiD .	49.0603	2.31074	0.655829	3.52339	0.000426064	0.00271151	130	97	32	25	14	6
TDH39541.1	integrase .	60.0456	9.23516	1.24001	7.44766	9.50099e-14	3.64013e-12	127	114	156	0	0	0
TDH39540.1	SsrA-binding protein SmpB .	177.234	0.114627	0.313911	0.365158	0.714994	0.845114	147	234	235	143	181	150
TDH39539.1	type II toxin-antitoxin system toxin RatA .	175.989	-1.24911	0.357094	-3.49797	0.000468805	0.00295378	90	96	163	237	286	171
TDH39538.1	RnfH family protein .	69.1817	-1.66925	0.364201	-4.58332	4.57645e-06	4.94544e-05	31	38	41	83	136	79
TDH39537.1	outer membrane protein assembly factor BamE .	439.859	-0.386055	0.315998	-1.2217	0.221821	0.415954	439	330	486	418	578	401
TDH39536.1	DNA repair protein RecN .	120.219	-0.304194	0.389949	-0.780087	0.43534	0.640026	144	124	80	118	134	116
TDH39535.1	NAD(+) kinase .	59.1847	0.441035	0.429908	1.02588	0.304947	0.507755	61	112	52	47	55	38
TDH39534.1	molecular chaperone GrpE .	1.77578	1.896	1.50665	1.25842	0.208242	0.398681	3	5	1	1	0	1
TDH39533.1	nucleotide exchange factor GrpE .	565.432	-0.236926	0.46234	-0.512451	0.608336	0.771664	676	258	768	651	652	398
TDH39532.1	DUF21 domain-containing protein .	167.378	-0.936567	0.348698	-2.6859	0.00723348	0.0313203	104	101	179	194	258	165
TDH39531.1	signal recognition particle protein .	302.429	-0.0241258	0.35522	-0.0679178	0.945851	0.969101	217	328	466	210	384	268
TDH39530.1	30S ribosomal protein S16 .	555.948	0.0442014	0.400195	0.11045	0.912053	0.954058	465	424	1013	423	721	409
TDH39529.1	ribosome maturation factor RimM .	1156.72	0.0358409	0.457136	0.0784031	0.937507	0.965708	758	877	2357	802	1626	839
TDH39528.1	tRNA (guanosine(37)-N1)-methyltransferase TrmD .	1236.23	0.0360982	0.447436	0.0806781	0.935698	0.964875	865	914	2477	882	1719	886
TDH39527.1	50S ribosomal protein L19 .	679.232	0.125129	0.396319	0.315729	0.752209	0.867739	600	538	1246	539	857	447
TDH39526.1	OmpA family protein .	52.0828	0.325624	0.40548	0.803058	0.421941	0.627617	51	57	86	34	66	32
TDH39525.1	diguanylate cyclase DgcN .	90.6886	0.531917	0.346277	1.5361	0.124514	0.283993	90	112	157	58	86	64
TDH39524.1	DUF4154 domain-containing protein .	118.241	0.00745422	0.423618	0.0175966	0.985961	0.988899	112	113	170	53	150	131
TDH39523.1	DUF2799 domain-containing protein .	31.4038	2.50529	0.588878	4.25434	2.09665e-05	0.000192557	57	90	27	10	9	7
TDH39522.1	3-deoxy-7-phosphoheptulonate synthase AroF .	78.2154	0.904418	0.355899	2.54122	0.0110466	0.0445387	100	117	121	35	70	49
TDH39521.1	T-protein .	61.2558	0.541862	0.413564	1.31023	0.190119	0.376016	51	76	118	37	47	54
TDH39520.1	bifunctional chorismate mutase/prephenate dehydratase .	255.529	-2.07429	0.328214	-6.31994	2.61666e-10	5.97891e-09	105	112	106	410	466	278
TDH39519.1	ribosome-associated translation inhibitor RaiA .	5495.17	-1.39266	0.49417	-2.81818	0.00482963	0.0222856	3632	4770	1412	4909	11588	6329
TDH39518.1	outer membrane protein assembly factor BamD .	683.049	0.197908	0.326043	0.606999	0.543851	0.728005	776	639	1000	623	702	450
TDH39517.1	23S rRNA pseudouridine(1911/1915/1917) synthase RluD .	210.876	1.13084	0.325502	3.47416	0.000512457	0.00318126	284	392	279	123	136	108
TDH39516.1	polyphenol oxidase .	72.8734	1.41422	0.375579	3.76544	0.000166257	0.0011876	111	121	118	25	55	33
TDH39515.1	ATP-dependent chaperone ClpB .	8326.19	-0.348125	0.499655	-0.696732	0.485971	0.683458	10571	8762	4153	11049	5406	8530
TDH37496.1	phage terminase large subunit family protein .	19.0261	7.57724	1.26317	5.99858	1.99054e-09	3.99476e-08	38	41	47	0	0	0
TDH37495.1	hypothetical protein E1179_05190 .	133.431	4.25909	0.545422	7.80879	5.77416e-15	2.59206e-13	326	236	265	6	28	5
TDH37494.1	glutathione ABC transporter ATP-binding protein GsiA .	83.472	0.149614	0.498757	0.299974	0.764197	0.872809	85	144	59	89	44	79
TDH37493.1	NAD(P)-dependent oxidoreductase .	54.1407	-0.651978	0.373554	-1.74534	0.0809265	0.204922	44	43	52	55	59	68
TDH37492.1	DNA helicase IV .	118.207	-0.10919	0.368747	-0.296111	0.767145	0.874333	109	166	100	92	122	126
TDH37491.1	Lambda prophage-derived head-to-tail joining protein W .	1.14379	3.50051	2.04701	1.71006	0.0872548	0.217592	5	2	0	0	0	0
TDH37490.1	phage portal protein .	51.1341	9.00124	1.27636	7.05228	1.76012e-12	5.51745e-11	152	103	73	0	0	0
TDH37489.1	S49 family peptidase .	42.4813	8.73381	1.26286	6.91589	4.64937e-12	1.33599e-10	113	93	69	0	0	0
TDH37488.1	head decoration protein .	11.2464	6.81378	1.30366	5.22663	1.72625e-07	2.51833e-06	30	21	22	0	0	0
TDH37487.1	major capsid protein .	71.8908	8.52786	1.25069	6.81852	9.19804e-12	2.58431e-10	188	152	125	1	0	0
TDH37486.1	DNA-packaging protein FI .	11.5599	6.85381	1.30945	5.23413	1.65762e-07	2.42755e-06	29	29	17	0	0	0
TDH37485.1	phage tail protein .	6.13642	5.93979	1.35632	4.37933	1.19044e-05	0.000118202	16	10	14	0	0	0
TDH37484.1	phage tail protein .	11.952	6.90285	1.29345	5.33677	9.46185e-08	1.45299e-06	29	26	23	0	0	0
TDH37483.1	phage tail protein .	12.3723	6.95159	1.31512	5.28588	1.25099e-07	1.86811e-06	32	32	16	0	0	0
TDH37482.1	phage tail protein .	24.5811	7.94391	1.26564	6.27661	3.46025e-10	7.63065e-09	63	48	49	0	0	0
TDH37481.1	phage minor tail protein G .	13.7517	7.10887	1.28838	5.51767	3.43514e-08	5.49767e-07	25	40	26	0	0	0
TDH37480.1	phage tail assembly protein T .	8.64264	6.43295	1.32445	4.85708	1.1913e-06	1.45761e-05	23	18	15	0	0	0
TDH37479.1	phage tail tape measure protein .	45.0773	8.81995	1.24974	7.0574	1.69642e-12	5.36209e-11	111	95	88	0	0	0
TDH37478.1	phage tail protein .	4.8771	5.60205	1.42012	3.94477	7.98751e-05	0.000637824	16	9	6	0	0	0
TDH37477.1	phage minor tail protein L .	5.81929	5.86371	1.36389	4.29926	1.71368e-05	0.000164347	15	9	14	0	0	0
TDH37476.1	phage tail protein .	6.89681	6.11551	1.33199	4.59125	4.40595e-06	4.78848e-05	12	16	18	0	0	0
TDH37475.1	tail assembly protein .	6.22893	5.9577	1.37071	4.34643	1.38374e-05	0.000134578	19	10	11	0	0	0
TDH37474.1	host specificity protein J .	62.3213	3.33096	0.463905	7.18026	6.95797e-13	2.33554e-11	136	122	113	6	17	9
TDH37473.1	hypothetical protein E1179_05415 .	20.1017	7.65254	1.28412	5.95937	2.5321e-09	4.95066e-08	57	33	40	0	0	0
TDH37472.1	kinase inhibitor .	154.634	1.70578	0.536119	3.18172	0.00146403	0.00795567	416	165	168	75	43	77
TDH37471.1	adenosylmethionine--8-amino-7-oxononanoate transaminase .	14.1892	0.890782	0.570836	1.56049	0.118645	0.27457	17	20	24	8	6	13
TDH37470.1	biotin synthase .	4.48943	1.64145	0.93801	1.74993	0.0801301	0.203845	10	4	8	2	2	2
TDH37469.1	8-amino-7-oxononanoate synthase .	6.79236	1.13977	0.735844	1.54893	0.121398	0.279383	10	9	12	4	6	2
TDH37468.1	malonyl-ACP O-methyltransferase BioC .	5.73408	1.02111	0.801177	1.27451	0.202483	0.392446	6	9	11	2	7	2
TDH37467.1	ATP-dependent dethiobiotin synthetase BioD .	6.55696	0.304207	0.71826	0.423533	0.671907	0.814493	6	9	9	6	4	6
TDH37466.1	excinuclease ABC subunit B .	369.056	-0.0865782	0.309853	-0.279417	0.779925	0.881745	316	474	399	308	362	380
TDH37465.1	uridine diphosphate-N-acetylglucosamine-binding protein YvcK .	102.458	-0.324742	0.379397	-0.855943	0.39203	0.599342	96	66	140	95	125	98
TDH37464.1	GTP 3'	315.439	-0.341688	0.317344	-1.07671	0.281608	0.481578	267	379	273	284	351	342
TDH37463.1	molybdenum cofactor biosynthesis protein B .	56.3293	0.0721529	0.371569	0.194185	0.846031	0.917592	49	63	81	51	64	39
TDH37462.1	cyclic pyranopterin monophosphate synthase MoaC .	45.7841	-0.148703	0.409589	-0.363053	0.716565	0.846001	39	38	68	38	45	50
TDH37461.1	molybdopterin synthase sulfur carrier subunit .	14.4181	0.644493	0.564095	1.14253	0.253236	0.449473	20	12	26	9	10	12
TDH37460.1	molybdopterin synthase catalytic subunit MoaE .	27.3464	-0.416525	0.456051	-0.913331	0.361068	0.570216	16	26	37	22	37	29
TDH37459.1	Bax inhibitor-1/YccA family protein .	371.495	0.892962	0.425079	2.1007	0.0356676	0.112645	681	573	298	210	252	257
TDH37458.1	Bax inhibitor-1/YccA family protein .	12.4091	1.41522	0.622686	2.27276	0.0230407	0.0795934	15	28	17	3	8	8
TDH37457.1	UPF0104 family protein .	13.434	2.51203	0.711794	3.52915	0.000416899	0.00266212	28	32	14	2	3	6
TDH37456.1	cardiolipin synthase ClsB .	27.0183	2.13317	0.596237	3.57773	0.000346594	0.00226271	43	72	29	14	5	8
TDH37455.1	endonuclease/exonuclease/phosphatase family protein .	23.0759	3.11925	0.644415	4.84045	1.29549e-06	1.55499e-05	57	50	26	5	3	5
TDH37454.1	hypothetical protein E1179_05305 .	303.934	-0.534622	0.483002	-1.10687	0.268349	0.465004	321	369	110	332	346	315
TDH37453.1	ABC transporter permease .	57.3845	-0.83699	0.408291	-2.04999	0.0403657	0.123573	42	53	41	41	98	70
TDH37452.1	ABC transporter permease .	38.2372	-1.23019	0.669619	-1.83716	0.0661869	0.178936	16	31	30	10	117	35
TDH37451.1	ABC transporter ATP-binding protein .	57.1604	-0.651404	0.588296	-1.10727	0.268176	0.465004	41	56	51	25	154	32
TDH37450.1	secretion protein HlyD .	40.2887	-0.318745	0.640802	-0.497417	0.618895	0.777308	30	46	44	9	98	28
TDH37449.1	DNA-binding transcriptional regulator CecR .	74.0041	0.0910989	0.568144	0.160345	0.872609	0.933961	95	70	85	19	141	53
TDH37448.1	ATP-dependent RNA helicase RhlE .	72.0359	0.58691	0.453171	1.29512	0.19528	0.382275	61	82	150	34	89	43
TDH37447.1	N-glycosidase YbiA .	32.7854	-2.15951	0.447239	-4.82854	1.37538e-06	1.63536e-05	10	13	17	50	61	39
TDH37446.1	ATP-dependent DNA helicase DinG .	163.592	-0.218743	0.433085	-0.50508	0.613503	0.774639	78	258	175	129	200	164
TDH37445.1	DNA-binding protein YbiB .	93.8573	-0.532388	0.359868	-1.4794	0.139033	0.306245	69	112	73	104	119	86
TDH37444.1	malate/lactate/ureidoglycolate dehydrogenase .	63.8945	-1.57621	0.406116	-3.88119	0.000103947	0.000798117	19	48	41	77	108	83
TDH37443.1	DUF1471 domain-containing protein .	40.7758	-0.416906	0.450361	-0.925714	0.354595	0.563932	27	60	29	35	50	45
TDH37442.1	C4-type zinc finger protein YbiI .	19.4223	-0.311104	0.515163	-0.603896	0.545913	0.728342	17	25	15	15	18	26
TDH37441.1	PKHD-type hydroxylase YbiX .	17.4074	0.0478038	0.497932	0.0960046	0.923517	0.960444	20	19	19	18	15	14
TDH37440.1	catecholate siderophore receptor Fiu .	13.399	-0.52849	0.550155	-0.960621	0.336743	0.543204	12	15	9	15	17	12
TDH37439.1	DUF1471 domain-containing protein .	15.0093	0.999405	0.646084	1.54687	0.121896	0.280042	30	26	8	7	12	9
TDH37438.1	23S rRNA (adenine(1618)-N(6))-methyltransferase RlmF .	19.7593	0.235444	0.586553	0.401403	0.688123	0.826379	22	11	38	19	11	19
TDH37437.1	mechanosensitive channel protein .	61.8974	2.30319	0.450043	5.11772	3.09247e-07	4.26535e-06	128	126	80	21	16	20
TDH37435.1	glutamine ABC transporter permease .	84.7	-2.60837	0.510604	-5.10839	3.24917e-07	4.46525e-06	23	27	29	217	88	85
TDH37434.1	glutamine ABC transporter substrate-binding protein GlnH .	1136.78	-2.37865	0.625835	-3.80076	0.000144255	0.00105903	367	629	204	2941	571	1476
TDH37433.1	DNA starvation/stationary phase protection protein .	7210.64	2.2037	0.522844	4.21484	2.49957e-05	0.000223079	15304	15158	7860	3297	1093	2416
TDH37432.1	threonine/homoserine exporter RhtA .	8.10667	1.46251	0.740391	1.97532	0.0482316	0.139971	7	19	14	2	4	6
TDH37431.1	outer membrane protein OmpX .	2897.12	2.53463	0.467166	5.42554	5.77782e-08	9.13137e-07	6876	3591	5569	511	1494	492
TDH37430.1	phosphoethanolamine transferase .	111	-0.89864	0.421474	-2.13214	0.0329957	0.105436	85	73	98	69	218	129
TDH37429.1	manganase accumulation protein MntS .	254.235	-1.6227	0.303325	-5.34972	8.80912e-08	1.35825e-06	105	147	164	298	427	348
TDH37428.1	transcriptional regulator MntR .	52.6223	-0.806145	0.406918	-1.9811	0.04758	0.138611	24	49	56	60	63	62
TDH37427.1	anion transporter .	21.3106	-0.372583	0.513965	-0.724921	0.468501	0.668305	23	11	27	23	21	22
TDH37426.1	L	227.977	-0.140564	0.316374	-0.444295	0.656829	0.803921	190	214	321	194	260	213
TDH37425.1	ABC-F family ATPase .	135.374	-0.0646251	0.413427	-0.156316	0.875784	0.934942	111	108	226	129	181	82
TDH37424.1	DUF1479 domain-containing protein .	13.1171	1.29515	0.584759	2.21484	0.0267711	0.089465	15	26	21	9	7	5
TDH37423.1	sugar-phosphatase YbiV .	45.8151	0.80664	0.44826	1.79949	0.0719411	0.18897	68	42	82	38	32	22
TDH37422.1	glycyl radical protein .	32.2598	-0.106024	0.478063	-0.221779	0.824486	0.907509	20	53	31	23	34	36
TDH37421.1	glycyl-radical enzyme activating protein .	4.40789	1.3456	0.938505	1.43377	0.151639	0.324769	6	8	7	0	3	4
TDH37420.1	fructose-6-phosphate aldolase 1 .	13.5709	0.72075	0.582415	1.23752	0.215895	0.409036	19	24	12	10	8	10
TDH37419.1	molybdopterin-synthase adenylyltransferase MoeB .	44.0447	0.477287	0.412021	1.1584	0.2467	0.442845	41	50	81	37	36	29
TDH37418.1	molybdopterin molybdotransferase MoeA .	60.1513	-1.24034	0.388414	-3.19333	0.00140641	0.00770886	29	33	58	68	92	76
TDH37417.1	beta-aspartyl-peptidase .	62.9964	0.468681	0.486505	0.963365	0.335365	0.541523	63	133	45	55	46	44
TDH37416.1	glutathione ABC transporter substrate-binding protein GsiB .	111.877	0.110928	0.534741	0.207442	0.835665	0.912542	91	225	68	140	76	75
TDH37415.1	glutathione ABC transporter permease GsiC .	30.6585	0.712847	0.592925	1.20225	0.229265	0.423173	24	70	33	33	11	18
TDH37414.1	glutathione ABC transporter permease GsiD .	18.6729	0.0361114	0.62858	0.0574492	0.954187	0.972912	11	41	11	21	18	12
TDH37412.1	GGDEF domain-containing protein .	14.4033	1.63908	0.707681	2.31613	0.020551	0.0730552	25	11	36	3	4	12
TDH37411.1	30S ribosomal protein S12 methylthiotransferase RimO .	92.7102	-0.605994	0.449391	-1.34848	0.177505	0.359848	47	64	139	69	143	105
TDH37410.1	biofilm formation regulator BssR .	3642.02	-3.48835	0.510216	-6.83701	8.08628e-12	2.2889e-10	577	867	520	2168	7038	9455
TDH37409.1	PQQ-dependent sugar dehydrogenase .	106.144	-1.54624	0.716299	-2.15865	0.0308773	0.0999298	42	107	30	33	100	295
TDH37408.1	glutathione S-transferase family protein .	104.529	-0.470912	0.405069	-1.16255	0.245014	0.440236	88	125	75	140	97	94
TDH37407.1	serine-type D-Ala-D-Ala carboxypeptidase .	182.133	1.86654	0.382777	4.8763	1.08092e-06	1.35311e-05	301	409	227	80	78	59
TDH37406.1	DNA-binding transcriptional repressor DeoR .	64.3725	-0.0408055	0.354413	-0.115135	0.908338	0.952274	52	74	86	59	65	57
TDH37405.1	undecaprenyl-diphosphate phosphatase .	22.8092	1.08069	0.507931	2.12762	0.0333683	0.106537	33	26	44	10	23	9
TDH37404.1	multidrug efflux MFS transporter MdfA .	23.7343	1.60184	0.557755	2.87195	0.00407948	0.019439	25	66	28	11	14	8
TDH37403.1	hypothetical protein E1179_05040 .	8.68171	0.626915	0.724024	0.865875	0.386559	0.593851	15	12	7	9	8	2
TDH37402.1	5-amino-6-(5-phospho-D-ribitylamino)uracil phosphatase .	17.7661	0.331801	0.526916	0.629705	0.528888	0.715605	28	17	19	15	13	15
TDH37401.1	MFS transporter .	20.1508	0.025784	0.501863	0.0513765	0.959025	0.974179	28	17	21	21	19	15
TDH37400.1	TetR/AcrR family transcriptional regulator .	13.1021	0.0200993	0.591515	0.0339794	0.972894	0.982477	9	22	13	8	12	16
TDH37399.1	transporter .	195.863	0.295353	0.311361	0.948586	0.342831	0.550766	219	235	260	121	202	170
TDH37398.1	hypothetical protein E1179_05015 .	25.4782	1.1196	0.578663	1.93481	0.0530134	0.149836	47	30	37	5	30	12
TDH37397.1	GrxA family glutaredoxin .	15.921	-0.281527	0.688	-0.409196	0.682396	0.821854	15	6	27	23	21	5
TDH37396.1	DUF1418 family protein .	46.8694	-0.246045	0.443258	-0.555083	0.578838	0.752173	51	45	44	57	32	48
TDH37395.1	nitroreductase NfsA .	60.7633	-1.04566	0.41696	-2.50781	0.0121483	0.0479985	39	45	47	91	54	76
TDH37394.1	30S ribosomal protein S6--L-glutamate ligase .	103.442	0.126957	0.429513	0.295583	0.767549	0.87453	116	121	118	119	56	90
TDH37393.1	YbjN domain-containing protein .	181.603	-1.10337	0.378057	-2.91853	0.00351681	0.0171677	140	83	156	249	233	201
TDH37392.1	spermidine/putrescine ABC transporter substrate-binding protein PotF .	12.1617	0.998517	0.639171	1.56221	0.118239	0.273881	12	30	12	5	11	7
TDH37391.1	putrescine ABC transporter ATP-binding subunit PotG .	4.21247	0.79405	0.921883	0.861334	0.389054	0.595754	4	9	5	2	6	1
TDH37390.1	spermidine/putrescine ABC transporter permease .	4.96078	-0.111821	0.909564	-0.122939	0.902155	0.948445	2	9	5	2	3	9
TDH37389.1	spermidine/putrescine ABC transporter permease .	8.17508	0.0531288	0.660353	0.0804552	0.935875	0.964875	11	9	7	7	7	8
TDH37388.1	DUF2593 family protein .	23.6715	0.55327	0.493458	1.12121	0.262198	0.458883	33	33	26	11	18	24
TDH37387.1	23S rRNA (uracil(747)-C(5))-methyltransferase RlmC .	21.0475	-0.209249	0.581715	-0.35971	0.719064	0.847517	10	14	43	18	29	17
TDH37386.1	ABC transporter arginine-binding protein 1 .	38.6687	0.375516	0.524469	0.715992	0.473996	0.67228	60	35	47	39	44	12
TDH37385.1	arginine ABC transporter permease ArtM .	122.085	1.49068	0.333782	4.46604	7.96789e-06	8.25743e-05	205	186	200	59	61	57
TDH37384.1	arginine ABC transporter permease ArtQ .	67.756	2.34932	0.449568	5.22572	1.7348e-07	2.5211e-06	129	150	91	25	25	12
TDH37383.1	arginine ABC transporter substrate-binding protein .	279.333	1.86452	0.492193	3.7882	0.000151744	0.00109841	445	747	241	147	96	85
TDH37382.1	arginine ABC transporter ATP-binding protein ArtP .	162.386	2.52714	0.516555	4.89231	9.96598e-07	1.26425e-05	284	479	141	54	54	26
TDH37381.1	lipoprotein .	184.24	1.7646	0.506254	3.4856	0.000491026	0.00307337	400	332	183	106	45	73
TDH37380.1	heavy metal-binding domain-containing protein .	81.4448	0.505727	0.400752	1.26195	0.206968	0.397483	95	143	76	66	60	59
TDH37379.1	N-acetylmuramoyl-L-alanine amidase .	92.1215	0.84816	0.413388	2.05173	0.0401963	0.123453	129	173	85	56	59	66
TDH37378.1	SDR family oxidoreductase .	46.0013	-0.0247594	0.390465	-0.06341	0.94944	0.970845	52	41	57	46	44	38
TDH37377.1	low-specificity L-threonine aldolase .	96.0989	0.668661	0.414788	1.61206	0.10695	0.255133	126	149	112	78	46	76
TDH37376.1	ubiquinone-dependent pyruvate dehydrogenase .	229.231	3.77041	0.560446	6.72751	1.72589e-11	4.57783e-10	329	767	321	35	11	37
TDH37375.1	NADH oxidoreductase .	10.6761	-1.26067	0.634725	-1.98617	0.0470144	0.137279	6	6	9	7	21	15
TDH37374.1	hydroxylamine reductase .	9.87401	-0.440055	0.745182	-0.590533	0.554833	0.73609	4	18	6	6	8	17
TDH37373.1	L-lysine exporter LysO .	20.6147	0.458413	0.528241	0.86781	0.385498	0.592702	35	25	17	13	23	13
TDH37372.1	aquaporin Z .	21.9785	0.898098	0.529001	1.69772	0.0895598	0.221317	39	25	29	7	18	18
TDH37371.1	ATP-dependent endonuclease .	61.8936	-0.635667	0.363561	-1.74845	0.0803861	0.20436	49	63	48	58	92	62
TDH37370.1	DUF535 domain-containing protein .	158.546	0.258287	0.46519	0.55523	0.578737	0.752173	209	107	253	111	228	78
TDH37369.1	MacA family efflux pump subunit .	47.5681	-0.544657	0.404219	-1.34743	0.177841	0.360337	35	52	41	52	44	58
TDH37368.1	macrolide ABC transporter ATP-binding protein/permease MacB .	60.465	-0.148818	0.376856	-0.394893	0.692922	0.830411	59	66	64	53	52	69
TDH37367.1	cold shock-like protein CspD .	4708.75	-1.99416	0.51188	-3.89576	9.78925e-05	0.000762435	2584	2364	1135	8023	3618	8389
TDH37366.1	ATP-dependent Clp protease adapter ClpS .	182.535	-0.519646	0.415406	-1.25094	0.210958	0.401837	127	247	123	139	306	170
TDH37365.1	ATP-dependent Clp protease ATP-binding subunit ClpA .	2455.94	-1.05381	0.417636	-2.52328	0.0116267	0.0463237	1140	2884	1295	2302	4054	2989
TDH37364.1	translation initiation factor IF-1 .	898.087	0.678255	0.427842	1.58529	0.112899	0.266283	1101	656	1936	485	913	563
TDH37363.1	leucyl/phenylalanyl-tRNA--protein transferase .	46.7604	0.299155	0.417208	0.71704	0.473349	0.672188	63	44	62	46	42	28
TDH37362.1	cysteine/glutathione ABC transporter ATP-binding protein/permease CydC .	141.156	-0.549247	0.343234	-1.60021	0.109552	0.260031	117	102	161	169	161	133
TDH37361.1	ATP-binding/permease CydD .	72.6386	-0.225985	0.454635	-0.497069	0.61914	0.777358	67	46	110	95	70	50
TDH37360.1	thioredoxin-disulfide reductase .	315.091	-1.72697	0.429684	-4.01916	5.8407e-05	0.000478483	157	100	228	585	449	297
TDH37359.1	leucine-responsive transcriptional regulator Lrp .	443.06	-0.666418	0.372097	-1.79098	0.0732967	0.191602	463	295	354	581	524	395
TDH37358.1	DNA translocase FtsK .	443.194	0.220294	0.287713	0.765674	0.44387	0.647718	500	536	537	373	464	308
TDH37357.1	outer membrane lipoprotein chaperone LolA .	87.803	-0.284084	0.349456	-0.812934	0.416256	0.622239	67	103	94	75	125	73
TDH37356.1	replication-associated recombination protein A .	61.1048	0.398849	0.433838	0.919349	0.357913	0.566832	50	102	81	49	73	28
TDH37355.1	serine--tRNA ligase .	888.632	-0.514705	0.354089	-1.4536	0.146056	0.316386	500	942	1023	691	1328	939
TDH37354.1	dimethylsulfoxide reductase subunit A .	723.245	-1.38765	0.442483	-3.13606	0.00171236	0.00917737	221	575	559	547	1151	1229
TDH37353.1	dimethylsulfoxide reductase subunit B .	157.817	-1.27189	0.434349	-2.92827	0.0034085	0.0166819	55	97	162	139	225	256
TDH37352.1	dimethyl sulfoxide reductase anchor subunit .	275.403	-1.24011	0.430436	-2.88106	0.00396342	0.0190295	109	146	301	229	435	420
TDH37351.1	hydrolase .	224.33	3.16012	0.536618	5.88896	3.88624e-09	7.37026e-08	588	532	169	39	34	50
TDH37350.1	MFS transporter .	74.3139	1.59139	0.424681	3.74727	0.000178773	0.00126304	136	79	152	27	50	28
TDH37349.1	amino acid permease .	45.6633	1.49899	0.458117	3.27207	0.00106761	0.00609858	66	104	52	23	29	15
TDH37348.1	LysR family transcriptional regulator .	24.6341	0.722233	0.48712	1.48266	0.138165	0.304863	40	23	37	19	16	16
TDH37347.1	NAD(P)H oxidoreductase .	4.73469	1.19561	0.955935	1.25072	0.211036	0.401837	7	2	13	4	3	1
TDH37346.1	pyruvate formate lyase 1-activating protein .	558.558	0.00397502	0.293488	0.0135441	0.989194	0.991285	544	571	742	432	566	550
TDH37345.1	formate C-acetyltransferase .	13940.9	-1.41577	0.480033	-2.94931	0.00318485	0.0157498	9867	4634	10376	15083	12478	27069
TDH37344.1	formate transporter FocA .	753.065	-1.03062	0.475236	-2.16865	0.0301095	0.098042	736	357	503	718	660	1354
TDH37343.1	30S ribosomal protein S12 methylthiotransferase accessory protein YcaO	73.1519	0.782329	0.431358	1.81364	0.0697326	0.185092	85	68	157	49	69	34
TDH37342.1	DUF421 domain-containing protein .	45.6779	2.51775	0.464902	5.41565	6.10655e-08	9.57114e-07	89	104	61	11	16	11
TDH37341.1	3-phosphoserine/phosphohydroxythreonine transaminase .	382.228	-0.166366	0.307381	-0.541235	0.588345	0.757958	350	337	511	348	468	317
TDH37340.1	3-phosphoshikimate 1-carboxyvinyltransferase .	86.1756	-0.454456	0.398929	-1.13919	0.254624	0.450635	69	53	121	89	114	76
TDH37339.1	metalloprotease .	13.8389	0.311918	0.612927	0.508898	0.610823	0.773106	26	9	14	12	12	10
TDH37338.1	(d)CMP kinase .	289.867	-0.102	0.296888	-0.343565	0.731173	0.855177	242	314	377	266	297	268
TDH37337.1	30S ribosomal protein S1 .	5393.62	-0.628462	0.388922	-1.61591	0.106114	0.253777	3165	3515	7649	5217	8378	4934
TDH37336.1	integration host factor subunit beta .	587.521	-0.091319	0.415209	-0.219935	0.825922	0.908041	773	555	514	745	555	365
TDH37335.1	ComEC family protein .	48.4718	-0.327538	0.428691	-0.764044	0.444841	0.647718	38	69	35	43	51	55
TDH37334.1	lipid A export ATP-binding/permease MsbA .	264.045	0.068572	0.357838	0.191629	0.848033	0.91796	194	331	384	277	235	197
TDH37333.1	tetraacyldisaccharide 4'-kinase .	41.7078	0.579238	0.468707	1.23582	0.216525	0.40982	37	41	91	33	40	21
TDH37332.1	winged helix DNA-binding protein YcaQ .	26.5864	-0.25054	0.481095	-0.52077	0.602527	0.76768	23	32	25	28	18	32
TDH37331.1	protein YcaR .	27.6834	-0.53497	0.477444	-1.12049	0.262506	0.458883	13	34	29	33	28	29
TDH37330.1	3-deoxy-manno-octulosonate cytidylyltransferase .	192.246	-0.0992982	0.307752	-0.322657	0.746955	0.864571	155	217	248	175	198	178
TDH37329.1	hypothetical protein E1179_04655 .	171.406	-1.19958	0.521969	-2.29818	0.0215517	0.075411	57	206	86	112	291	271
TDH37328.1	envelope biogenesis factor ElyC .	43.2958	-0.270957	0.52761	-0.513555	0.607563	0.771505	27	73	31	22	70	44
TDH37327.1	tRNA uridine 5-oxyacetic acid(34) methyltransferase CmoM .	62.2044	0.0930913	0.392355	0.237263	0.812453	0.900202	47	86	82	65	56	45
TDH37326.1	chromosome partition protein MukF .	72.6122	-0.336693	0.419192	-0.803195	0.421862	0.627617	47	55	115	66	102	61
TDH37325.1	chromosome partition protein MukE .	78.7572	-0.509667	0.398086	-1.28029	0.200442	0.389485	55	54	109	72	89	95
TDH37324.1	chromosome partition protein MukB .	478.391	0.143174	0.311425	0.459739	0.645703	0.796375	420	626	629	423	398	427
TDH37323.1	L	238.635	0.740485	0.449003	1.64918	0.0991113	0.240057	254	545	186	155	173	166
TDH37322.1	DUF882 domain-containing protein .	318.638	-0.798635	0.420316	-1.90008	0.0574221	0.160149	189	274	315	302	257	533
TDH37321.1	hydroxyacylglutathione hydrolase GloC .	234.423	-0.927102	0.383454	-2.41777	0.0156161	0.0588722	112	182	251	220	276	350
TDH37320.1	aspartate/tyrosine/aromatic aminotransferase .	759.596	-2.26266	0.353132	-6.40741	1.48015e-10	3.50888e-09	245	246	382	1352	989	1083
TDH37319.1	porin OmpF .	18595.8	-5.52218	0.568777	-9.70885	2.76426e-22	2.27931e-20	1110	639	816	42600	10544	42221
TDH37318.1	asparagine--tRNA ligase .	925.056	-0.6706	0.384035	-1.7462	0.0807769	0.204922	640	512	1243	1055	1239	874
TDH37317.1	nicotinate phosphoribosyltransferase .	225.026	-0.0331245	0.378893	-0.0874245	0.930334	0.962038	193	170	384	192	253	191
TDH37316.1	aminopeptidase N .	570.292	-1.20719	0.364935	-3.30795	0.000939822	0.00545068	363	372	402	954	602	605
TDH37315.1	aliphatic sulfonates ABC transporter ATP-binding protein .	10.9614	-0.0830275	0.580686	-0.142982	0.886305	0.941676	11	13	11	12	10	9
TDH37314.1	aliphatic sulfonate ABC transporter permease SsuC .	0.526585	-1.2202	2.62476	-0.464882	0.642016	NA	0	0	1	0	0	2
TDH37313.1	FMNH2-dependent alkanesulfonate monooxygenase .	3.60065	-0.995851	0.981045	-1.01509	0.310062	0.513117	1	5	2	5	3	5
TDH37312.1	sulfonate ABC transporter substrate-binding protein .	0.680694	-1.73147	2.20291	-0.785992	0.431872	NA	0	0	1	0	1	2
TDH37311.1	NADPH-dependent FMN reductase .	2.28195	0.153941	1.19911	0.128379	0.897849	0.94635	2	3	3	0	2	4
TDH37310.1	fimbrial subunit ElfA .	8.80613	0.253658	0.849303	0.298666	0.765195	0.873346	17	10	3	12	2	7
TDH37309.1	molecular chaperone .	4.68455	0.660637	0.85674	0.771105	0.440645	0.645564	6	4	9	2	3	5
TDH37308.1	fimbrial biogenesis outer membrane usher protein .	15.3983	-0.107581	0.535699	-0.200824	0.840836	0.914858	10	17	23	10	19	16
TDH37307.1	fimbrial protein .	9.65975	0.418997	0.631215	0.663794	0.506822	0.697018	14	13	9	5	9	9
TDH37306.1	fimbrial protein .	2.83425	-1.37906	1.27061	-1.08535	0.277766	0.477375	3	1	1	8	3	0
TDH37305.1	type 1 fimbrial protein .	3.48645	-0.130293	0.923174	-0.141135	0.887763	0.942689	3	4	4	4	3	3
TDH37304.1	fimbrial chaperone .	22.5835	0.0267089	0.509634	0.0524079	0.958204	0.974127	33	14	27	19	23	20
TDH37303.1	quinone-dependent dihydroorotate dehydrogenase .	84.707	0.448297	0.415991	1.07766	0.281185	0.481071	78	96	155	43	108	55
TDH37302.1	cell division protein ZapC .	95.2449	0.0304944	0.321355	0.0948933	0.9244	0.960542	88	113	119	74	108	82
TDH37301.1	6-N-hydroxylaminopurine resistance protein YcbX .	71.8567	-0.233902	0.359895	-0.649916	0.515746	0.70538	76	66	75	75	88	54
TDH37300.1	bifunctional 23S rRNA (guanine(2069)-N(7))-methyltransferase RlmK/23S rRNA (guanine(2445)-N(2))-methyltransferase RlmL	97.3186	-0.101006	0.390172	-0.258875	0.795732	0.89059	61	100	157	87	114	81
TDH37299.1	ABC transporter ATP-binding protein .	153.999	0.153713	0.310679	0.494765	0.620766	0.778111	161	193	182	120	140	143
TDH37298.1	membrane integrity-associated transporter subunit PqiA .	76.7715	1.01416	0.439227	2.30896	0.0209456	0.0739037	107	160	69	42	46	52
TDH37297.1	intermembrane transport protein PqiB .	99.1901	0.184863	0.320343	0.577078	0.563887	0.741813	95	127	129	74	106	80
TDH37296.1	membrane integrity-associated transporter subunit PqiC .	67.3753	-0.478209	0.385965	-1.23899	0.215348	0.408407	46	52	91	58	85	76
TDH37295.1	ribosome modulation factor .	8547.07	-0.866382	0.562185	-1.5411	0.123293	0.282164	5736	9908	4273	13885	3638	11473
TDH37294.1	bifunctional 3-hydroxydecanoyl-ACP dehydratase/trans-2-decenoyl-ACP isomerase .	547.086	0.271056	0.493522	0.549227	0.582849	0.755037	524	444	1041	716	343	279
TDH37293.1	Lon protease family protein .	214.633	0.746974	0.30205	2.47301	0.013398	0.0519617	232	331	333	141	159	144
TDH37292.1	macrodomain Ter protein MatP .	88.1207	-1.16489	0.35639	-3.26859	0.00108085	0.00615564	66	55	57	87	138	116
TDH37291.1	porin OmpA .	7356.64	0.751101	0.368141	2.04025	0.0413252	0.125625	8523	11882	10195	5758	6824	2868
TDH37290.1	cell division inhibitor SulA .	177.14	0.232981	0.435882	0.534504	0.592993	0.760557	274	214	127	157	129	158
TDH37289.1	CRP-S regulon transcriptional coactivator Sxy .	51.3263	0.299736	0.387411	0.773691	0.439114	0.644068	51	63	75	35	64	32
TDH37288.1	TIGR01666 family membrane protein .	93.0779	0.468372	0.335197	1.3973	0.162322	0.34167	123	113	119	66	92	61
TDH37287.1	YccF domain-containing protein .	34.1989	0.578921	0.465062	1.24483	0.213196	0.405309	48	39	47	32	17	25
TDH37286.1	methylglyoxal synthase .	296.687	-0.881744	0.358617	-2.45873	0.0139429	0.053582	277	217	183	364	430	280
TDH37285.1	DUF2057 family protein .	28.7814	2.6816	0.609541	4.39938	1.08562e-05	0.000109515	45	91	28	5	11	6
TDH37284.1	CoA-binding protein .	42.656	0.50523	0.427653	1.1814	0.237443	0.430919	41	78	47	32	31	34
TDH37283.1	heat shock protein HspQ .	300.005	-0.310893	0.35364	-0.879124	0.379334	0.588472	295	348	234	296	277	336
TDH37282.1	23S rRNA (cytosine(1962)-C(5))-methyltransferase RlmI .	77.4268	-0.629266	0.360967	-1.74328	0.0812848	0.205269	54	58	91	91	96	74
TDH37281.1	acylphosphatase .	29.2611	1.11392	0.525801	2.11853	0.0341306	0.108605	62	39	27	20	18	13
TDH37280.1	sulfurtransferase TusE .	56.1505	0.421461	0.390544	1.07916	0.280515	0.480575	82	56	72	44	54	36
TDH37279.1	FtsH protease modulator YccA .	487.115	0.58164	0.43055	1.35092	0.17672	0.35864	637	485	808	525	291	242
TDH37278.1	hydrogenase 1 small subunit .	146.124	3.10402	0.414188	7.49423	6.66872e-14	2.58107e-12	274	280	311	13	45	29
TDH37277.1	Ni/Fe-hydrogenase large subunit .	167.283	2.81766	0.445359	6.32672	2.50423e-10	5.79181e-09	226	309	451	17	61	41
TDH37276.1	Ni/Fe-hydrogenase b-type cytochrome subunit .	69.7566	2.39794	0.4911	4.88279	1.04596e-06	1.31369e-05	70	120	209	12	23	27
TDH37275.1	hydrogenase 1 maturation protease .	75.2565	2.51085	0.532544	4.71482	2.41919e-06	2.7473e-05	76	122	239	9	37	19
TDH37274.1	hydrogenase-1 operon protein HyaE .	54.1917	2.75715	0.570976	4.82884	1.3733e-06	1.63536e-05	55	80	188	5	21	14
TDH37273.1	hydrogenase expression/formation protein .	107.817	2.68735	0.533301	5.03908	4.67764e-07	6.28193e-06	123	163	349	10	48	26
TDH37272.1	cytochrome bd-II oxidase subunit 1 .	131.096	2.81821	0.504811	5.5827	2.36813e-08	3.88845e-07	186	150	440	15	41	36
TDH37271.1	cytochrome d ubiquinol oxidase subunit II .	134.229	3.33128	0.479098	6.95324	3.56991e-12	1.05786e-10	192	171	463	16	34	19
TDH37270.1	cytochrome bd-II oxidase subunit CbdX .	11.2393	1.91894	0.747952	2.56559	0.0103001	0.0420993	15	8	37	3	4	6
TDH37269.1	AppA family phytase/histidine-type acid phosphatase .	103.042	2.47294	0.428721	5.76819	8.01289e-09	1.4269e-07	160	146	278	17	35	36
TDH37268.1	tyrosine-protein kinase .	78.4025	0.196972	0.385407	0.511075	0.609298	0.772158	98	93	83	48	70	84
TDH37267.1	protein-tyrosine-phosphatase Etp .	4.13102	-1.47863	0.991224	-1.49172	0.135772	0.301327	3	3	1	6	2	8
TDH37266.1	polysaccharide export protein .	5.60479	0.590638	0.835574	0.706864	0.479651	0.677837	6	12	4	5	2	5
TDH37265.1	YjbH domain-containing protein .	15.5822	0.159005	0.601321	0.264427	0.791451	0.887895	18	24	12	5	21	16
TDH37264.1	hypothetical protein E1179_04320 .	3.42846	2.46082	1.17555	2.09334	0.0363187	0.114132	7	8	4	1	2	0
TDH37263.1	lipoprotein GfcB .	2.62807	0.495163	1.06156	0.46645	0.640893	0.792958	4	3	3	2	2	2
TDH37262.1	threonine-rich inner membrane protein GfcA .	14.7854	-1.52126	0.609302	-2.49673	0.0125344	0.0491656	9	7	9	30	14	15
TDH37149.1	(2E	196.473	-0.0851716	0.352607	-0.241548	0.80913	0.898682	149	195	297	139	231	197
TDH37148.1	hypothetical protein E1179_06470 .	1.59297	0.964292	1.40842	0.684665	0.493555	0.689269	2	2	3	0	1	2
TDH37147.1	aromatic amino acid transporter AroP .	88.3368	-0.747972	0.383876	-1.94847	0.0513584	0.146578	78	86	51	88	112	107
TDH37146.1	fruR/shl operon leader peptide .	0.502636	0.657265	2.421	0.271485	0.786018	NA	1	0	1	0	0	1
TDH37144.1	leu operon leader peptide .	15.1899	-0.494003	0.692409	-0.713455	0.475564	0.674071	25	5	10	14	28	9
TDH37143.1	arabinose operon transcriptional regulator AraC .	105.645	-1.40895	0.527691	-2.67002	0.00758463	0.0325068	51	109	30	179	102	133
TDH37142.1	type 3 dihydrofolate reductase .	75.9817	1.04807	0.422135	2.48277	0.0130363	0.050789	105	152	79	54	49	34
TDH37141.1	crotonobetaine/carnitine-CoA ligase .	14.1479	0.372625	0.552854	0.674003	0.50031	0.693341	16	12	25	11	11	12
TDH37139.1	ferredoxin-like diferric-tyrosyl radical cofactor maintenance protein YfaE .	25.4832	0.452748	0.456202	0.992429	0.320988	0.526376	38	29	29	16	24	20
TDH37138.1	D-glycero-beta-D-manno-heptose 1	83.855	-0.399889	0.350482	-1.14097	0.253883	0.450001	60	76	106	73	102	91
TDH37137.1	methionine ABC transporter ATP-binding protein MetN .	38.5265	-0.667634	0.434026	-1.53823	0.123991	0.283163	41	22	34	37	53	42
TDH37136.1	methionine ABC transporter .	37.9086	-0.270337	0.449404	-0.601546	0.547476	0.729648	36	28	50	45	48	23
TDH37135.1	methionine ABC transporter membrane-anchored lipoprotein MetQ .	237.323	0.250191	0.366973	0.68177	0.495385	0.690553	307	257	280	251	204	142
TDH37134.1	Rcs stress response system protein RcsF .	80.3483	-0.360754	0.338589	-1.06547	0.286666	0.487394	72	83	77	84	84	81
TDH37133.1	tRNA (N6-threonylcarbamoyladenosine(37)-N6)-methyltransferase TrmO .	40.8165	-0.936756	0.405379	-2.31082	0.020843	0.0736789	21	31	42	49	60	41
TDH37132.1	proline--tRNA ligase .	436.864	-0.263395	0.378345	-0.696177	0.486318	0.683693	323	347	666	417	621	312
TDH37131.1	YaeF family permuted papain-like enzyme .	24.5135	0.914509	0.474797	1.92611	0.0540911	0.152541	34	26	46	13	16	18
TDH37130.1	envelope stress response activation lipoprotein NlpE .	83.8927	0.876104	0.374094	2.34193	0.0191842	0.0693007	105	149	105	42	80	46
TDH37129.1	aminoacyl-tRNA hydrolase .	10.0804	0.442417	0.609994	0.725281	0.46828	0.668241	8	16	15	8	10	6
TDH37128.1	YaeQ family protein .	39.9627	0.9194	0.39972	2.30011	0.0214419	0.075194	47	65	62	19	35	24
TDH37127.1	YaeP family protein .	106.978	-0.465146	0.38488	-1.20855	0.226837	0.42073	122	97	72	98	146	104
TDH37126.1	Rho-binding antiterminator .	108.429	-0.583527	0.395934	-1.4738	0.140535	0.30813	115	103	63	117	145	101
TDH37125.1	tRNA lysidine(34) synthetase TilS .	48.378	0.933516	0.396981	2.35154	0.018696	0.0680557	69	63	77	35	27	29
TDH37124.1	VOC family protein .	36.9206	1.79577	0.422337	4.25198	2.11892e-05	0.000194132	60	66	63	16	18	12
TDH37123.1	lysine decarboxylase LdcC .	97.6578	2.44628	0.429152	5.70027	1.19619e-08	2.07176e-07	143	270	133	22	36	27
TDH37122.1	acetyl-CoA carboxylase carboxyl transferase subunit alpha .	385.933	-0.740443	0.376038	-1.96906	0.0489461	0.141288	251	280	436	535	532	279
TDH37121.1	DNA polymerase III subunit alpha .	383.017	-0.269479	0.302594	-0.890562	0.373164	0.582234	346	327	480	386	430	346
TDH37120.1	ribonuclease HII .	30.5867	-0.677229	0.465072	-1.45618	0.145343	0.315953	19	19	41	30	35	39
TDH37119.1	lipid-A-disaccharide synthase .	168.553	0.33604	0.31992	1.05039	0.29354	0.494407	165	210	252	148	140	123
TDH37118.1	acyl-ACP--UDP-N-acetylglucosamine O-acyltransferase .	336.956	0.279457	0.337834	0.827202	0.408123	0.614534	363	394	468	328	332	188
TDH37117.1	3-hydroxyacyl-ACP dehydratase FabZ .	269.423	0.106374	0.303469	0.350527	0.725943	0.85116	249	326	355	251	281	191
TDH37116.1	UDP-3-O-(3-hydroxymyristoyl)glucosamine N-acyltransferase .	772.897	0.193934	0.277955	0.697717	0.485354	0.682845	754	963	1025	649	808	558
TDH37115.1	molecular chaperone Skp .	770.199	-0.390455	0.281141	-1.38883	0.164886	0.344011	695	764	739	819	860	738
TDH37114.1	outer membrane protein assembly factor BamA .	981.061	-0.0263792	0.285294	-0.0924635	0.92633	0.960542	815	1135	1298	854	1112	802
TDH37113.1	sigma E protease regulator RseP .	317.969	-0.365944	0.309324	-1.18305	0.236791	0.430471	266	258	401	291	400	310
TDH37112.1	phosphatidate cytidylyltransferase .	128.816	-0.200345	0.350331	-0.571875	0.567407	0.743647	111	112	177	93	167	128
TDH37111.1	1-deoxy-D-xylulose-5-phosphate reductoisomerase .	154.277	0.367751	0.350367	1.04961	0.293896	0.494407	160	237	179	119	174	88
TDH37110.1	ribosome recycling factor .	711.327	-0.29894	0.292179	-1.02314	0.306242	0.508619	693	756	647	705	875	612
TDH37109.1	UMP kinase .	113.683	-0.792833	0.374995	-2.11425	0.0344937	0.109485	60	100	120	103	199	109
TDH37108.1	elongation factor Ts .	950.25	-0.187894	0.387145	-0.485332	0.627441	0.783371	786	644	1553	850	1245	757
TDH37107.1	30S ribosomal protein S2 .	1959.41	-0.217586	0.36584	-0.594758	0.552005	0.733878	1444	1580	3079	1636	2726	1605
TDH37106.1	type I methionyl aminopeptidase .	322.423	0.15318	0.340882	0.449363	0.65317	0.801397	309	315	510	282	371	206
TDH37105.1	bifunctional uridylyltransferase/uridylyl-removing protein GlnD .	54.2922	-0.0955584	0.360374	-0.265165	0.790883	0.887783	52	59	63	41	69	48
TDH37104.1	2	387.608	-0.97869	0.343769	-2.84694	0.00441415	0.0207214	250	239	380	474	645	332
TDH37103.1	phosphodiesterase YaeI .	9.24008	0.14834	0.642293	0.230954	0.81735	0.903061	11	13	8	5	13	7
TDH37102.1	hypothetical protein E1179_06515 .	1.08149	1.18593	1.75622	0.675273	0.499503	0.693341	2	2	1	0	2	0
TDH37101.1	DUF3461 family protein .	477.692	-0.292201	0.434303	-0.672805	0.501071	0.693889	623	503	251	499	516	439
TDH37100.1	CdaR family transcriptional regulator .	59.2734	-0.804916	0.520186	-1.54736	0.121776	0.279938	33	71	40	45	139	38
TDH37099.1	serine endoprotease DegP .	203.097	-0.199961	0.44791	-0.446432	0.655285	0.80255	195	139	294	193	130	261
TDH37098.1	dGTPase .	75.2996	-0.438493	0.354661	-1.23637	0.21632	0.409636	66	61	85	67	111	67
TDH37097.1	5'-methylthioadenosine/S-adenosylhomocysteine nucleosidase .	260.892	-0.777428	0.368282	-2.11096	0.034776	0.110105	217	188	227	383	254	259
TDH37096.1	vitamin B12 ABC transporter substrate-binding protein BtuF .	26.2856	-0.302358	0.538677	-0.561296	0.574596	0.749722	11	31	38	18	25	37
TDH37095.1	TRIC cation channel family protein .	32.6435	-0.266899	0.490349	-0.544305	0.586232	0.756973	29	17	53	28	36	35
TDH37094.1	iron-sulfur cluster insertion protein ErpA .	608.734	-2.4774	0.367886	-6.73413	1.6491e-11	4.43619e-10	183	132	303	892	1068	907
TDH37093.1	H(+)/Cl(-) exchange transporter ClcA .	117.816	1.56398	0.407496	3.83802	0.000124032	0.000931594	201	221	154	31	74	63
TDH37092.1	glutamate-1-semialdehyde 2	234.366	-0.826177	0.335615	-2.46168	0.0138287	0.0533051	145	184	236	211	407	235
TDH37091.1	Fe(3+)-hydroxamate ABC transporter permease FhuB .	10.3342	0.124089	0.623547	0.199006	0.842258	0.914858	11	7	18	7	13	8
TDH37090.1	Fe(3+)-hydroxamate ABC transporter substrate-binding protein FhuD .	8.40551	-0.216103	0.683602	-0.316125	0.751908	0.867739	7	10	9	3	14	9
TDH37089.1	Fe3+-hydroxamate ABC transporter ATP-binding protein FhuC .	11.1855	0.490921	0.587697	0.835329	0.403532	0.611087	9	15	20	8	10	8
TDH37088.1	bifunctional glycosyl transferase/transpeptidase .	235.001	0.00409994	0.364804	0.0112388	0.991033	0.992865	308	192	267	233	252	168
TDH37087.1	ATP-dependent RNA helicase HrpB .	94.9729	-0.0792098	0.365657	-0.216623	0.828502	0.909137	91	94	121	87	75	104
TDH37086.1	RNA 2'	37.9676	-0.782485	0.524814	-1.49098	0.135967	0.301417	38	17	36	64	40	27
TDH37085.1	DNA/RNA nuclease SfsA .	216.585	-0.748909	0.474435	-1.57853	0.114444	0.268287	131	307	96	178	324	262
TDH37084.1	RNA polymerase-binding transcription factor DksA .	927.78	-0.0541296	0.362333	-0.149392	0.881244	0.938131	1068	1156	745	989	991	645
TDH37083.1	tRNA glutamyl-Q(34) synthetase GluQRS .	32.7195	0.856104	0.408463	2.09592	0.0360895	0.113789	45	46	48	20	26	19
TDH37082.1	polynucleotide adenylyltransferase PcnB .	190.223	0.299814	0.386394	0.775929	0.437791	0.642593	176	189	340	141	237	108
TDH37081.1	2-amino-4-hydroxy-6-hydroxymethyldihydropteridine pyrophosphokinase .	9.01024	0.88091	0.651977	1.35114	0.176652	0.35864	11	12	16	6	9	3
TDH37080.1	fimbrial protein .	2.82244	3.75067	1.4762	2.54076	0.0110613	0.0445387	7	6	4	0	0	1
TDH37079.1	fimbrial chaperone .	5.99806	1.6958	0.86314	1.96469	0.0494501	0.142202	12	8	10	0	4	4
TDH37078.1	outer membrane usher protein .	16.306	2.17199	0.619131	3.50812	0.000451281	0.00285285	26	28	35	1	10	6
TDH37077.1	fimbrial protein .	4.57652	1.99794	0.945369	2.1134	0.0345669	0.109626	8	7	9	2	1	2
TDH37076.1	fimbrial-like protein YadL .	4.15862	0.465689	1.05707	0.440545	0.659542	0.806462	11	3	1	3	6	1
TDH37075.1	fimbrial protein StaF .	3.655	2.51744	1.19063	2.11437	0.0344834	0.109485	10	3	7	0	1	2
TDH37074.1	fimbrial tip-adhesin YadC .	12.363	6.95046	1.31718	5.27676	1.31488e-07	1.94819e-06	36	16	28	0	0	0
TDH37073.1	3-methyl-2-oxobutanoate hydroxymethyltransferase .	82.1005	-1.26849	0.353399	-3.58939	0.000331457	0.00218647	46	47	67	113	109	98
TDH37072.1	pantoate--beta-alanine ligase .	194.573	-0.88807	0.336281	-2.64086	0.00826955	0.0349292	139	135	178	271	247	180
TDH37071.1	Rpn family recombination-promoting nuclease/putative transposase .	15.1922	-0.012014	0.615178	-0.0195292	0.984419	0.988608	9	23	19	5	18	20
TDH37070.1	aspartate 1-decarboxylase .	327.539	-1.19956	0.41913	-2.86202	0.00420944	0.019967	251	156	243	534	496	240
TDH37069.1	polysaccharide deacetylase family protein .	82.8342	-0.325414	0.339867	-0.957473	0.338329	0.544918	76	82	85	64	110	85
TDH37068.1	PTS sugar transporter subunit IIA .	68.2258	-2.42115	0.40885	-5.92186	3.18327e-09	6.12901e-08	14	31	27	81	144	100
TDH37067.1	ABC transporter permease .	69.6068	-0.343774	0.367963	-0.934264	0.350168	0.558061	66	64	72	82	65	66
TDH37066.1	ABC transporter ATP-binding protein .	49.1721	-0.474274	0.38997	-1.21618	0.223916	0.418175	30	50	58	54	54	50
TDH37065.1	carbonate dehydratase .	379.056	-0.816174	0.378634	-2.15558	0.0311166	0.100533	355	226	315	470	599	293
TDH37064.1	hypoxanthine phosphoribosyltransferase .	222.373	0.152236	0.377997	0.402743	0.687137	0.825828	221	183	378	210	234	144
TDH37063.1	pyrroloquinoline quinone-dependent dehydrogenase .	71.067	0.785586	0.394372	1.99199	0.0463719	0.136228	77	138	83	51	49	44
TDH37062.1	multicopper oxidase CueO .	24.5874	0.567551	0.459945	1.23395	0.21722	0.410547	23	39	36	21	20	14
TDH37061.1	hypothetical protein E1179_06300 .	138.804	-0.307783	0.37984	-0.810297	0.417769	0.623613	136	109	165	89	213	136
TDH37060.1	polyamine aminopropyltransferase .	317.483	-0.785488	0.352268	-2.22981	0.0257604	0.0866215	231	209	335	369	515	252
TDH37059.1	adenosylmethionine decarboxylase .	276.483	-0.535412	0.372897	-1.43582	0.151054	0.324066	278	182	280	296	425	205
TDH37058.1	UPF0231 family protein .	60.883	0.288042	0.509637	0.565191	0.571944	0.748516	31	131	64	38	64	52
TDH37057.1	bifunctional aconitate hydratase 2/2-methylisocitrate dehydratase .	1618.13	-1.70608	0.49295	-3.46095	0.000538271	0.00331439	579	1294	652	3480	1468	1686
TDH37056.1	DUF3300 domain-containing protein .	23.382	-0.0411602	0.491122	-0.0838086	0.933209	0.96396	16	37	24	25	25	16
TDH37055.1	dihydrolipoyl dehydrogenase .	2582.25	-0.766541	0.393908	-1.94599	0.0516558	0.147316	1321	1921	3227	3352	2453	3034
TDH37054.1	pyruvate dehydrogenase complex dihydrolipoyllysine-residue acetyltransferase .	1412.77	0.550733	0.41113	1.33956	0.180389	0.363365	1161	1441	3094	1116	930	1084
TDH37053.1	pyruvate dehydrogenase (acetyl-transferring)	3243.85	0.621799	0.443816	1.40103	0.161205	0.340074	2667	3006	7700	2362	1971	2625
TDH37052.1	pyruvate dehydrogenase complex transcriptional repressor PdhR .	209.341	0.63098	0.592558	1.06484	0.286948	0.487489	191	78	599	135	197	130
TDH37051.1	beta-lactamase regulator AmpE .	45.4781	-0.201522	0.497776	-0.404844	0.685592	0.824755	29	66	47	20	73	47
TDH37050.1	1	34.8915	-1.07661	0.526161	-2.04616	0.0407406	0.124319	19	43	12	33	51	48
TDH37049.1	carboxylating nicotinate-nucleotide diphosphorylase .	75.1159	-0.0770668	0.359045	-0.214644	0.830045	0.909982	63	88	93	54	103	62
TDH37048.1	prepilin peptidase-dependent pilin .	2.55129	0.83578	1.11888	0.746978	0.455077	0.655566	2	3	6	2	1	2
TDH37047.1	type II secretion system protein GspE .	36.1039	-0.294875	0.431472	-0.683417	0.494343	0.689608	26	49	33	26	48	38
TDH37046.1	protein transport protein HofC .	12.6699	0.477585	0.603996	0.790709	0.429114	0.63479	21	12	15	10	15	5
TDH37045.1	GMP reductase .	144.527	-0.705256	0.411609	-1.71341	0.0866364	0.216477	113	73	180	126	239	144
TDH37044.1	dephospho-CoA kinase .	60.8958	0.292574	0.430634	0.679402	0.496883	0.691625	93	69	55	47	73	35
TDH37043.1	cell division protein ZapD .	58.5634	0.405422	0.377346	1.07441	0.282641	0.482692	71	60	90	43	63	36
TDH37042.1	DNA gyrase inhibitor YacG .	32.9782	-0.109907	0.522235	-0.210456	0.833312	0.911405	31	24	51	13	49	36
TDH37041.1	8-oxo-dGTP diphosphatase MutT .	9.94133	-1.04748	0.654557	-1.60028	0.109535	0.260031	4	5	13	9	17	12
TDH37040.1	preprotein translocase subunit SecA .	630.781	0.245998	0.380672	0.646221	0.518136	0.706939	433	716	1174	441	704	481
TDH37039.1	secA regulator SecM .	233.66	-0.533449	0.305868	-1.74405	0.0811503	0.205202	167	208	262	231	271	263
TDH37038.1	UDP-3-O-acyl-N-acetylglucosamine deacetylase .	3305.48	-0.492794	0.294399	-1.6739	0.0941498	0.230245	2586	2995	3545	3634	3365	3601
TDH37037.1	cell division protein FtsZ .	1086.56	-1.607	0.308195	-5.21422	1.84596e-07	2.66226e-06	427	716	651	1433	1540	1540
TDH37036.1	cell division protein FtsA .	410.323	-1.03133	0.34772	-2.96598	0.00301718	0.0150902	235	397	262	369	632	544
TDH37035.1	cell division protein FtsQ .	170.32	-0.193296	0.360656	-0.535958	0.591987	0.760382	140	244	142	143	188	174
TDH37034.1	D-alanine--D-alanine ligase B .	220.079	-0.207378	0.304002	-0.682158	0.495139	0.690464	188	269	220	193	247	216
TDH37033.1	UDP-N-acetylmuramate--L-alanine ligase .	196.825	-0.134632	0.32023	-0.420424	0.674176	0.815938	170	256	196	155	225	195
TDH37032.1	undecaprenyldiphospho-muramoylpentapeptide beta-N-acetylglucosaminyltransferase .	115.854	-0.168426	0.369867	-0.455369	0.648844	0.798529	102	161	97	109	109	119
TDH37031.1	cell division protein FtsW .	195.968	-0.240367	0.312817	-0.768394	0.442253	0.646921	179	230	184	160	230	202
TDH37030.1	UDP-N-acetylmuramoyl-L-alanine--D-glutamate ligase .	167.092	-0.264212	0.345918	-0.763799	0.444987	0.647718	138	203	162	174	147	177
TDH37029.1	phospho-N-acetylmuramoyl-pentapeptide-transferase .	94.0446	-0.535305	0.331036	-1.61706	0.105866	0.253343	68	99	88	99	109	100
TDH37028.1	UDP-N-acetylmuramoyl-tripeptide--D-alanyl-D-alanine ligase .	120.507	-0.557848	0.343737	-1.62289	0.104612	0.250502	88	139	96	109	169	125
TDH37027.1	UDP-N-acetylmuramoyl-L-alanyl-D-glutamate--2	182.974	-0.573795	0.329986	-1.73884	0.0820624	0.206819	173	154	155	173	281	165
TDH37026.1	peptidoglycan glycosyltransferase FtsI .	908.704	-1.38219	0.340044	-4.06473	4.80883e-05	0.000403538	658	539	438	1113	1328	1201
TDH37025.1	cell division protein FtsL .	71.7515	0.615132	0.45237	1.3598	0.173894	0.355569	136	75	67	54	63	41
TDH37024.1	16S rRNA (cytosine(1402)-N(4))-methyltransferase .	166.223	-0.828597	0.307979	-2.69043	0.0071359	0.0309685	112	151	134	185	246	165
TDH37023.1	transcriptional regulator MraZ .	124.086	-0.500481	0.344159	-1.45422	0.145887	0.316297	109	118	112	103	200	111
TDH37022.1	catabolite repressor/activator .	512.073	-0.549352	0.361185	-1.52097	0.128267	0.290222	335	626	423	479	832	421
TDH37021.1	acetolactate synthase small subunit .	9.29222	-0.0930021	0.693309	-0.134142	0.89329	0.944674	14	4	11	11	7	8
TDH37020.1	acetolactate synthase 3 large subunit .	20.7968	-0.594552	0.467204	-1.27257	0.203169	0.393093	16	18	21	17	28	25
TDH37019.1	transcriptional regulator LeuO .	19.4678	0.658748	0.675939	0.974568	0.329775	0.53569	46	10	19	10	11	20
TDH37018.1	2-isopropylmalate synthase .	13.9843	-0.102122	0.58017	-0.176021	0.860277	0.926208	15	21	8	11	14	15
TDH37017.1	3-isopropylmalate dehydrogenase .	7.25024	-0.872848	0.720297	-1.21179	0.225593	0.419448	4	8	5	5	9	12
TDH37016.1	3-isopropylmalate dehydratase large subunit .	11.2992	0.113588	0.5857	0.193936	0.846226	0.917592	12	14	13	6	16	9
TDH37015.1	3-isopropylmalate dehydratase small subunit .	26.3927	-0.0438426	0.437925	-0.100114	0.920254	0.959198	31	28	26	25	26	23
TDH37014.1	sugar efflux transporter SetA .	40.4409	-0.837606	0.462774	-1.80997	0.0703007	0.186079	34	19	43	33	73	42
TDH37013.1	glucose uptake inhibitor SgrT .	310.947	-1.40589	0.47763	-2.94347	0.00324555	0.0160291	297	110	134	435	399	405
TDH37012.1	HTH-type transcriptional regulator SgrR .	21.6357	0.85163	0.531506	1.6023	0.10909	0.259259	21	46	26	8	22	14
TDH37011.1	thiamine ABC transporter substrate binding subunit .	12.412	-0.0361436	0.577266	-0.0626117	0.950076	0.970845	11	9	21	10	13	12
TDH37010.1	thiamine ABC transporter permease .	5.25449	0.397297	0.800437	0.49635	0.619648	0.7777	6	5	9	2	7	4
TDH37009.1	thiamine ABC transporter ATP-binding protein ThiQ .	9.81468	-0.259734	0.613603	-0.423294	0.672081	0.814493	6	12	12	7	12	11
TDH37008.1	DedA family protein .	41.4341	-0.279806	0.514209	-0.544147	0.58634	0.756973	22	55	49	31	29	63
TDH37007.1	ribulokinase .	12.1452	-0.498445	0.598221	-0.833212	0.404725	0.61209	10	16	7	11	12	16
TDH37006.1	L-arabinose isomerase .	26.9739	-1.06265	0.521677	-2.03698	0.0416518	0.126411	12	33	13	37	31	32
TDH37005.1	L-ribulose-5-phosphate 4-epimerase .	6.60658	-1.22851	0.772265	-1.59079	0.111656	0.264365	4	7	2	5	11	10
TDH37004.1	DNA polymerase II .	76.2424	1.32017	0.361181	3.65516	0.000257026	0.00174401	104	146	110	39	50	33
TDH37003.1	RNA polymerase-associated protein RapA .	133.488	1.72719	0.355409	4.85972	1.17551e-06	1.45709e-05	212	184	284	51	80	44
TDH37002.1	bifunctional tRNA pseudouridine(32) synthase/23S rRNA pseudouridine(746) synthase RluA	61.1026	1.88404	0.418041	4.50684	6.58007e-06	6.90298e-05	128	80	105	21	31	21
TDH36999.1	co-chaperone DjlA .	67.7815	-0.220722	0.367328	-0.600884	0.547917	0.729979	48	76	86	53	91	62
TDH36998.1	LPS assembly protein LptD .	672.326	0.319231	0.364518	0.875762	0.381159	0.590338	520	1213	764	514	649	505
TDH36997.1	peptidylprolyl isomerase SurA .	346.619	0.193441	0.301864	0.640823	0.521638	0.709855	310	453	471	280	307	306
TDH36996.1	4-hydroxythreonine-4-phosphate dehydrogenase .	83.8299	0.339844	0.348622	0.974821	0.329649	0.53569	91	90	130	66	68	70
TDH36995.1	16S rRNA (adenine(1518)-N(6)/adenine(1519)-N(6))-dimethyltransferase RsmA .	349.376	0.807699	0.306618	2.63422	0.00843309	0.035462	446	535	488	174	291	247
TDH36994.1	Co2+/Mg2+ efflux protein ApaG .	145.792	1.24923	0.305843	4.08455	4.41619e-05	0.000374597	203	240	236	70	95	76
TDH36993.1	bis(5'-nucleosyl)-tetraphosphatase (symmetrical) .	61.7885	0.22736	0.396323	0.573675	0.566188	0.743255	45	95	84	40	67	53
TDH36992.1	glutathione-regulated potassium-efflux system protein KefC .	35.4702	1.32801	0.433158	3.06589	0.00217025	0.0112764	59	57	50	14	20	22
TDH36991.1	glutathione-regulated potassium-efflux system oxidoreductase KefF .	5.86911	0.0585898	0.755814	0.0775188	0.938211	0.965708	5	6	9	7	6	3
TDH36990.1	MFS transporter .	1.65786	1.01216	1.39027	0.728034	0.466593	0.667024	4	2	1	1	1	1
TDH36989.1	ferredoxin-like protein FixX .	0.486973	2.26647	2.59781	0.872454	0.382961	NA	2	1	0	0	0	0
TDH36988.1	FAD-dependent oxidoreductase .	3.27133	-0.538039	1.01364	-0.530798	0.595559	0.761341	1	6	2	2	5	4
TDH36987.1	electron transfer flavoprotein subunit alpha/FixB family protein .	3.44464	-2.17347	1.12565	-1.93086	0.0535004	0.1511	2	2	0	7	3	5
TDH36986.1	electron transfer flavoprotein FixA .	2.0436	0.238951	1.25294	0.190712	0.848751	0.91796	4	1	2	3	1	1
TDH36985.1	L-carnitine/gamma-butyrobetaine antiporter .	3.61174	-0.440822	0.979552	-0.450024	0.652693	0.801186	5	2	3	1	7	4
TDH36984.1	crotonobetainyl-CoA dehydrogenase .	61.2325	0.112293	0.418171	0.268533	0.788289	0.886668	66	71	73	30	62	72
TDH36982.1	carnitinyl-CoA dehydratase .	2.24409	0.652667	1.16699	0.559276	0.575973	0.751003	4	2	3	1	3	1
TDH36981.1	carnitine operon protein CaiE .	20.3196	1.3349	0.533987	2.49988	0.0124235	0.0489637	42	25	27	8	12	12
TDH36980.1	carnitine metabolism transcriptional regulator CaiF .	129.027	-1.35269	0.43105	-3.13812	0.00170034	0.00914806	94	66	77	97	291	148
TDH36979.1	carbamoyl-phosphate synthase large subunit .	53.753	-1.55964	0.454381	-3.43244	0.000598165	0.00363596	28	33	29	78	114	37
TDH36978.1	carbamoyl-phosphate synthase small subunit .	17.9497	-2.3889	0.560685	-4.26068	2.03803e-05	0.000187628	7	5	7	27	38	20
TDH36977.1	4-hydroxy-tetrahydrodipi.nate reductase .	62.0136	-0.479896	0.380389	-1.26159	0.207095	0.397526	44	63	66	54	101	51
TDH36976.1	ribonucleoside hydrolase RihC .	64.9944	-3.46618	0.442985	-7.8246	5.09256e-15	2.32724e-13	8	12	16	126	109	93
TDH36975.1	4-hydroxy-3-methylbut-2-enyl diphosphate reductase .	88.5416	0.189799	0.35378	0.53649	0.59162	0.760382	83	102	130	76	102	55
TDH36974.1	FKBP-type peptidyl-prolyl cis-trans isomerase .	47.1183	0.639922	0.403727	1.58504	0.112958	0.266283	50	59	83	34	47	23
TDH36973.1	lipoprotein signal peptidase .	69.4939	0.0605381	0.396739	0.152589	0.878722	0.936497	85	61	87	68	82	41
TDH36972.1	isoleucine--tRNA ligase .	413.449	-0.290991	0.367489	-0.791837	0.428456	0.634074	323	300	625	419	522	333
TDH36971.1	bifunctional riboflavin kinase/FAD synthetase .	198.565	-0.491833	0.342266	-1.43699	0.15072	0.323532	151	153	247	214	277	161
TDH36970.1	DUF2575 domain-containing protein .	64.5856	0.507386	0.401785	1.26283	0.206651	0.397276	92	66	91	34	75	43
TDH36969.1	30S ribosomal protein S20 .	1042.72	0.571921	0.411392	1.39021	0.164465	0.3437	1392	826	1909	636	1216	550
TDH36968.1	transcriptional regulator LrhA .	421.325	-1.49733	0.328868	-4.55296	5.28952e-06	5.63572e-05	281	217	220	510	622	592
TDH36967.1	NADH-quinone oxidoreductase subunit NuoA .	298.175	-1.26018	0.390748	-3.22504	0.00125956	0.00700517	174	236	169	519	352	278
TDH36966.1	NADH-quinone oxidoreductase subunit B .	470.448	-1.10369	0.370533	-2.97866	0.00289516	0.0145835	262	424	305	728	494	524
TDH36965.1	NADH-quinone oxidoreductase subunit C/D .	522.495	-0.891304	0.341392	-2.61079	0.00903336	0.0376937	313	482	423	727	542	582
TDH36964.1	NADH-quinone oxidoreductase subunit NuoE .	158.284	-0.800795	0.453494	-1.76583	0.0774235	0.198156	109	182	89	247	132	163
TDH36963.1	NADH-quinone oxidoreductase subunit NuoF .	276.22	-0.991272	0.414508	-2.39144	0.0167822	0.062468	173	275	162	413	241	337
TDH36962.1	NADH-quinone oxidoreductase subunit NuoG .	875.946	-0.0621912	0.484272	-0.128422	0.897815	0.94635	685	1501	655	1098	504	792
TDH36961.1	NADH-quinone oxidoreductase subunit NuoH .	314.055	-0.219324	0.534027	-0.410699	0.681294	0.821407	261	498	197	455	154	287
TDH36960.1	NADH-quinone oxidoreductase subunit NuoI .	104.368	-0.145216	0.588697	-0.246674	0.805161	0.896646	63	204	63	141	50	100
TDH36959.1	NADH-quinone oxidoreductase subunit J .	163.957	-0.122205	0.563767	-0.216765	0.828391	0.909137	125	279	116	238	67	146
TDH36958.1	NADH-quinone oxidoreductase subunit NuoK .	49.1755	0.183749	0.65004	0.282673	0.777428	0.880496	39	84	51	72	10	38
TDH36957.1	NADH-quinone oxidoreductase subunit L .	524.701	0.319488	0.518378	0.616323	0.537682	0.722945	560	885	473	662	201	372
TDH36956.1	NADH-quinone oxidoreductase subunit M .	363.108	0.136158	0.533166	0.255377	0.798432	0.892316	284	640	342	491	147	277
TDH36955.1	NADH-quinone oxidoreductase subunit NuoN .	761.19	0.117508	0.552633	0.212633	0.831613	0.910072	833	1111	654	1090	253	575
TDH36952.1	DUF1877 family protein .	15.6036	0.34937	0.551057	0.634	0.526081	0.712906	20	20	17	14	8	15
TDH36949.1	deubiquitinase .	9.959	-0.0816824	0.651128	-0.125447	0.900169	0.947376	15	10	6	11	9	8
TDH36948.1	ribonuclease BN .	47.2011	0.557631	0.41771	1.33497	0.181886	0.365412	61	55	69	45	29	30
TDH36947.1	GNAT family N-acetyltransferase .	38.7608	0.569497	0.413568	1.37703	0.168502	0.348679	42	54	58	19	33	35
TDH36946.1	stress response protein ElaB .	1316.46	4.03806	0.629933	6.4103	1.4523e-10	3.46452e-09	4105	2078	1709	248	48	100
TDH36945.1	isochorismate synthase MenF .	138.939	1.99434	0.358966	5.5558	2.76346e-08	4.47941e-07	189	314	235	57	53	44
TDH36944.1	2-succinyl-5-enolpyruvyl-6-hydroxy-3-cyclohexene-1-carboxylic-acid synthase .	59.4184	0.198173	0.379346	0.522406	0.601388	0.767002	58	56	98	48	58	48
TDH36943.1	2-succinyl-6-hydroxy-2	20.4692	-0.604728	0.471822	-1.28169	0.199952	0.389132	14	18	22	24	22	22
TDH36942.1	1	115.614	0.0208679	0.338755	0.0616017	0.95088	0.970845	122	125	137	111	95	108
TDH36941.1	o-succinylbenzoate synthase .	93.8235	0.204086	0.371138	0.549894	0.582392	0.754702	93	108	133	57	82	102
TDH36940.1	o-succinylbenzoate--CoA ligase .	78.5103	0.863703	0.393588	2.19444	0.028204	0.0932674	91	84	164	45	53	56
TDH36939.1	signal transduction protein PmrD .	45.9015	-0.869728	0.399054	-2.17947	0.0292967	0.0959605	41	35	30	44	68	54
TDH36938.1	4-amino-4-deoxy-L-arabinose-phosphoundecaprenol flippase subunit ArnF .	15.6502	-0.29071	0.533276	-0.54514	0.585657	0.756607	10	22	15	12	18	18
TDH36937.1	4-amino-4-deoxy-L-arabinose-phosphoundecaprenol flippase subunit ArnE .	6.69228	0.155308	0.814814	0.190605	0.848835	0.91796	8	13	2	3	9	6
TDH36936.1	lipid IV(A) 4-amino-4-deoxy-L-arabinosyltransferase .	29.7008	1.55272	0.479292	3.23962	0.00119689	0.00670703	48	63	34	12	16	14
TDH36935.1	4-deoxy-4-formamido-L-arabinose-phosphoundecaprenol deformylase .	23.4482	1.93013	0.557986	3.45911	0.00054197	0.00333175	58	31	30	8	10	9
TDH36934.1	bifunctional UDP-4-amino-4-deoxy-L-arabinose formyltransferase/UDP-glucuronic acid oxidase ArnA .	57.2254	1.39698	0.399811	3.4941	0.000475664	0.00298708	98	86	88	19	41	29
TDH36933.1	undecaprenyl-phosphate 4-deoxy-4-formamido-L-arabinose transferase .	18.2977	2.58801	0.680949	3.80059	0.000144349	0.00105903	27	55	22	1	9	5
TDH36932.1	UDP-4-amino-4-deoxy-L-arabinose aminotransferase .	50.0199	2.92007	0.569289	5.12932	2.90786e-07	4.02538e-06	94	147	47	8	9	15
TDH36931.1	histidine phosphatase family protein .	4.49866	0.705223	0.950696	0.741797	0.45821	0.658475	10	3	5	1	7	2
TDH36930.1	nucleoside triphosphatase NudI .	39.558	-0.235946	0.453408	-0.520384	0.602796	0.767765	42	27	51	41	56	24
TDH36929.1	hypothetical protein E1179_05590 .	4.38088	0.172363	0.958994	0.179733	0.857362	0.924611	7	1	7	6	2	3
TDH36928.1	nicotinamide mononucleotide deamidase-related protein YfaY .	88.0814	-0.553897	0.368839	-1.50173	0.133166	0.297993	68	84	85	85	148	66
TDH36927.1	IclR family transcriptional regulator .	10.5658	-1.11579	0.623129	-1.79063	0.0733523	0.191615	6	11	5	11	14	15
TDH36926.1	L-rhamnonate dehydratase .	24.7914	-2.6177	0.59141	-4.42621	9.59052e-06	9.75251e-05	5	14	4	26	41	51
TDH36925.1	MFS transporter .	5.58342	-0.731878	0.809415	-0.904207	0.365886	0.573947	2	8	4	8	5	6
TDH36924.1	2-keto-3-deoxy-L-rhamnonate aldolase .	9.98894	-1.09944	0.608682	-1.80626	0.0708771	0.187212	7	6	8	11	15	12
TDH36921.1	anaerobic glycerol-3-phosphate dehydrogenase subunit C .	23.495	-2.76974	0.577144	-4.79905	1.59424e-06	1.88378e-05	6	6	8	35	63	20
TDH36920.1	glycerol-3-phosphate dehydrogenase subunit GlpB .	24.2019	-3.28397	0.695849	-4.71937	2.36579e-06	2.70284e-05	4	7	4	25	89	17
TDH36919.1	anaerobic glycerol-3-phosphate dehydrogenase subunit A .	19.3934	-3.4631	0.84709	-4.08823	4.34674e-05	0.000369668	1	4	6	25	76	6
TDH36918.1	glycerol-3-phosphate transporter .	113.096	-3.60371	0.431057	-8.36017	6.26259e-17	3.49323e-15	17	18	22	220	256	112
TDH36917.1	glycerophosphodiester phosphodiesterase .	270.244	-2.53368	0.352557	-7.18658	6.64356e-13	2.24991e-11	87	69	107	465	516	306
TDH36916.1	lipopolysaccharide kinase InaA .	75.0895	0.625168	0.380779	1.64181	0.100629	0.242957	69	135	100	56	55	52
TDH36863.1	small toxic protein ShoB .	58.2802	-0.178582	0.360181	-0.495811	0.620027	0.7777	56	56	69	44	69	60
TDH36862.1	alcohol dehydrogenase .	7.77613	-0.255939	0.706374	-0.362327	0.717107	0.846001	9	8	6	5	6	12
TDH36861.1	hypothetical protein E1179_07100 .	531.173	-2.47075	0.478913	-5.15907	2.48184e-07	3.49948e-06	189	210	131	448	1659	547
TDH36860.1	alpha-ketoglutarate permease .	360.934	3.10039	0.397152	7.80656	5.87707e-15	2.59206e-13	394	967	819	78	71	59
TDH36859.1	YfiM family lipoprotein .	34.9573	0.615724	0.446892	1.37779	0.168268	0.348384	26	53	64	21	29	27
TDH36858.1	CDP-diacylglycerol--serine O-phosphatidyltransferase .	643.405	-0.107744	0.304779	-0.353514	0.723703	0.85011	592	739	722	546	876	470
TDH36857.1	protein lysine acetyltransferase .	474.703	-0.18953	0.372471	-0.508843	0.610862	0.773106	385	723	359	415	541	453
TDH36856.1	DTW domain-containing protein YfiP .	48.0836	-0.708168	0.381781	-1.85491	0.0636096	0.173452	43	33	44	54	64	48
TDH36855.1	thioredoxin TrxC .	116.363	-1.20561	0.339351	-3.5527	0.000381297	0.00244714	70	74	89	162	140	143
TDH36854.1	tRNA/rRNA methyltransferase .	132.987	-0.308213	0.396172	-0.777977	0.436583	0.641347	91	104	206	120	192	105
TDH36853.1	uracil-DNA glycosylase .	76.2573	-0.0763843	0.382312	-0.199796	0.84164	0.914858	77	66	103	83	85	50
TDH36852.1	autonomous glycyl radical cofactor GrcA .	12963.6	-1.13705	0.607873	-1.87053	0.0614097	0.169033	12451	1715	12120	12698	19446	17612
TDH36851.1	cysteine/O-acetylserine transporter .	40.0947	-1.00681	0.446668	-2.25404	0.0241937	0.0827058	24	24	41	30	60	60
TDH36850.1	LysR family transcriptional regulator .	27.4978	-0.943492	0.47722	-1.97706	0.0480348	0.139705	17	16	30	21	49	33
TDH36849.1	ATP-dependent RNA helicase SrmB .	108.178	-0.174877	0.360855	-0.48462	0.627946	0.783658	72	125	145	82	138	103
TDH36848.1	tRNA(1)(Val) (adenine(37)-N(6))-methyltransferase .	17.6702	-0.216078	0.510894	-0.422942	0.672338	0.814493	12	16	27	14	20	19
TDH36847.1	L-aspartate oxidase .	36.2265	-1.35913	0.406306	-3.34508	0.000822601	0.00484491	21	24	22	45	50	49
TDH36846.1	rpoE leader peptide RseD .	40.9755	0.208507	0.386712	0.53918	0.589762	0.758986	46	52	47	31	47	29
TDH36845.1	RNA polymerase sigma factor RpoE .	799.238	0.639557	0.554984	1.15239	0.249162	0.445028	506	1495	1299	314	354	1012
TDH36844.1	anti-sigma-E factor RseA .	669.413	0.255862	0.569683	0.44913	0.653338	0.801397	335	1225	913	363	309	960
TDH36843.1	sigma-E factor regulatory protein RseB .	419.802	-0.350953	0.493847	-0.710651	0.477301	0.675917	213	613	417	302	305	665
TDH36842.1	SoxR-reducing system protein RseC .	49.7322	0.390979	0.43169	0.905694	0.365098	0.573423	37	74	79	29	40	50
TDH36841.1	elongation factor 4 .	240.232	-0.387412	0.302414	-1.28106	0.200171	0.389359	182	222	291	236	304	221
TDH36840.1	signal peptidase I .	178.266	-0.388064	0.400954	-0.967852	0.333118	0.538814	115	126	281	186	192	180
TDH36837.1	ribonuclease III .	233.389	1.14265	0.366026	3.12177	0.00179765	0.00952301	306	362	399	89	223	107
TDH36836.1	GTPase Era .	136.137	0.745514	0.434603	1.71539	0.0862739	0.215855	135	205	232	60	176	61
TDH36835.1	DNA repair protein RecO .	24.0709	0.183647	0.463887	0.395888	0.692188	0.830057	24	34	27	19	31	14
TDH36834.1	pyridoxine 5'-phosphate synthase .	86.1431	-0.525514	0.336162	-1.56328	0.117988	0.273717	66	75	94	86	123	77
TDH36833.1	holo-ACP synthase .	24.8507	-0.450888	0.451973	-0.997599	0.318474	0.523611	25	22	22	24	37	20
TDH36832.1	4Fe-4S dicluster ferredoxin YfhL .	37.192	0.586747	0.468235	1.2531	0.210168	0.400788	48	40	60	13	43	29
TDH36831.1	MurR/RpiR family transcriptional regulator .	32.7078	1.05137	0.540381	1.94561	0.0517018	0.147337	70	22	50	21	22	16
TDH36830.1	phosphatidylglycerophosphatase C .	77.4422	0.822725	0.393689	2.08978	0.0366374	0.114658	114	131	78	41	61	54
TDH36829.1	tRNA adenosine(34) deaminase TadA .	46.8772	0.815251	0.444213	1.83527	0.0664659	0.179307	71	47	79	19	49	29
TDH36828.1	membrane-bound lytic murein transglycosylase MltF .	33.8106	0.331391	0.424917	0.779895	0.435452	0.640026	39	37	49	25	41	19
TDH36827.1	phosphoribosylformylglycinamidine synthase .	64.6525	-0.202453	0.441987	-0.458052	0.646915	0.796992	41	50	113	50	84	61
TDH36826.1	two component system sensor histidine kinase QseE/GlrK .	64.261	0.120109	0.384103	0.3127	0.754508	0.868543	84	61	74	43	79	52
TDH36825.1	two-component system QseEF-associated lipoprotein QseG .	23.0068	-0.185519	0.478833	-0.387441	0.69843	0.833851	30	17	23	20	26	22
TDH36824.1	two-component system response regulator GlrR .	29.8911	0.0137309	0.469133	0.0292686	0.97665	0.983652	36	19	44	27	33	23
TDH36823.1	nitrogen regulatory protein P-II .	225.054	-0.219767	0.394639	-0.55688	0.57761	0.752102	283	143	251	232	270	174
TDH36822.1	NO-inducible flavohemoprotein .	41.8434	-1.30112	0.46393	-2.80457	0.0050384	0.0231364	27	32	20	73	47	42
TDH36821.1	serine hydroxymethyltransferase .	589.149	-0.770504	0.418614	-1.84061	0.0656788	0.177816	376	363	722	898	738	417
TDH36820.1	ROK family protein .	45.6045	-1.0771	0.379654	-2.83705	0.0045532	0.0211905	29	36	32	56	70	47
TDH36819.1	DUF5107 domain-containing protein .	50.7631	-3.45334	0.474316	-7.28067	3.32175e-13	1.17751e-11	9	10	9	71	79	105
TDH36818.1	ABC transporter substrate-binding protein .	5.34212	-0.844639	0.863407	-0.978263	0.327944	0.533631	2	2	9	4	6	9
TDH36817.1	putative sugar ABC transporter ATPase YphE .	9.46634	-1.29707	0.634733	-2.04349	0.0410038	0.124922	6	6	6	11	12	14
TDH36816.1	ABC transporter permease .	3.81572	0.620724	0.959131	0.647173	0.51752	0.706861	5	6	4	5	1	2
TDH36815.1	aldose 1-epimerase .	9.05716	1.34351	0.682974	1.96714	0.0491668	0.141602	17	15	10	5	4	5
TDH36814.1	DoxX family protein .	34.274	2.82446	0.582077	4.85238	1.21989e-06	1.47358e-05	90	63	39	9	5	9
TDH36813.1	phenylpropionate dioxygenase ferredoxin reductase subunit .	10.9817	0.313917	0.619859	0.506432	0.612553	0.773698	15	7	18	8	9	10
TDH36812.1	3-phenylpropionate-dihydrodiol/cinnamic acid-dihydrodiol dehydrogenase .	5.28331	0.739644	0.857814	0.862243	0.388554	0.595754	4	14	4	4	4	3
TDH36811.1	3-phenylpropionate/cinnamic acid dioxygenase ferredoxin subunit .	1.60594	1.71082	1.54517	1.10721	0.268204	0.465004	2	5	1	1	0	1
TDH36810.1	3-phenylpropionate/cinnamic acid dioxygenase subunit beta .	3.6931	0.65081	0.958961	0.678661	0.497352	0.69177	3	9	3	3	3	2
TDH36809.1	3-phenylpropionate/cinnamic acid dioxygenase subunit alpha .	12.0914	3.34384	0.78302	4.27045	1.95082e-05	0.000181359	27	19	26	3	2	1
TDH36808.1	Hca operon transcriptional activator HcaR .	85.7732	-2.75825	0.528174	-5.22224	1.76775e-07	2.55919e-06	18	40	15	203	106	95
TDH36807.1	3-phenylpropionate MFS transporter .	71.8357	0.711115	0.476604	1.49205	0.135687	0.301327	62	163	72	62	45	42
TDH36806.1	stationary phase inducible protein CsiE .	306.641	1.93834	0.573883	3.37759	0.000731241	0.00438167	398	986	218	163	78	100
TDH36805.1	alpha/beta hydrolase .	12.987	-0.28932	0.576801	-0.501594	0.615953	0.776183	17	9	12	9	17	14
TDH36804.1	inositol-1-monophosphatase .	158.658	0.944359	0.401263	2.35347	0.0185992	0.0678334	220	155	318	68	113	121
TDH36803.1	tRNA (cytosine(32)/uridine(32)-2'-O)-methyltransferase TrmJ .	216.127	-0.463402	0.37446	-1.23752	0.215893	0.409036	142	181	288	162	259	276
TDH36802.1	Fe-S cluster assembly transcriptional regulator IscR .	144.919	-0.9724	0.450663	-2.15771	0.0309505	0.100081	75	66	190	139	184	208
TDH36801.1	IscS subfamily cysteine desulfurase .	375.269	-1.46653	0.516523	-2.83924	0.00452209	0.0211589	118	127	438	603	394	496
TDH36800.1	Fe-S cluster assembly scaffold IscU .	159.044	-0.915197	0.412516	-2.21857	0.0265158	0.0888468	68	113	193	205	174	190
TDH36799.1	iron-sulfur cluster assembly protein IscA .	236.238	-0.90724	0.339385	-2.67319	0.0075134	0.032311	141	156	253	301	291	258
TDH36798.1	co-chaperone HscB .	50.606	-0.600916	0.549873	-1.09283	0.274469	0.47321	18	35	85	59	40	66
TDH36797.1	Fe-S protein assembly chaperone HscA .	180.229	-0.577431	0.436729	-1.32217	0.186111	0.370755	102	118	270	233	169	186
TDH36796.1	ISC system 2Fe-2S type ferredoxin .	67.2069	-0.906041	0.455771	-1.98793	0.0468194	0.136815	34	37	87	98	74	68
TDH36795.1	Fe-S cluster assembly protein IscX .	53.7694	-0.478043	0.468065	-1.02132	0.307104	0.509111	34	43	74	78	41	50
TDH36794.1	aminopeptidase PepB .	114.476	-1.11569	0.388678	-2.87048	0.00409849	0.0195051	50	90	103	133	125	170
TDH36793.1	enhanced serine sensitivity protein SseB .	90.7584	-1.14755	0.390721	-2.93701	0.00331392	0.0163243	41	57	92	120	107	116
TDH36792.1	3-mercaptopyruvate sulfurtransferase .	194.911	0.174063	0.41911	0.415317	0.67791	0.818108	149	370	169	168	176	162
TDH36791.1	alpha2-macroglobulin .	425.124	0.708397	0.354884	1.99614	0.0459188	0.13512	445	813	492	236	342	321
TDH36790.1	peptidoglycan glycosyltransferase PbpC .	41.5608	0.853755	0.397642	2.14704	0.0317898	0.102272	62	50	64	23	35	25
TDH36789.1	nucleoside-diphosphate kinase .	147.548	-2.19076	0.614901	-3.56279	0.000366931	0.00236696	68	45	60	432	135	78
TDH36788.1	bifunctional tRNA (adenosine(37)-C2)-methyltransferase TrmG/ribosomal RNA large subunit methyltransferase RlmN	244.477	0.193316	0.411414	0.469881	0.63844	0.791115	192	284	403	182	350	125
TDH36787.1	cytoskeleton protein RodZ .	264.018	-0.563839	0.342351	-1.64696	0.0995653	0.240792	165	284	264	228	426	242
TDH36786.1	flavodoxin-dependent (E)-4-hydroxy-3-methylbut-2-enyl-diphosphate synthase .	398.302	-0.362734	0.307436	-1.17987	0.238052	0.431598	283	449	432	348	550	365
TDH36785.1	histidine--tRNA ligase .	368.458	0.0714597	0.354893	0.201355	0.840421	0.914771	259	427	589	330	416	261
TDH36784.1	tetratricopeptide repeat protein .	100.136	0.145189	0.378436	0.383657	0.701233	0.836145	76	105	174	74	111	82
TDH36783.1	outer membrane protein assembly factor BamB .	376.26	0.669059	0.333066	2.00879	0.0445596	0.132873	529	397	595	268	342	205
TDH36782.1	ribosome biogenesis GTPase Der .	151.658	0.803962	0.324393	2.47836	0.0131989	0.0513473	184	183	275	95	125	89
TDH36781.1	hypothetical protein E1179_07305 .	20.6997	0.663921	0.495218	1.34066	0.18003	0.363229	30	32	21	14	20	11
TDH36780.1	exodeoxyribonuclease VII large subunit .	258.428	-0.175922	0.34365	-0.511922	0.608705	0.771664	213	323	270	227	225	298
TDH36779.1	IMP dehydrogenase .	146.093	0.491465	0.403675	1.21748	0.223422	0.417458	105	256	214	123	99	110
TDH36778.1	glutamine-hydrolyzing GMP synthase .	217.004	0.10098	0.435353	0.231949	0.816578	0.902946	123	220	424	207	209	164
TDH36777.1	hypothetical protein E1179_07285 .	9.53193	0.805661	0.663863	1.2136	0.224902	0.419191	14	15	11	5	12	3
TDH36776.1	glycine zipper 2TM domain-containing protein .	4.18339	0.556976	0.971683	0.573207	0.566504	0.743255	3	7	7	3	7	0
TDH36775.1	DUF2633 family protein .	142.711	-0.706692	0.372646	-1.89642	0.0579049	0.161021	149	90	113	145	176	169
TDH36774.1	cyclic-guanylate-specific phosphodiesterase PdeF .	22.7634	0.60574	0.461582	1.31231	0.189414	0.375561	31	33	26	15	18	17
TDH36773.1	exopolyphosphatase .	192.002	-0.381	0.329632	-1.15584	0.247748	0.444517	161	159	235	168	281	166
TDH36772.1	polyphosphate kinase 1 .	373.547	-0.73083	0.28198	-2.59178	0.00954797	0.0395365	286	305	338	363	539	405
TDH36771.1	phosphoribosylglycinamide formyltransferase .	31.7064	-0.124598	0.451982	-0.275671	0.782801	0.88368	31	22	48	29	40	24
TDH36770.1	phosphoribosylformylglycinamidine cyclo-ligase .	29.3771	0.306062	0.491314	0.622946	0.53332	0.719375	22	28	60	19	26	28
TDH36769.1	uracil phosphoribosyltransferase .	120.242	0.113288	0.421839	0.268557	0.78827	0.886668	129	88	199	84	169	78
TDH36768.1	uracil permease .	19.8141	-0.209279	0.589404	-0.355069	0.722538	0.849794	22	8	31	12	32	17
TDH36767.1	DnaA inactivator Hda .	210.023	-0.861917	0.321055	-2.68464	0.00726082	0.0314028	127	161	210	255	248	243
TDH36766.1	arsenate reductase (glutaredoxin) .	89.0831	-0.027577	0.374769	-0.0735839	0.941342	0.966308	75	87	133	83	73	90
TDH36765.1	beta-barrel assembly-enhancing protease .	104.075	-0.157272	0.361825	-0.434662	0.663808	0.809589	87	121	119	90	88	122
TDH36764.1	AI-2E family transporter .	48.5394	-0.394023	0.408365	-0.964879	0.334606	0.540758	46	41	51	61	42	47
TDH36763.1	formate transporter .	13.6428	-0.421211	0.537242	-0.784024	0.433026	0.638748	9	16	14	12	19	13
TDH36762.1	hydrogenase-4 transcriptional activator .	16.9814	0.590521	0.527945	1.11853	0.263342	0.459502	23	25	19	7	16	15
TDH36761.1	formate hydrogenlyase maturation protein HycH .	1.59978	0.356152	1.384	0.257335	0.79692	0.891394	2	1	3	0	2	2
TDH36760.1	hydrogenase 4 catalytic subunit HyfI .	5.16257	1.84387	0.942814	1.95571	0.0504988	0.144451	5	10	12	3	0	3
TDH36759.1	hydrogenase 4 subunit H .	2.24392	0.981636	1.26552	0.775678	0.437939	0.642593	1	5	4	2	0	2
TDH36758.1	hydrogenase 4 catalytic subunit HyfG .	24.2145	0.911883	0.454893	2.00461	0.0450049	0.133764	28	43	34	14	19	14
TDH36757.1	hydrogenase 4 subunit F .	9.66284	0.00447782	0.606404	0.00738423	0.994108	0.995312	10	11	11	6	11	10
TDH36756.1	hydrogenase 4 membrane subunit .	2.15458	-1.27062	1.30006	-0.977355	0.328393	0.534132	2	2	0	3	1	4
TDH36755.1	hydrogenase 4 subunit D .	2.61132	0.190664	1.18188	0.161322	0.87184	0.933621	5	1	3	0	4	3
TDH36753.1	hydrogenase 4 subunit B .	7.42979	-0.188059	0.689357	-0.272803	0.785004	0.885114	7	7	9	4	8	10
TDH36752.1	hydrogenase 4 subunit HyfA .	2.93713	-0.199242	1.04807	-0.190104	0.849228	0.91796	3	5	1	2	5	2
TDH36751.1	thioredoxin-dependent thiol peroxidase .	344.587	-0.134632	0.448752	-0.300014	0.764167	0.872809	454	222	392	414	408	185
TDH36750.1	glycine cleavage system transcriptional repressor .	167.335	-0.267219	0.401587	-0.665408	0.505789	0.696582	197	136	162	180	238	99
TDH36749.1	4-hydroxy-tetrahydrodipi.nate synthase .	576.723	-0.366596	0.314573	-1.16538	0.243866	0.438731	424	521	742	597	741	480
TDH36748.1	outer membrane protein assembly factor BamC .	447.38	-0.625521	0.375879	-1.66416	0.0960811	0.234213	285	291	609	457	673	401
TDH36747.1	phosphoribosylaminoimidazolesuccinocarboxamide synthase .	45.1756	-0.978214	0.445711	-2.19473	0.0281831	0.0932674	26	22	54	56	54	55
TDH36746.1	neutral zinc metallopeptidase .	74.8292	0.718897	0.515207	1.39536	0.162908	0.342523	66	187	56	40	57	60
TDH36745.1	tRNA cytosine(34) acetyltransferase TmcA .	73.3662	1.604	0.411448	3.89843	9.68169e-05	0.000756988	93	171	102	30	32	38
TDH36744.1	esterase .	55.1933	0.814916	0.440874	1.84841	0.0645429	0.175492	48	111	77	23	50	40
TDH36743.1	YpfN family protein .	83.2363	1.86134	0.448209	4.15283	3.28393e-05	0.000286343	137	205	85	27	38	35
TDH36742.1	succinyl-diaminopimelate desuccinylase .	78.5159	0.475493	0.38691	1.22895	0.21909	0.412544	85	135	82	51	86	49
TDH36741.1	ArsC family reductase .	38.2945	-0.279538	0.413017	-0.676818	0.498522	0.692401	44	35	34	30	51	37
TDH36740.1	multidrug efflux RND transporter permease AcrD .	40.301	-0.645224	0.486908	-1.32515	0.185123	0.370289	26	24	56	32	77	33
TDH36739.1	nitrate/nitrite two-component system sensor histidine kinase NarQ .	178.103	-1.13631	0.314635	-3.6115	0.000304427	0.00201869	128	110	128	189	272	223
TDH36738.1	oxidoreductase FeS-binding subunit .	95.337	-1.1189	0.33993	-3.29157	0.000996314	0.00571712	60	67	72	90	145	130
TDH36737.1	GDP-mannose pyrophosphatase NudK .	80.7068	-0.382539	0.364781	-1.04868	0.294324	0.494407	53	88	94	63	114	81
TDH36736.1	DUF1176 domain-containing protein .	23.626	0.12499	0.447	0.279619	0.77977	0.881745	23	25	34	17	24	22
TDH36735.1	transketolase .	225.143	2.69761	0.512924	5.25928	1.44621e-07	2.13442e-06	294	712	289	61	31	69
TDH36734.1	transaldolase A .	311.913	2.02885	0.423392	4.7919	1.65208e-06	1.93406e-05	485	791	371	108	91	135
TDH36733.1	NADP-dependent oxaloacetate-decarboxylating malate dehydrogenase .	446.811	-1.69701	0.367057	-4.6233	3.77689e-06	4.12846e-05	216	299	177	731	596	545
TDH36732.1	ethanolamine utilization microcompartment protein EutS .	3.19449	-1.39127	1.09228	-1.27373	0.202761	0.392784	0	4	2	2	5	6
TDH36731.1	ethanolamine utilization acetate kinase EutP .	1.51672	-3.04291	1.82062	-1.67136	0.0946504	0.23132	0	1	0	4	0	3
TDH36730.1	ethanolamine utilization acetate kinase EutQ .	1.67752	-1.48595	1.39441	-1.06565	0.286583	0.487394	0	2	1	2	3	2
TDH36729.1	ethanolamine utilization cob(I)yrinic acid a	4.38286	-0.929684	0.85035	-1.0933	0.274264	0.47321	3	3	4	4	6	6
TDH36728.1	phosphate acetyltransferase .	4.37067	-0.31084	0.888567	-0.349821	0.726473	0.851518	4	5	4	1	8	5
TDH36727.1	ethanolamine utilization microcompartment protein EutM .	6.94116	-0.139926	0.72516	-0.192959	0.846991	0.917693	4	12	6	7	6	7
TDH36726.1	ethanolamine utilization microcompartment protein EutN .	0.293113	-0.252913	3.1218	-0.0810153	0.93543	NA	0	0	1	0	1	0
TDH36725.1	aldehyde dehydrogenase EutE .	1.86669	-1.02338	1.28097	-0.798911	0.424342	0.630199	2	1	1	1	3	3
TDH36724.1	ethanolamine utilization protein EutJ .	1.76148	4.12527	1.69397	2.43528	0.0148805	0.0564981	7	2	2	0	0	0
TDH36723.1	ethanolamine utilization ethanol dehydrogenase EutG .	2.9711	0.340809	1.09425	0.311454	0.755455	0.868579	3	2	6	5	1	1
TDH36722.1	ethanolamine utilization protein EutH .	5.21309	2.22801	0.943202	2.36218	0.0181677	0.0666443	9	13	6	2	1	2
TDH36721.1	ethanolamine ammonia-lyase reactivating factor EutA .	6.39073	1.15337	0.75046	1.53689	0.124321	0.283725	9	12	8	3	4	4
TDH36712.1	DUF4102 domain-containing protein .	35.481	8.47749	1.25237	6.76916	1.29528e-11	3.53454e-10	64	68	105	0	0	0
TDH36711.1	ethanolamine ammonia-lyase subunit EutB .	128.837	5.3406	0.497425	10.7365	6.86112e-27	7.65418e-25	232	292	311	6	3	8
TDH36710.1	ethanolamine ammonia-lyase subunit EutC .	6.67529	2.36135	0.868747	2.71811	0.00656563	0.0288234	16	11	9	1	2	3
TDH36709.1	ethanolamine utilization microcompartment protein EutL .	9.89194	0.572085	0.720961	0.793504	0.427484	0.632884	11	12	16	13	2	6
TDH36708.1	ethanolamine utilization microcompartment protein EutK .	15.2768	1.19479	0.544965	2.19241	0.0283501	0.0936688	22	29	19	8	11	7
TDH36707.1	HTH-type transcriptional regulator EutR .	15.8292	0.467571	0.565001	0.827558	0.407921	0.614473	14	27	20	11	8	17
TDH36706.1	oxygen-dependent coproporphyrinogen oxidase .	38.0193	-0.00278635	0.451705	-0.0061685	0.995078	0.995866	39	28	59	33	30	41
TDH36705.1	N-acetylmuramoyl-L-alanine amidase AmiA .	143.705	-0.374418	0.345818	-1.0827	0.278941	0.478527	113	148	155	117	147	183
TDH36704.1	acetyltransferase YpeA .	40.794	0.657744	0.396822	1.65753	0.0974124	0.237154	44	58	64	29	27	31
TDH36703.1	DUF2919 domain-containing protein .	15.3245	-0.315794	0.538203	-0.586755	0.557368	0.738162	13	16	16	18	11	17
TDH36702.1	RpoE-regulated lipoprotein .	56.7565	1.00469	0.452677	2.21944	0.0264566	0.0887266	59	65	131	32	28	43
TDH36701.1	porphyrinogen peroxidase .	218.279	0.763087	0.366514	2.08202	0.0373411	0.115999	181	353	393	116	207	135
TDH36699.1	PTS N-acetylmuramic acid transporter subunits IIBC .	25.7048	-0.490382	0.450253	-1.08912	0.276099	0.475156	25	24	21	22	29	32
TDH36698.1	N-acetylmuramic acid 6-phosphate etherase .	15.1652	-0.730232	0.544925	-1.34006	0.180226	0.363229	12	9	17	14	27	13
TDH36697.1	HTH-type transcriptional regulator MurR .	8.80738	0.553618	0.649747	0.852053	0.394185	0.601425	8	15	12	4	8	8
TDH36696.1	SDR family oxidoreductase UcpA .	452.03	-1.91141	0.367756	-5.1975	2.01987e-07	2.89108e-06	134	302	199	562	901	555
TDH36695.1	sulfate ABC transporter substrate-binding protein .	22.3703	0.523995	0.864587	0.606063	0.544473	0.728005	5	78	6	20	14	16
TDH36694.1	sulfate ABC transporter permease .	9.01288	0.0636384	1.14712	0.0554769	0.955759	0.973108	1	29	1	17	2	4
TDH36693.1	sulfate ABC transporter permease .	18.9433	1.02726	1.0472	0.980954	0.326615	0.532662	2	80	4	21	5	7
TDH36692.1	sulfate/thiosulfate ABC transporter ATP-binding protein CysA .	36.8264	0.181777	1.44451	0.12584	0.899859	0.947312	8	116	8	70	10	10
TDH36691.1	cysteine synthase B .	25.9594	-0.496435	0.65297	-0.760272	0.447092	0.648993	4	40	30	31	39	16
TDH36690.1	WGR domain-containing protein .	50.8681	-0.269229	0.36526	-0.737089	0.461068	0.661434	46	48	59	41	65	50
TDH36689.1	hypothetical protein E1179_06840 .	19.7203	1.66194	0.630848	2.63445	0.00842727	0.035462	22	28	51	3	7	16
TDH36688.1	pyridoxine/pyridoxal/pyridoxamine kinase .	68.9276	-0.596454	0.382984	-1.55739	0.119378	0.275595	50	55	78	83	99	51
TDH36687.1	PTS glucose transporter subunit IIA .	2380.95	0.681721	0.342313	1.99151	0.0464244	0.136228	3968	2886	2645	1560	1993	1547
TDH36686.1	phosphoenolpyruvate-protein phosphotransferase PtsI .	3083.97	0.55532	0.306906	1.80942	0.0703865	0.186176	4166	3753	4135	1960	2326	2602
TDH36685.1	phosphocarrier protein Hpr .	1009.07	-0.429066	0.342566	-1.25251	0.210385	0.401001	864	902	1082	925	900	1332
TDH36684.1	cysteine synthase A .	549.595	-0.633775	0.57602	-1.10027	0.271216	0.469094	308	752	376	1101	310	359
TDH36683.1	sulfate transporter CysZ .	82.5599	-0.368132	0.354144	-1.0395	0.298573	0.499774	79	64	95	89	100	70
TDH36682.1	cell division protein ZipA .	498.685	0.291886	0.362877	0.804367	0.421185	0.62723	684	512	597	395	606	273
TDH36681.1	NAD-dependent DNA ligase LigA .	106.673	0.561459	0.333732	1.68237	0.092498	0.227231	128	143	150	68	113	63
TDH36680.1	hypothetical protein E1179_06795 .	14.8397	-0.499671	0.539332	-0.926462	0.354206	0.563786	17	10	13	14	17	17
TDH36679.1	bile acid:sodium symporter .	54.7499	-0.0651786	0.432026	-0.150867	0.88008	0.937418	56	68	52	68	57	30
TDH36678.1	LysR family transcriptional regulator .	23.3205	-0.217819	0.501574	-0.434272	0.664091	0.809675	30	20	20	14	28	28
TDH36672.1	glutamate--tRNA ligase .	421.567	-0.0576018	0.371656	-0.154987	0.876832	0.935797	326	363	703	394	513	301
TDH36671.1	putative DNA-binding transcriptional regulator .	83.3237	-1.10436	0.428815	-2.57538	0.010013	0.0412309	45	75	56	55	159	111
TDH36670.1	putative DNA-binding transcriptional regulator .	136.659	-1.48236	0.386225	-3.83808	0.000124002	0.000931594	58	105	77	117	257	196
TDH36669.1	sensor domain-containing phosphodiesterase .	85.544	-1.15593	0.360086	-3.21016	0.00132659	0.00731362	64	48	62	89	147	97
TDH36593.1	glucans biosynthesis protein MdoG .	259.959	-0.328389	0.338567	-0.969939	0.332077	0.538738	195	295	278	197	285	320
TDH36592.1	L	13.8987	0.932918	0.62141	1.50129	0.13328	0.298073	20	16	24	15	7	4
TDH36590.1	small toxic polypeptide LdrB .	21.9617	-1.08863	0.485602	-2.24182	0.0249728	0.0848002	16	17	13	23	26	33
TDH36588.1	type 1 fimbrial protein .	5.40836	1.2719	0.880042	1.44528	0.14838	0.320139	10	8	7	4	5	0
TDH36587.1	O-acetyl-ADP-ribose deacetylase .	32.6936	0.731507	0.533699	1.37064	0.170489	0.351066	27	81	28	20	29	20
TDH36586.1	phospholipase D family protein .	87.184	1.14322	0.44065	2.59439	0.00947599	0.0392814	101	208	88	39	61	52
TDH36585.1	glucans biosynthesis protein MdoC .	29.3014	1.09604	0.439085	2.49618	0.0125539	0.0491909	46	42	43	13	20	19
TDH36584.1	glucans biosynthesis glucosyltransferase MdoH .	262.804	-0.51218	0.345228	-1.4836	0.137915	0.304489	198	184	342	280	299	275
TDH36583.1	YceK/YidQ family lipoprotein .	28.1405	1.88298	0.581096	3.24039	0.00119365	0.00670703	26	88	34	12	10	11
TDH36582.1	acidic protein MsyB .	88.886	2.1521	0.454011	4.74021	2.135e-06	2.45396e-05	127	249	103	24	35	32
TDH36581.1	multidrug efflux MFS transporter MdtG .	79.2714	-1.06778	0.382446	-2.79198	0.0052387	0.0239402	38	73	60	89	94	112
TDH36580.1	LpxL/LpxP family Kdo(2)-lipid IV(A) lauroyl/palmitoleoyl acyltransferase .	91.5102	-1.03478	0.368063	-2.81142	0.00493229	0.0226766	56	53	91	114	109	115
TDH36579.1	rhodanese-related sulfurtransferase .	52.4318	-1.00492	0.426502	-2.3562	0.0184629	0.0674042	32	34	50	52	54	85
TDH36578.1	YceI family protein .	19.2203	0.930801	0.567449	1.64033	0.100937	0.243546	35	31	15	14	10	12
TDH36577.1	cytochrome b .	5.41384	0.415705	0.870012	0.477815	0.632782	0.787011	10	3	7	6	6	1
TDH36576.1	DUF2770 domain-containing protein .	0.680764	1.29419	2.2089	0.585897	0.557944	NA	2	1	0	0	0	1
TDH36575.1	N-methyl-L-tryptophan oxidase .	93.0706	-1.21363	0.419408	-2.89366	0.00380777	0.0183285	46	73	68	154	141	67
TDH36574.1	biofilm formation regulator BssS .	543.569	1.41848	0.355663	3.98826	6.6561e-05	0.000540612	803	1133	664	224	288	307
TDH36573.1	DNA damage-inducible protein I .	63.2667	-1.51635	0.439087	-3.45341	0.00055354	0.00339737	49	23	34	87	82	88
TDH36572.1	dihydroorotase .	59.357	-1.24703	0.403294	-3.09213	0.00198728	0.0104257	29	34	55	53	104	79
TDH36571.1	lipoprotein .	195.59	-0.0524596	0.342718	-0.153069	0.878344	0.936469	207	192	234	207	158	178
TDH36570.1	glutaredoxin 2 .	847.729	0.383106	0.55693	0.687889	0.491522	0.687696	1231	1298	572	1032	295	615
TDH36569.1	multidrug efflux MFS transporter MdtH .	47.9247	-1.97454	0.405013	-4.87524	1.08675e-06	1.35593e-05	15	24	26	54	91	70
TDH36568.1	30S ribosomal protein S5 alanine N-acetyltransferase .	119.651	-0.791169	0.354648	-2.23086	0.0256907	0.086464	91	121	76	142	162	118
TDH36567.1	DUF480 domain-containing protein .	75.8874	-0.582566	0.429422	-1.35663	0.174899	0.356854	38	102	64	60	113	84
TDH36566.1	Gfo/Idh/MocA family oxidoreductase .	56.6405	-0.143273	0.377377	-0.379654	0.704202	0.837441	50	77	51	52	66	48
TDH36565.1	murein biosynthesis integral membrane protein MurJ .	44.3994	-0.641001	0.422943	-1.51557	0.129628	0.292144	32	26	58	47	59	45
TDH36564.1	flagella biosynthesis chaperone FlgN .	15.2853	-0.385414	0.519583	-0.741775	0.458224	0.658475	11	19	14	14	17	17
TDH36563.1	anti-sigma-28 factor FlgM .	12.6231	-0.601246	0.557436	-1.07859	0.28077	0.480671	12	11	10	11	20	12
TDH36562.1	flagellar basal body P-ring formation protein FlgA .	4.52985	-0.144371	0.850501	-0.169748	0.865208	0.929323	5	6	3	6	4	3
TDH36561.1	flagellar basal body rod protein FlgB .	1.95014	1.36123	1.41684	0.960751	0.336677	0.543204	5	0	4	1	1	1
TDH36560.1	flagellar basal body rod protein FlgC .	0.602799	-0.130522	2.5047	-0.052111	0.95844	NA	0	2	0	0	2	0
TDH36559.1	flagellar hook assembly protein FlgD .	4.892	0.389072	1.03717	0.375128	0.707566	0.839999	5	11	2	4	0	7
TDH36558.1	flagellar hook protein FlgE .	8.9392	0.510242	0.705538	0.723195	0.46956	0.669215	15	13	6	3	11	7
TDH36557.1	flagellar basal body rod protein FlgF .	3.1496	0.190458	0.990271	0.192329	0.847484	0.917907	4	2	5	3	2	3
TDH36556.1	flagellar basal body rod protein FlgG .	2.5345	-1.2574	1.11462	-1.1281	0.259277	0.455084	1	2	2	4	4	2
TDH36555.1	flagellar basal body L-ring protein FlgH .	1.90747	-0.0431543	1.43729	-0.0300248	0.976047	0.983306	2	4	0	3	0	2
TDH36554.1	flagellar basal body P-ring protein FlgI .	2.77173	2.01959	1.41986	1.42239	0.154914	0.330176	9	0	5	2	1	0
TDH36553.1	flagellar assembly peptidoglycan hydrolase FlgJ .	2.98741	-0.573609	0.988353	-0.580369	0.561666	0.739803	2	3	3	3	4	3
TDH36552.1	flagellar hook-associated protein FlgK .	11.8065	-0.0544016	0.581386	-0.0935723	0.925449	0.960542	13	12	13	8	10	15
TDH36551.1	flagellar hook-filament junction protein FlgL .	18.6117	-0.212496	0.506347	-0.419666	0.67473	0.816303	14	17	27	13	28	16
TDH36550.1	ribonuclease E .	607.871	-0.35862	0.337083	-1.06389	0.287378	0.487489	540	426	805	530	784	600
TDH36549.1	DUF2655 domain-containing protein .	360.091	-0.399151	0.323106	-1.23536	0.216698	0.409944	384	307	323	322	414	400
TDH36548.1	23S rRNA pseudouridine(955/2504/2580) synthase RluC .	82.7206	-0.0455398	0.405478	-0.112311	0.910577	0.953555	74	73	125	91	96	48
TDH36547.1	septum formation inhibitor Maf .	180.432	-0.0892732	0.398577	-0.22398	0.822773	0.906149	247	178	139	181	212	127
TDH36546.1	23S rRNA accumulation protein YceD .	1626.91	0.0781467	0.380389	0.205439	0.837229	0.913319	1908	1199	2409	1497	1959	1004
TDH36545.1	50S ribosomal protein L32 .	839.931	-0.055909	0.384089	-0.145563	0.884267	0.94082	939	665	1111	885	1049	475
TDH36544.1	phosphate acyltransferase PlsX .	351.958	0.227045	0.348519	0.651457	0.514751	0.704602	308	370	597	294	396	223
TDH36543.1	ketoacyl-ACP synthase III .	198.583	-0.0308532	0.363545	-0.0848675	0.932367	0.963352	140	226	296	187	245	133
TDH36542.1	malonyl CoA-ACP transacylase .	243.144	-0.217154	0.331608	-0.654853	0.512563	0.702547	169	254	333	233	299	200
TDH36541.1	3-oxoacyl-ACP reductase FabG .	1108.03	-0.303197	0.271576	-1.11644	0.264236	0.460265	916	1172	1207	1110	1241	1043
TDH36540.1	acyl carrier protein .	4035.56	-0.456848	0.342216	-1.33497	0.181887	0.365412	4141	2703	4313	4648	4724	3565
TDH36539.1	beta-ketoacyl-ACP synthase II .	1943.67	-1.41431	0.326496	-4.3318	1.47897e-05	0.000143106	944	958	1646	2712	2913	2220
TDH36538.1	aminodeoxychorismate lyase .	28.3407	-0.114116	0.446892	-0.255354	0.798449	0.892316	24	40	26	29	26	26
TDH36537.1	cell division protein YceG .	30.6906	-0.629052	0.432017	-1.45608	0.145369	0.315953	29	25	25	25	41	38
TDH36536.1	dTMP kinase .	26.4084	-0.719735	0.452152	-1.5918	0.11143	0.263994	20	19	27	28	27	35
TDH36535.1	DNA polymerase III subunit delta' .	49.2935	-0.301672	0.386381	-0.780764	0.434941	0.639927	35	48	65	40	59	53
TDH36534.1	metal-dependent hydrolase .	273.628	1.94252	0.400435	4.85102	1.22828e-06	1.479e-05	508	607	298	105	103	103
TDH36533.1	PTS glucose transporter subunit IIBC .	1513.41	4.28912	0.304743	14.0746	5.44432e-45	1.58849e-42	2453	3710	3429	143	147	118
TDH36532.1	ferric-rhodotorulic acid/ferric-coprogen receptor FhuE .	40.5143	-0.404017	0.449904	-0.898008	0.369181	0.577445	23	50	44	32	40	55
TDH36531.1	purine nucleoside phosphoramidase .	198.933	0.330329	0.375621	0.879422	0.379172	0.588462	260	256	208	205	149	128
TDH36530.1	DUF1425 domain-containing protein .	111.771	0.372522	0.367138	1.01466	0.310266	0.51323	151	156	104	92	99	79
TDH36529.1	penicillin-binding protein activator LpoB .	88.889	0.551797	0.387968	1.42227	0.154947	0.330176	117	119	111	85	70	44
TDH36528.1	thiamine kinase .	39.5037	-0.0890122	0.444994	-0.20003	0.841457	0.914858	27	49	53	25	61	31
TDH36527.1	beta-N-acetylhexosaminidase .	123.6	-0.209676	0.349162	-0.600513	0.548164	0.730052	133	106	138	90	170	115
TDH36526.1	alpha/beta hydrolase .	547.361	-0.894221	0.30831	-2.9004	0.00372691	0.0180308	413	469	376	589	676	700
TDH36525.1	NADH dehydrogenase .	117.918	1.05446	0.552272	1.90931	0.0562226	0.157266	119	74	349	45	113	62
TDH36524.1	glycine zipper 2TM domain-containing protein .	12.2286	-0.138111	0.600384	-0.230038	0.818062	0.903322	11	7	21	9	15	12
TDH36523.1	TetR family copper-responsive transcriptional repressor ComR .	47.9497	-1.01839	0.389867	-2.61216	0.00899734	0.0375847	36	35	33	66	61	50
TDH36522.1	multiple stress resistance protein BhsA .	80.8213	1.81349	0.630718	2.87527	0.00403676	0.0193326	203	69	131	47	10	37
TDH36521.1	transcription-repair coupling factor .	166.579	-0.232791	0.349018	-0.66699	0.504779	0.696023	173	125	207	173	168	155
TDH36520.1	acyltransferase family protein .	5.55156	-0.712366	0.767952	-0.927618	0.353606	0.563067	3	6	5	6	6	7
TDH36519.1	lipoprotein-releasing ABC transporter permease subunit LolC .	122.785	0.372336	0.426275	0.873465	0.38241	0.591068	123	131	209	134	107	55
TDH36518.1	lipoprotein-releasing ABC transporter ATP-binding protein LolD .	40.2168	0.581743	0.487382	1.19361	0.232631	0.425854	35	42	86	37	36	17
TDH36517.1	lipoprotein-releasing ABC transporter permease subunit LolE .	124.084	0.35959	0.34647	1.03787	0.299332	0.500382	135	124	205	95	102	103
TDH36515.1	NAD-dependent protein deacylase .	32.6714	2.71631	0.476822	5.69669	1.22155e-08	2.10606e-07	59	65	63	8	9	7
TDH36514.1	TPM domain-containing protein .	1.72459	1.94746	1.48022	1.31566	0.188288	0.37372	3	4	2	0	1	1
TDH36512.1	spermidine/putrescine ABC transporter substrate-binding protein PotD .	170.824	-0.112113	0.436603	-0.256786	0.797344	0.891605	155	234	153	237	146	101
TDH36511.1	spermidine/putrescine ABC transporter permease PotC .	25.0397	0.430317	0.518922	0.829251	0.406963	0.613761	29	17	50	20	26	14
TDH36510.1	spermidine/putrescine ABC transporter permease PotB .	24.4315	0.169991	0.493199	0.344669	0.730343	0.854734	22	20	45	15	29	21
TDH36509.1	spermidine/putrescine ABC transporter ATP-binding protein PotA .	77.2611	0.264378	0.368	0.718419	0.472499	0.671666	69	100	113	69	83	45
TDH36508.1	peptidase T .	321.453	0.752902	0.316985	2.3752	0.0175394	0.0648776	403	505	424	162	269	239
TDH36507.1	cupin domain-containing protein .	282.475	0.126911	0.351816	0.36073	0.718301	0.846912	247	427	306	240	224	275
TDH36506.1	two-component system sensor histidine kinase PhoQ .	132.416	1.29227	0.333506	3.87479	0.000106716	0.000817724	207	223	187	72	73	67
TDH36505.1	two-component system response regulator PhoP .	96.3894	0.527203	0.369282	1.42764	0.153395	0.327974	118	154	102	81	81	57
TDH36504.1	adenylosuccinate lyase .	93.3657	-0.300448	0.393805	-0.762937	0.445501	0.647718	64	74	144	100	105	81
TDH36503.1	lysogenization regulator HflD .	48.7211	0.388647	0.475839	0.816763	0.414064	0.620769	46	42	98	44	53	22
TDH36502.1	tRNA 2-thiouridine(34) synthase MnmA .	175.278	0.264168	0.353103	0.748132	0.45438	0.654812	159	174	309	143	157	141
TDH36501.1	phosphatase NudJ .	35.7239	0.0581897	0.428858	0.135685	0.89207	0.944674	26	48	48	35	29	32
TDH36500.1	23S rRNA pseudouridine(2457) synthase RluE .	41.0684	0.367785	0.447578	0.821723	0.411234	0.617747	41	65	47	35	23	39
TDH36499.1	NADP-dependent isocitrate dehydrogenase .	1740.33	-2.02684	0.475203	-4.26522	1.99705e-05	0.000185203	426	1090	791	3702	1608	2169
TDH36498.1	anti-adapter protein IraM .	2.81822	2.7812	1.35323	2.05523	0.0398573	0.12271	6	7	3	1	1	0
TDH36497.1	hypothetical protein E1179_08200 .	0.169841	0.708875	4.08047	0.173724	0.862083	NA	1	0	0	0	0	0
TDH36496.1	DUF1398 domain-containing protein .	3.26508	1.41416	1.05019	1.34658	0.178116	0.360645	4	3	9	1	2	2
TDH36495.1	helix-turn-helix-type transcriptional regulator .	99.4632	0.413728	0.378567	1.09288	0.274446	0.47321	117	146	111	55	82	99
TDH36494.1	blue light-responsive regulator BluF .	65.7349	-0.426016	0.446795	-0.953492	0.340341	0.54763	48	63	76	48	54	103
TDH36493.1	two-component-system connector protein YcgZ .	3.82103	1.4018	1.04237	1.34482	0.178683	0.361079	2	9	8	0	3	3
TDH36492.1	two-component-system connector protein YmgA .	3.29228	4.00215	1.46454	2.7327	0.00628174	0.0278024	10	6	4	0	1	0
TDH36491.1	biofilm/acid-resistance regulator AriR .	5.58312	3.20789	1.1909	2.69368	0.0070669	0.0307394	15	15	2	2	1	0
TDH36490.1	hypothetical protein E1179_08165 .	5.38461	3.87697	1.46279	2.65039	0.00803983	0.0342257	23	7	1	0	2	0
TDH36489.1	cyclic diguanylate phosphodiesterase .	11.597	3.92999	0.973991	4.03493	5.46179e-05	0.000451341	29	33	8	1	2	1
TDH36488.1	hypothetical protein E1179_08155 .	9.17645	2.89484	0.831061	3.4833	0.000495267	0.00308972	23	18	11	2	2	2
TDH36487.1	YmgD family protein .	9.70182	0.508023	0.627987	0.80897	0.418533	0.62377	15	11	11	6	7	9
TDH36486.1	glycine zipper family protein .	2.51535	2.59031	1.36808	1.8934	0.0583053	0.161898	6	4	4	1	1	0
TDH36485.1	hypothetical protein E1179_08135 .	0.464422	2.21345	2.62881	0.841999	0.399788	NA	1	2	0	0	0	0
TDH36484.1	hypothetical protein E1179_08130 .	1.28419	2.47686	1.7401	1.4234	0.154621	0.329928	3	3	1	0	0	1
TDH36483.1	cell division topological specificity factor MinE .	156.024	-0.21426	0.374838	-0.571608	0.567587	0.743647	161	131	184	194	160	108
TDH36482.1	septum site-determining protein MinD .	471.611	-0.22026	0.300531	-0.732902	0.463618	0.663836	384	467	603	466	577	377
TDH36481.1	septum site-determining protein MinC .	189.776	0.0906555	0.295127	0.307174	0.758711	0.869948	185	220	245	157	212	146
TDH36480.1	hypothetical protein E1179_08105 .	31.8556	0.151233	0.505502	0.299174	0.764807	0.873243	49	20	40	21	43	22
TDH36479.1	inhibitor of g-type lysozyme .	112.389	-3.19066	0.562415	-5.67315	1.40198e-08	2.39537e-07	37	17	17	269	98	171
TDH36478.1	hypothetical protein E1179_08095 .	52.3618	-0.770456	0.384969	-2.00135	0.0453551	0.133982	42	34	52	61	77	47
TDH36477.1	fumarylacetoacetate hydrolase family protein .	86.1584	-0.870225	0.415196	-2.09594	0.0360878	0.113789	65	79	56	137	97	71
TDH36476.1	YcgN family cysteine cluster protein .	26.4074	0.674151	0.450146	1.49763	0.134231	0.299845	33	44	30	18	24	15
TDH36474.1	translesion error-prone DNA polymerase V autoproteolytic subunit .	18.6284	0.407129	0.610437	0.666947	0.504806	0.696023	39	16	12	15	15	14
TDH36473.1	translesion error-prone DNA polymerase V subunit UmuC .	15.1106	-0.102837	0.545003	-0.18869	0.850336	0.918376	15	21	12	9	19	16
TDH36472.1	disulfide bond formation protein DsbB .	97.4129	0.0635696	0.438711	0.144901	0.884789	0.940848	130	69	126	112	73	74
TDH36471.1	Na(+)/H(+) antiporter NhaB .	101.864	-0.961645	0.380577	-2.52681	0.0115105	0.0460541	66	63	101	150	132	90
TDH36470.1	fatty acid metabolism transcriptional regulator FadR .	244.393	-0.461486	0.312777	-1.47545	0.140093	0.307685	169	268	249	264	311	215
TDH36469.1	SpoVR family protein .	526.028	3.32962	0.729869	4.56194	5.06838e-06	5.43061e-05	603	2326	240	125	35	91
TDH36468.1	D-amino acid dehydrogenase .	92.4334	-0.497904	0.489874	-1.01639	0.309443	0.512316	76	128	47	127	72	93
TDH36467.1	alanine racemase .	70.3649	0.0766111	0.596164	0.128507	0.897748	0.94635	71	132	33	101	43	40
TDH36466.1	potassium/proton antiporter .	115.964	-0.763205	0.361188	-2.11304	0.0345972	0.10963	73	120	93	93	176	142
TDH36465.1	muramoyltetrapeptide carboxypeptidase .	53.4718	0.0884053	0.414389	0.213339	0.831062	0.910072	67	55	58	61	45	36
TDH36464.1	membrane-bound lytic murein transglycosylase EmtA .	22.9187	0.798446	0.46855	1.70408	0.0883664	0.219068	28	26	43	13	20	14
TDH36463.1	flagellar brake protein YcgR .	4.58544	-0.0430741	0.83778	-0.0514146	0.958995	0.974179	4	6	5	2	5	6
TDH36462.1	GlsB/YeaQ/YmgE family stress response membrane protein .	32.1936	3.03525	0.661484	4.58854	4.46361e-06	4.83727e-05	52	110	26	7	4	8
TDH36461.1	hypothetical protein E1179_08010 .	9.43227	1.74257	0.714072	2.44032	0.0146742	0.0557709	12	25	11	5	4	3
TDH36460.1	alpha	123.691	3.78793	0.600516	6.3078	2.83035e-10	6.39019e-09	182	468	111	17	9	19
TDH36459.1	dihydroxyacetone kinase subunit DhaM .	101.209	-0.440804	0.418628	-1.05297	0.292353	0.4935	75	132	77	106	82	128
TDH36458.1	dihydroxyacetone kinase ADP-binding subunit DhaL .	42.2882	-0.633699	0.560389	-1.13082	0.258131	0.453914	23	65	22	38	33	68
TDH36457.1	dihydroxyacetone kinase subunit DhaK .	54.4618	-1.05711	0.577974	-1.82899	0.0674011	0.180801	15	75	29	78	45	75
TDH36456.1	PTS-dependent dihydroxyacetone kinase operon transcriptional regulator DhaR .	31.7863	0.0980555	0.439896	0.222906	0.823609	0.906806	44	27	36	28	31	26
TDH36455.1	autotransporter outer membrane beta-barrel domain-containing protein .	51.8038	0.515502	0.389182	1.32458	0.185311	0.370289	60	67	75	26	46	47
TDH36454.1	redox-regulated ATPase YchF .	170.452	-0.430536	0.444221	-0.969192	0.332449	0.538814	125	91	273	188	230	131
TDH36453.1	aminoacyl-tRNA hydrolase .	59.6142	-0.411967	0.380294	-1.08328	0.278682	0.478299	52	55	62	76	61	50
TDH36452.1	stress-induced protein YchH .	2318.73	-2.23278	0.543478	-4.10832	3.98553e-05	0.000342016	598	1687	408	2443	3157	4872
TDH36451.1	C4-dicarboxylic acid transporter DauA .	89.6918	-1.13855	0.375442	-3.03257	0.00242484	0.012429	51	68	67	81	117	143
TDH36450.1	ribose-phosphate pyrophosphokinase .	767.956	-0.586369	0.424149	-1.38246	0.16683	0.346922	462	448	1169	952	952	654
TDH36449.1	4-(cytidine 5'-diphospho)-2-C-methyl-D-erythritol kinase .	246.762	-0.0940446	0.335402	-0.280394	0.779176	0.881423	203	239	357	259	252	194
TDH36448.1	lipoprotein localization protein LolB .	75.6978	0.439162	0.393607	1.11574	0.264534	0.460265	76	118	95	73	49	53
TDH36447.1	glutamyl-tRNA reductase .	550.076	-0.618468	0.344294	-1.79634	0.0724407	0.190028	290	505	671	560	733	567
TDH36446.1	peptide chain release factor 1 .	204.107	-1.0282	0.445069	-2.31019	0.0208776	0.0737324	90	97	270	225	331	215
TDH36445.1	peptide chain release factor N(5)-glutamine methyltransferase .	55.4379	-0.58005	0.480859	-1.20628	0.22771	0.421163	42	24	83	63	76	47
TDH36444.1	SirB family protein .	19.2311	-0.394205	0.510648	-0.771969	0.440133	0.645063	23	13	18	23	20	17
TDH36443.1	tetratricopeptide repeat-containing protein .	181.388	-0.260103	0.34983	-0.743512	0.457172	0.657993	150	142	260	170	233	152
TDH36442.1	3-deoxy-8-phosphooctulonate synthase .	318.667	-0.377853	0.400971	-0.942346	0.346016	0.553538	286	206	429	419	320	249
TDH36441.1	sodium-potassium/proton antiporter ChaA .	78.1196	0.421941	0.3713	1.13639	0.255794	0.451531	90	76	131	60	61	63
TDH36440.1	putative cation transport regulator ChaB .	29.5642	2.32809	0.519639	4.4802	7.45727e-06	7.79213e-05	48	75	39	9	8	10
TDH36439.1	gamma-glutamylcyclotransferase .	78.5456	0.0835039	0.432683	0.192991	0.846966	0.917693	72	127	68	50	68	92
TDH36438.1	DsrE/F sulfur relay family protein YchN .	258.32	-2.4804	0.392373	-6.32154	2.58971e-10	5.9532e-09	88	49	123	366	482	375
TDH36437.1	inverse autotransporter invasin YchO .	32.1409	0.792442	0.458481	1.72841	0.0839148	0.210648	32	59	45	13	27	26
TDH36436.1	two-component system response regulator NarL .	47.7622	-0.439854	0.3862	-1.13893	0.254733	0.450635	42	42	50	57	59	37
TDH36435.1	nitrate/nitrite two-component system sensor histidine kinase NarX .	127.534	0.344345	0.320815	1.07334	0.283116	0.483068	162	140	167	101	116	95
TDH36434.1	nitrate transporter NarK .	63.1374	1.1367	0.493594	2.3029	0.0212843	0.0748039	110	56	118	42	22	42
TDH36433.1	nitrate reductase subunit alpha .	593.241	2.13109	0.438991	4.85452	1.2068e-06	1.46711e-05	599	1394	1266	102	298	228
TDH36432.1	nitrate reductase subunit beta .	279.931	1.77447	0.412817	4.29844	1.72007e-05	0.000164347	279	497	691	69	159	130
TDH36431.1	nitrate reductase molybdenum cofactor assembly chaperone .	95.6866	1.22354	0.451911	2.70749	0.00677939	0.0296247	99	121	233	28	76	59
TDH36430.1	respiratory nitrate reductase subunit gamma .	131.936	1.0833	0.41255	2.62586	0.00864313	0.0361934	154	151	297	48	116	77
TDH36429.1	formyltetrahydrofolate deformylase .	278.254	-0.871084	0.353224	-2.4661	0.0136594	0.0527599	212	162	277	350	418	240
TDH36428.1	YchJ family protein .	162.324	-0.781875	0.340622	-2.29543	0.0217084	0.0756107	134	99	161	155	235	185
TDH36427.1	patatin-like phospholipase RssA .	152.818	1.49278	0.445726	3.34911	0.000810715	0.00478233	172	406	171	52	99	75
TDH36426.1	two-component system response regulator RssB .	181.986	2.42267	0.446637	5.42425	5.81971e-08	9.15941e-07	246	552	218	53	65	42
TDH36425.1	UTP--glucose-1-phosphate uridylyltransferase GalU .	430.849	1.23762	0.320499	3.86153	0.000112678	0.000856487	677	542	775	251	269	193
TDH36424.1	DNA-binding transcriptional regulator H-NS .	3065.78	0.42511	0.338572	1.2556	0.209262	0.399664	3646	4437	3484	2910	2213	2035
TDH36423.1	thymidine kinase .	61.392	0.989122	0.503687	1.96376	0.0495575	0.142295	104	63	100	52	48	15
TDH36422.1	bifunctional acetaldehyde-CoA/alcohol dehydrogenase .	1107.1	-0.529638	0.345122	-1.53464	0.124872	0.284469	995	1187	786	955	1265	1398
TDH36421.1	NAAT family transporter YchE .	52.8466	-0.524489	0.386237	-1.35795	0.174481	0.356384	54	37	51	48	69	57
TDH36420.1	oligopeptide ABC transporter substrate-binding protein OppA .	2084.29	1.1929	0.567657	2.10144	0.0356021	0.112532	2309	4892	2426	2037	520	789
TDH35612.1	type IV secretion protein Rhs .	27.7264	2.81521	0.587723	4.79003	1.66753e-06	1.94614e-05	61	67	29	7	6	6
TDH35611.1	type IV secretion protein Rhs .	0.293113	-0.252913	3.1218	-0.0810153	0.93543	NA	0	0	1	0	1	0
TDH35610.1	dUTP diphosphatase .	141.71	-1.0742	0.426554	-2.51831	0.0117919	0.0469157	103	62	137	162	274	113
TDH35609.1	NAD-dependent DNA ligase LigB .	15.2989	-0.14909	0.545767	-0.273176	0.784718	0.885054	21	14	12	11	19	15
TDH35608.1	MFS transporter family glucose-6-phosphate receptor UhpC .	10.3388	0.000499758	0.654306	0.000763798	0.999391	0.999391	13	12	9	4	18	8
TDH35607.1	DUF3748 domain-containing protein .	81.6125	0.81433	0.360958	2.25602	0.0240692	0.0823957	95	143	107	48	75	44
TDH35606.1	hypothetical protein E1179_08975 .	47.2059	-1.78961	0.439926	-4.06799	4.742e-05	0.000399698	25	14	31	51	93	63
TDH35605.1	hypothetical protein E1179_08940 .	20.0118	2.3296	0.624578	3.72987	0.00019158	0.00134071	51	25	31	9	4	5
TDH35604.1	tryptophanase leader peptide .	1118.56	2.25078	0.64653	3.48132	0.000498941	0.00310752	2476	954	2614	427	631	66
TDH35603.1	ribokinase .	448.346	-2.71233	0.36633	-7.40408	1.32059e-13	4.91077e-12	91	175	130	801	624	697
TDH35602.1	lyase .	12.8852	1.76759	0.737231	2.39761	0.0165024	0.0615475	33	22	8	8	5	3
TDH35601.1	sel1 repeat family protein .	2.23185	1.04576	1.19648	0.874033	0.382101	0.590841	2	5	3	1	1	2
TDH35600.1	type IV secretion protein Rhs .	1.15985	0.164138	1.71321	0.0958074	0.923674	0.960444	1	3	0	2	1	0
TDH35599.1	hypothetical protein E1179_09500 .	0.317132	1.6542	2.99725	0.551907	0.581012	NA	1	1	0	0	0	0
TDH35598.1	HlyD family secretion protein .	11.358	1.80402	0.734242	2.45699	0.0140108	0.0537341	22	28	7	3	5	6
TDH35597.1	DUF3302 domain-containing protein .	4.16936	1.25469	0.945003	1.32771	0.184273	0.369032	9	6	4	1	4	2
TDH35596.1	PTS mannitol transporter subunit IICBA .	340.491	-1.46875	0.437191	-3.35951	0.000780821	0.00464209	179	291	123	506	355	494
TDH35595.1	mannitol-1-phosphate 5-dehydrogenase .	237.467	0.935073	0.374191	2.49892	0.0124574	0.0489647	292	461	276	141	133	172
TDH35594.1	transcriptional repressor MtlR .	126.786	1.01087	0.5514	1.83328	0.0667608	0.179719	119	350	93	66	58	104
TDH35593.1	hypothetical protein E1179_09470 .	176.251	0.975568	0.554927	1.75801	0.0787459	0.200728	194	473	102	108	83	131
TDH35592.1	YibL family ribosome-associated protein .	71.0316	-0.789283	0.377577	-2.09039	0.0365829	0.114582	38	76	60	75	87	87
TDH35591.1	L-lactate permease .	25.618	-0.93109	0.53335	-1.74574	0.080856	0.204922	17	29	12	38	39	17
TDH35590.1	transcriptional regulator LldR .	11.1505	-0.0333816	0.6159	-0.0541998	0.956776	0.973458	14	14	8	10	16	6
TDH35589.1	quinone-dependent L-lactate dehydrogenase .	27.3849	0.229593	0.54937	0.41792	0.676005	0.816329	28	37	33	32	32	7
TDH35588.1	tRNA (uridine(34)/cytosine(34)/5-carboxymethylaminomethyluridine(34)-2'-O)-methyltransferase TrmL .	19.4811	-0.640955	0.548642	-1.16826	0.242703	0.437534	13	12	26	29	25	12
TDH35587.1	serine O-acetyltransferase .	185.153	-0.200101	0.331357	-0.603885	0.54592	0.728342	159	171	244	202	182	161
TDH35586.1	NAD(P)H-dependent glycerol-3-phosphate dehydrogenase .	323.124	0.852859	0.34544	2.4689	0.0135528	0.052455	351	585	447	248	213	173
TDH35585.1	protein-export chaperone SecB .	490.722	0.638238	0.379605	1.68132	0.0927008	0.227435	678	751	525	452	351	252
TDH35584.1	glutaredoxin 3 .	125.938	-0.290471	0.332922	-0.872488	0.382942	0.591523	104	136	136	144	125	112
TDH35583.1	rhodanese-like domain-containing protein .	245.476	0.607659	0.329304	1.84528	0.0649963	0.176472	354	295	321	196	182	158
TDH35582.1	hypothetical protein E1179_09415 .	5.73955	2.43755	0.946411	2.57557	0.0100074	0.0412309	9	15	8	0	2	3
TDH35581.1	2	147.438	0.578109	0.313829	1.84212	0.0654581	0.177471	197	198	185	97	135	99
TDH35580.1	murein hydrolase activator EnvC .	52.0922	-0.127447	0.447549	-0.284767	0.775823	0.878941	56	35	74	38	81	37
TDH35579.1	divergent polysaccharide deacetylase family protein .	27.8737	0.80875	0.474286	1.70519	0.0881585	0.218902	29	43	47	10	30	18
TDH35578.1	UDP-glucuronate:LPS(HepIII) glycosyltransferase .	8.09164	0.0271293	0.789447	0.034365	0.972586	0.982477	11	6	10	4	18	2
TDH35577.1	L-threonine 3-dehydrogenase .	597.37	-1.65107	0.379956	-4.34541	1.39014e-05	0.000134854	266	396	293	1027	629	794
TDH35576.1	glycine C-acetyltransferase .	480.3	-2.0531	0.346829	-5.91965	3.2263e-09	6.18048e-08	156	269	195	805	669	647
TDH35574.1	ADP-glyceromanno-heptose 6-epimerase .	360.282	-0.667688	0.319125	-2.09224	0.0364166	0.11425	268	299	357	290	483	462
TDH35573.1	ADP-heptose--LPS heptosyltransferase RfaF .	85.2074	-0.143566	0.396522	-0.362063	0.717305	0.846001	71	78	122	50	118	86
TDH35572.1	lipopolysaccharide heptosyltransferase RfaC .	58.5838	0.849726	0.416162	2.04182	0.0411698	0.125327	76	60	115	29	58	32
TDH35571.1	O-antigen ligase family protein .	61.4351	9.26688	1.24879	7.42069	1.16511e-13	4.3755e-12	158	116	126	0	0	0
TDH35568.1	lipopolysaccharide core heptose(II) kinase RfaY .	37.8169	8.56625	1.26043	6.79628	1.07356e-11	2.97228e-10	93	91	62	0	0	0
TDH35567.1	lipopolysaccharide glucosyltransferase RfaJ .	45.1639	7.85448	1.24944	6.28638	3.24964e-10	7.25051e-09	113	91	89	1	0	0
TDH35566.1	lipopolysaccharide 3-alpha-galactosyltransferase .	43.7481	8.77705	1.25077	7.0173	2.26193e-12	6.97522e-11	101	106	79	0	0	0
TDH35563.1	lipopolysaccharide core heptose(I) kinase RfaP .	18.8935	7.56817	1.2929	5.85364	4.80932e-09	8.85522e-08	38	25	63	0	0	0
TDH35562.1	lipopolysaccharide glucosyltransferase I .	30.8653	8.27756	1.26699	6.53325	6.43589e-11	1.58515e-09	48	57	103	0	0	0
TDH35561.1	lipopolysaccharide core heptosyltransferase RfaQ .	44.8039	8.81398	1.25976	6.99654	2.62364e-12	7.83581e-11	81	73	146	0	0	0
TDH35560.1	3-deoxy-D-manno-octulosonic acid transferase .	109.965	0.597062	0.337899	1.76698	0.077231	0.198156	114	161	166	90	85	67
TDH35559.1	pantetheine-phosphate adenylyltransferase .	28.6705	0.659078	0.445947	1.47793	0.139427	0.306933	33	37	47	20	30	13
TDH35558.1	bifunctional DNA-formamidopyrimidine glycosylase/DNA-(apurinic or apyrimidinic site) lyase .	8.25236	1.53368	0.715155	2.14455	0.0319891	0.102739	12	10	19	4	6	2
TDH35557.1	50S ribosomal protein L33 .	462.148	0.263868	0.442221	0.596687	0.550716	0.732422	649	291	713	387	557	247
TDH35556.1	50S ribosomal protein L28 .	1706.33	0.591715	0.399933	1.47954	0.138997	0.306245	2422	1325	3016	1271	1681	883
TDH35555.1	DNA repair protein RadC .	274.208	-0.612572	0.370728	-1.65235	0.0984634	0.238945	256	161	297	279	427	232
TDH35554.1	bifunctional phosphopantothenoylcysteine decarboxylase/phosphopantothenate--cysteine ligase CoaBC .	58.3429	-0.122579	0.402918	-0.304229	0.760953	0.871508	42	57	89	61	68	41
TDH35553.1	nucleoid occlusion factor SlmA .	81.6434	-0.567467	0.47015	-1.20699	0.227436	0.421163	60	37	124	95	112	66
TDH35552.1	orotate phosphoribosyltransferase .	12.8691	-2.6056	0.662934	-3.9304	8.48048e-05	0.000671534	5	2	5	16	31	16
TDH35551.1	ribonuclease PH .	44.5125	0.336913	0.458395	0.734983	0.46235	0.662521	37	46	85	25	59	29
TDH35550.1	YicC family protein .	212.16	1.15461	0.37954	3.04213	0.00234912	0.0121063	215	318	454	91	188	97
TDH35549.1	DNA damage-inducible protein D .	33.8268	0.592505	0.467969	1.26612	0.20547	0.396211	34	55	47	15	44	19
TDH35548.1	trimeric intracellular cation channel family protein .	28.1168	0.29239	0.598755	0.48833	0.625316	0.78161	24	24	57	10	50	15
TDH35547.1	guanylate kinase .	405.871	0.276421	0.327757	0.843371	0.399021	0.606608	408	551	517	233	399	393
TDH35546.1	DNA-directed RNA polymerase subunit omega .	162.661	0.0220417	0.314641	0.0700533	0.944151	0.968144	158	196	189	148	191	114
TDH35545.1	bifunctional GTP diphosphokinase/guanosine-3'	224.398	0.332304	0.407419	0.815631	0.414711	0.621002	192	205	448	156	269	140
TDH35544.1	tRNA (guanosine(18)-2'-O)-methyltransferase TrmH .	36.0393	-0.119895	0.497597	-0.240948	0.809595	0.898682	37	21	57	33	53	21
TDH35543.1	ATP-dependent DNA helicase RecG .	79.9393	-0.593397	0.367372	-1.61525	0.106257	0.253958	72	59	79	62	113	95
TDH35542.1	sodium/glutamate symporter .	1357.71	-4.69205	0.384378	-12.2069	2.85621e-34	5.15886e-32	70	148	121	1971	2175	3012
TDH35541.1	xanthine/proton symporter XanP .	35.3605	1.26419	0.446426	2.8318	0.00462864	0.0214626	39	65	63	12	22	24
TDH35540.1	AsmA family protein .	137.753	-0.932244	0.347462	-2.68301	0.00729637	0.0314848	110	112	88	176	199	129
TDH35539.1	alpha-xylosidase .	34.3939	-0.459944	0.418495	-1.09904	0.27175	0.469596	26	42	28	31	48	33
TDH35538.1	glycoside-pentoside-hexuronide family transporter .	7.75034	-0.287287	0.667317	-0.43051	0.666825	0.811378	8	8	7	8	11	5
TDH35537.1	cytoplasmic protein .	0.910804	1.96163	2.01347	0.97425	0.329933	0.535717	2	0	3	0	1	0
TDH35536.1	sugar efflux transporter .	3.82055	1.75463	1.14746	1.52914	0.12623	0.287028	8	10	1	0	3	2
TDH35535.1	DMT family transporter .	46.2453	0.667938	0.40118	1.66493	0.0959258	0.233985	51	83	54	31	41	28
TDH35534.1	lipoprotein NlpA .	37.5836	1.09873	0.486835	2.25687	0.024016	0.0822879	54	71	43	31	23	12
TDH35533.1	hypothetical protein E1179_09155 .	16.864	2.74414	0.678314	4.04552	5.22062e-05	0.000432354	29	49	18	4	3	5
TDH35532.1	purine ribonucleoside efflux pump NepI .	17.0102	0.738484	0.52888	1.39632	0.162619	0.342105	26	17	27	11	17	8
TDH35531.1	DUF1198 domain-containing protein .	28.5395	-0.802239	0.454221	-1.76619	0.0773644	0.198156	21	17	31	28	33	39
TDH35530.1	NCS2 family permease .	7.25299	0.672253	0.824096	0.815746	0.414646	0.621002	9	15	5	10	3	2
TDH35529.1	adenine deaminase .	42.6742	-0.358928	0.40207	-0.892701	0.372018	0.580684	32	55	37	39	48	46
TDH35528.1	hexose-6-phosphate:phosphate antiporter .	57.692	0.909641	0.792727	1.14748	0.251182	0.44719	132	72	34	12	104	8
TDH35527.1	signal transduction histidine-protein kinase/phosphatase UhpB .	11.0273	0.821341	0.686953	1.19563	0.231841	0.425229	10	10	28	7	13	3
TDH35526.1	transcriptional regulator UhpA .	14.2731	2.2679	0.634161	3.57621	0.000348606	0.00227193	23	21	35	4	8	2
TDH35525.1	acetolactate synthase 1 small subunit .	16.4957	-2.19303	0.654641	-3.34997	0.000808217	0.00477502	4	7	9	17	51	12
TDH35524.1	acetolactate synthase large subunit .	92.7609	-1.6431	0.352531	-4.66088	3.14862e-06	3.49203e-05	45	52	52	102	187	110
TDH35523.1	ilvB operon leader peptide IvbL .	549.894	-1.51412	0.387994	-3.90243	9.52337e-05	0.00074787	357	184	395	594	959	735
TDH35522.1	type I toxin-antitoxin system toxin TisB .	223.69	-1.063	0.525607	-2.02242	0.0431334	0.129845	231	149	81	294	168	348
TDH35521.1	multidrug efflux MFS transporter EmrD .	59.6323	-0.254325	0.4831	-0.526445	0.598579	0.763677	46	44	93	56	101	30
TDH35520.1	radical SAM protein .	46.5283	-1.71086	0.422814	-4.04637	5.20187e-05	0.000431744	24	22	26	47	103	54
TDH35519.1	DUF202 domain-containing protein .	6.42464	0.695384	0.829481	0.838337	0.401842	0.609747	8	9	9	3	1	9
TDH35518.1	DUF202 domain-containing protein .	19.049	0.668065	0.527439	1.26662	0.205291	0.396067	22	38	17	13	16	12
TDH35517.1	hypothetical protein E1179_09070 .	11.6462	0.402519	0.582061	0.691542	0.489225	0.686379	14	10	20	8	11	9
TDH35516.1	DUF4976 domain-containing protein .	8.27326	-0.333855	0.664991	-0.502044	0.615636	0.77618	8	7	9	8	6	11
TDH35515.1	solute:sodium symporter family transporter .	6.68573	0.549229	0.881132	0.623322	0.533073	0.719323	7	17	2	2	5	8
TDH35514.1	AraC family transcriptional regulator .	6.33559	1.10323	0.832897	1.32457	0.185314	0.370289	10	14	4	2	3	6
TDH35512.1	PTS alpha-glucoside transporter subunit IIBC .	2.22374	0.715543	1.28623	0.55631	0.577999	0.752128	5	1	3	0	4	1
TDH35510.1	putative transporter .	68.848	-0.750697	0.34944	-2.14828	0.0316912	0.102041	58	51	60	67	100	75
TDH35509.1	heat shock chaperone IbpB .	12.0008	-0.0574671	0.647461	-0.0887577	0.929274	0.961784	18	12	8	11	19	5
TDH35508.1	heat shock chaperone IbpA .	48.4355	0.561918	0.460625	1.2199	0.222501	0.416364	67	39	85	29	58	25
TDH35507.1	YceK/YidQ family lipoprotein .	163.871	1.49743	0.343494	4.35941	1.30414e-05	0.000128817	270	301	222	62	98	80
TDH35506.1	.cin M resistance protein .	5.40616	-0.242581	0.788843	-0.307515	0.758451	0.869914	7	5	4	7	5	4
TDH35505.1	MFS transporter .	11.1521	-0.373897	0.656742	-0.569321	0.569138	0.745422	16	8	7	16	9	9
TDH35504.1	galactonate dehydratase .	10.6157	0.242088	0.616923	0.392411	0.694754	0.831819	10	19	9	10	10	7
TDH35503.1	2-dehydro-3-deoxy-6-phosphogalactonate aldolase .	2.35614	0.0705511	1.26485	0.0557781	0.955519	0.973108	3	4	1	0	6	1
TDH35502.1	2-dehydro-3-deoxygalactonokinase .	15.5958	-0.656546	0.582397	-1.12732	0.259609	0.45529	10	22	8	21	20	12
TDH35501.1	FadR family transcriptional regulator .	26.8119	-1.38782	0.489009	-2.83802	0.00453938	0.0211589	13	23	13	44	37	26
TDH35500.1	sugar-phosphatase .	67.9422	-0.364351	0.346618	-1.05116	0.293184	0.494407	53	63	82	62	81	70
TDH35499.1	DUF937 domain-containing protein .	10.3841	1.63633	0.730235	2.24082	0.0250377	0.0848687	18	26	7	3	5	6
TDH35498.1	DNA gyrase subunit B .	660.281	0.15302	0.344891	0.443677	0.657276	0.804209	524	766	1049	413	789	566
TDH35497.1	DNA replication/repair protein RecF .	70.2708	0.051357	0.431723	0.118958	0.905308	0.950411	75	48	115	45	92	59
TDH35496.1	DNA polymerase III subunit beta .	243.901	0.181102	0.353419	0.512428	0.608352	0.771664	207	240	425	181	274	188
TDH35495.1	chromosomal replication initiator protein DnaA .	424.196	0.47557	0.326666	1.45583	0.14544	0.315953	428	493	730	258	458	289
TDH35494.1	50S ribosomal protein L34 .	531.173	0.56896	0.368281	1.54491	0.122368	0.280788	628	493	993	401	518	284
TDH35493.1	ribonuclease P protein component .	69.3661	0.00745786	0.469271	0.0158925	0.98732	0.989668	49	56	131	57	100	41
TDH35492.1	membrane protein insertion efficiency factor YidD .	21.9137	0.148763	0.577187	0.257738	0.796609	0.891309	19	14	45	16	33	11
TDH35491.1	membrane protein insertase YidC .	540.78	-0.206522	0.524792	-0.393531	0.693927	0.831354	397	253	1053	572	779	294
TDH35490.1	tRNA uridine-5-carboxymethylaminomethyl(34) synthesis GTPase MnmE .	95.824	0.288004	0.326641	0.881713	0.377932	0.587018	101	110	139	66	95	80
TDH35489.1	tryptophanase .	9877.28	2.02204	0.629076	3.2143	0.00130761	0.00721948	17941	8420	26176	5274	4967	758
TDH35488.1	low affinity tryptophan permease TnaB .	725.497	1.49707	0.639974	2.33926	0.0193221	0.0697322	791	988	1841	349	712	58
TDH35487.1	multidrug efflux MFS transporter MdtL .	40.656	0.43849	0.476955	0.919352	0.357911	0.566832	33	56	69	17	56	27
TDH35486.1	HTH-type transcriptional regulator YidZ .	45.6065	0.833229	0.383857	2.17068	0.0299556	0.0977017	54	72	68	30	39	23
TDH35485.1	hypothetical protein E1179_08885 .	106.512	0.153317	0.400076	0.38322	0.701557	0.836268	88	168	118	57	121	106
TDH35484.1	NAD(P)H-dependent chromate oxidoreductase YieF .	65.7726	1.97274	0.372626	5.29417	1.19556e-07	1.79951e-06	94	125	130	19	32	24
TDH35483.1	NCS2 family permease .	59.401	0.0863934	0.482237	0.179151	0.857819	0.924611	41	43	124	49	53	57
TDH35482.1	6-phosphogluconate phosphatase .	33.2756	0.51164	0.450886	1.13474	0.256482	0.452062	45	28	56	21	27	28
TDH35481.1	protein CbrB .	12.2778	1.50733	0.60125	2.507	0.0121761	0.0480582	15	18	28	5	8	5
TDH35480.1	CbrC family protein .	29.8113	-1.04247	0.453772	-2.29733	0.0215997	0.0754213	24	16	24	26	44	42
TDH35479.1	glucosamine-6-phosphate deaminase .	9.2045	-0.154627	0.619401	-0.24964	0.802866	0.894945	7	12	10	7	10	10
TDH35478.1	esterase family protein .	8.13197	0.401619	0.729702	0.550388	0.582053	0.754553	6	18	7	3	10	7
TDH35477.1	carbohydrate porin .	6.16485	2.56058	0.927978	2.75931	0.00579237	0.0261208	9	16	10	0	2	3
TDH35476.1	6-phospho-beta-glucosidase BglB .	4.94401	-0.0591006	0.798215	-0.074041	0.940978	0.966308	5	5	6	3	5	6
TDH35475.1	PTS beta-glucoside transporter subunit IIABC .	39.9453	4.22791	0.629905	6.71198	1.92006e-11	5.02262e-10	76	74	101	2	1	8
TDH35474.1	transcriptional antiterminator BglG .	4.03933	3.36127	1.26874	2.6493	0.00806594	0.0342599	9	9	6	1	1	0
TDH35473.1	phosphate signaling complex protein PhoU .	17.3536	-0.373844	0.555278	-0.673256	0.500784	0.693746	18	14	18	11	34	12
TDH35472.1	phosphate ABC transporter ATP-binding protein PstB .	32.8305	0.383969	0.411133	0.933929	0.350341	0.558102	32	40	52	24	28	27
TDH35471.1	phosphate ABC transporter permease PstA .	14.4074	0.348921	0.530639	0.657549	0.510828	0.701402	17	21	15	11	12	12
TDH35470.1	phosphate ABC transporter permease PstC .	19.8464	0.280105	0.551673	0.507737	0.611638	0.773352	16	35	22	9	30	13
TDH35469.1	phosphate ABC transporter substrate-binding protein PstS .	55.3584	0.157987	0.533475	0.296148	0.767117	0.874333	34	124	37	45	57	44
TDH35468.1	glutamine--fructose-6-phosphate transaminase (isomerizing) .	698.736	-0.637486	0.359399	-1.77376	0.0761036	0.196235	456	480	901	770	1035	589
TDH35467.1	bifunctional UDP-N-acetylglucosamine diphosphorylase/glucosamine-1-phosphate N-acetyltransferase GlmU .	564.36	0.00659703	0.338205	0.019506	0.984437	0.988608	554	570	754	541	710	338
TDH35466.1	F0F1 ATP synthase subunit epsilon .	944.489	-0.669726	0.351881	-1.90327	0.0570049	0.159219	819	750	827	1235	839	1070
TDH35465.1	F0F1 ATP synthase subunit beta .	1328.89	-0.828615	0.361395	-2.29282	0.0218582	0.0760624	816	944	1446	1908	1344	1379
TDH35464.1	F0F1 ATP synthase subunit gamma .	686.365	-1.08672	0.379759	-2.86161	0.00421492	0.019967	382	425	663	1057	665	805
TDH35463.1	F0F1 ATP synthase subunit alpha .	2244.42	-1.00329	0.358519	-2.79843	0.00513517	0.0235238	1396	1372	2214	3292	2317	2538
TDH35462.1	F0F1 ATP synthase subunit delta .	454.266	-1.117	0.422874	-2.64146	0.00825499	0.0349065	242	219	503	693	453	540
TDH35461.1	F0F1 ATP synthase subunit B .	489.876	-0.982332	0.45298	-2.1686	0.0301131	0.098042	256	219	639	723	529	523
TDH35460.1	F0F1 ATP synthase subunit C .	545.482	-1.13472	0.424811	-2.67112	0.00755993	0.0324459	334	243	562	883	549	600
TDH35459.1	F0F1 ATP synthase subunit A .	638.837	-0.835309	0.406355	-2.05561	0.03982	0.122695	387	326	832	835	816	615
TDH35458.1	F0F1 ATP synthase subunit I .	240.155	-1.10719	0.362916	-3.05083	0.00228212	0.0118091	134	127	249	307	300	296
TDH35457.1	16S rRNA (guanine(527)-N(7))-methyltransferase RsmG .	84.8803	-0.424475	0.415484	-1.02164	0.306951	0.509079	76	47	118	92	105	74
TDH35456.1	tRNA uridine-5-carboxymethylaminomethyl(34) synthesis enzyme MnmG .	166.087	-0.440318	0.449165	-0.980303	0.326937	0.532676	83	123	275	130	252	161
TDH35455.1	FMN-binding protein MioC .	261.53	0.660601	0.322171	2.05047	0.040319	0.123573	312	310	443	139	247	185
TDH35454.1	transcriptional regulator AsnC .	17.7889	0.0706504	0.499784	0.141362	0.887584	0.942689	14	20	27	14	16	18
TDH35453.1	aspartate--ammonia ligase .	236.201	-2.69832	0.74292	-3.63204	0.000281185	0.00188102	112	24	65	91	985	180
TDH35452.1	ATPase RavA stimulator ViaA .	99.9312	0.747469	0.412654	1.81137	0.0700837	0.185763	108	199	108	45	95	71
TDH35451.1	ATPase RavA .	156.262	0.681962	0.456608	1.49354	0.135296	0.301327	137	352	152	77	120	136
TDH35450.1	low affinity potassium transporter Kup .	80.212	0.978533	0.355316	2.75398	0.00588752	0.0263653	103	100	151	49	61	41
TDH35449.1	D-ribose pyranase .	3844.82	-5.5983	0.402773	-13.8994	6.38646e-44	1.61492e-41	142	251	120	8214	6216	6145
TDH35448.1	ribose ABC transporter ATP-binding protein RbsA .	3475.78	-5.41787	0.472373	-11.4695	1.8779e-30	2.85444e-28	127	308	90	6501	6072	6088
TDH35447.1	ribose ABC transporter permease .	1253.24	-4.29243	0.375163	-11.4415	2.59375e-30	3.64374e-28	117	183	101	2402	1944	2165
TDH35446.1	ribose ABC transporter substrate-binding protein RbsB .	13793.7	-2.83391	0.441457	-6.41945	1.36765e-10	3.28323e-09	3919	4268	2895	24027	12781	27833
TDH35445.1	transcriptional regulator RbsR .	376.213	-3.82008	0.352891	-10.8251	2.61794e-27	3.10307e-25	33	68	66	650	676	615
TDH35444.1	DHA2 family efflux MFS transporter permease subunit .	116.48	-0.767669	0.342293	-2.24272	0.0249147	0.0847548	72	120	95	113	182	119
TDH35443.1	FadR family transcriptional regulator .	220.519	0.666009	0.371388	1.7933	0.072925	0.190893	186	400	322	113	200	166
TDH35419.1	DNA-binding transcriptional activator TdcR .	0.610245	1.22927	2.10825	0.583079	0.55984	NA	1	1	1	0	1	0
TDH35418.1	protein YrbN .	31.7879	1.61411	0.590862	2.7318	0.00629903	0.0278464	24	38	103	9	24	12
TDH35417.1	BolA family iron metabolism protein IbaG .	49.8584	0.767328	0.389442	1.97033	0.0488006	0.140975	62	57	90	29	46	29
TDH35416.1	L(+)-tartrate dehydratase subunit alpha .	2.49563	-0.155649	1.28684	-0.120954	0.903727	0.949803	1	2	5	6	1	0
TDH35415.1	L(+)-tartrate dehydratase subunit beta .	1.97353	0.817413	1.2877	0.634785	0.525569	0.712721	5	1	2	1	2	1
TDH35414.1	L-tartrate/succinate antiporter .	5.71826	0.697984	0.791939	0.88136	0.378123	0.587073	10	4	9	4	4	4
TDH35413.1	tRNA (adenosine(37)-N6)-threonylcarbamoyltransferase complex transferase subunit TsaD .	68.7597	0.32301	0.355243	0.909265	0.36321	0.572354	74	81	99	46	80	47
TDH35412.1	30S ribosomal protein S21 .	1411.57	0.527144	0.4042	1.30417	0.192177	0.37886	2014	1092	2377	1253	1196	759
TDH35411.1	DNA primase .	245.604	0.539656	0.328124	1.64467	0.100038	0.241684	245	357	369	135	213	210
TDH35410.1	RNA polymerase sigma factor RpoD .	779.327	0.104815	0.377766	0.27746	0.781427	0.882654	496	1285	937	696	745	638
TDH35409.1	G/U mismatch-specific DNA glycosylase .	149.712	-0.598933	0.306991	-1.95098	0.0510593	0.145944	127	140	125	151	197	155
TDH35408.1	NADPH-dependent ferric chelate reductase .	9.76167	-0.515652	0.633111	-0.814474	0.415373	0.621749	12	8	6	8	13	11
TDH35407.1	PadR family transcriptional regulator .	19.7315	0.926687	0.520286	1.78111	0.0748947	0.194439	36	21	27	13	16	9
TDH35406.1	PAS domain S-box protein .	25.8485	-0.516207	0.460812	-1.12021	0.262624	0.458883	21	28	21	33	24	26
TDH35405.1	putrescine aminotransferase .	140.05	2.5855	0.66285	3.90058	9.59614e-05	0.000752028	136	571	92	49	21	37
TDH35404.1	tRNA-binding protein .	4.56449	-0.660335	0.907808	-0.727395	0.466984	0.667145	1	8	3	5	8	3
TDH35403.1	transcriptional regulator EbgR .	40.6767	0.171582	0.457	0.375453	0.707324	0.839974	34	75	34	31	43	33
TDH35402.1	beta-galactosidase subunit alpha .	18.1937	0.637073	0.586081	1.08701	0.277035	0.476334	32	27	12	10	12	17
TDH35401.1	beta-galactosidase subunit beta .	3.22012	-0.208363	1.04946	-0.198544	0.842619	0.914989	3	3	4	4	6	0
TDH35400.1	amino acid permease .	4.40741	0.0428235	0.906951	0.047217	0.96234	0.976036	2	9	4	6	4	2
TDH35399.1	protein YgjJ .	2.09523	1.43571	1.29964	1.1047	0.26929	0.466188	3	3	4	2	0	1
TDH35398.1	alpha-glucosidase .	14.9092	1.91663	0.613916	3.12197	0.00179645	0.00952301	25	33	19	8	4	5
TDH35397.1	NADPH-dependent 2	44.736	-0.649412	0.553576	-1.17312	0.240747	0.434628	33	65	16	62	39	47
TDH35396.1	type II toxin-antitoxin system antitoxin HigA .	14.2294	-0.483937	0.526186	-0.919706	0.357726	0.566832	13	14	12	16	17	13
TDH35395.1	mRNA interferase HigB .	4.48659	1.02126	1.02023	1.00101	0.316823	0.521803	8	4	8	0	8	1
TDH35394.1	23S rRNA (guanine(1835)-N(2))-methyltransferase RlmG .	40.9518	0.250466	0.41055	0.610076	0.541812	0.725924	39	43	67	26	49	31
TDH35393.1	M48 family peptidase .	21.7918	-0.408895	0.519342	-0.787333	0.431087	0.636479	15	33	14	18	25	26
TDH35392.1	vancomycin high temperature exclusion protein .	5.49195	-0.292158	0.805478	-0.362714	0.716819	0.846001	8	3	5	6	8	3
TDH35391.1	Gfo/Idh/MocA family oxidoreductase .	91.6359	-0.233326	0.401846	-0.580636	0.561486	0.739803	77	132	69	73	96	105
TDH35390.1	TerC family membrane protein Alx .	7.99143	-0.162178	0.680583	-0.238294	0.811653	0.900202	9	5	11	7	12	5
TDH35389.1	serine/threonine transporter SstT .	101.602	-0.940628	0.40451	-2.32535	0.0200531	0.071824	67	89	74	167	112	86
TDH35388.1	YgjV family protein .	14.9015	-0.857879	0.683551	-1.25503	0.209467	0.399853	10	13	12	6	12	34
TDH35387.1	altronate dehydratase .	501.042	-2.69415	0.631778	-4.26439	2.00451e-05	0.000185442	98	261	86	478	339	1484
TDH35386.1	glucuronate isomerase .	495.966	-3.28104	0.667483	-4.91554	8.8539e-07	1.13074e-05	63	197	47	605	300	1467
TDH35385.1	hexuronate transporter .	776.312	-4.61801	0.566951	-8.14535	3.78201e-16	1.93133e-14	59	92	49	938	598	2420
TDH35384.1	transcriptional regulator ExuR .	627.597	-0.815997	0.390789	-2.08808	0.0367908	0.114759	461	557	482	457	709	1037
TDH35383.1	DedA family protein .	144.754	0.0203188	0.324849	0.0625483	0.950126	0.970845	142	172	169	99	186	122
TDH35382.1	EnvZ/OmpR regulon moderator MzrA .	48.3038	0.0787589	0.405486	0.194233	0.845993	0.917592	59	50	54	32	67	35
TDH35381.1	DUF1090 domain-containing protein .	542.802	3.30952	0.339662	9.74357	1.96525e-22	1.65649e-20	950	1302	1006	95	80	97
TDH35380.1	DUF883 domain-containing protein .	318.086	3.0827	0.410097	7.51699	5.60519e-14	2.21463e-12	563	770	542	69	40	72
TDH35379.1	hypothetical protein E1179_10115 .	254.767	3.1593	0.385085	8.20416	2.32203e-16	1.22326e-14	486	584	435	61	40	39
TDH35378.1	hypothetical protein E1179_10110 .	287.276	3.00118	0.424035	7.07766	1.46607e-12	4.71256e-11	596	573	501	83	40	49
TDH35377.1	DoxX family protein .	26.0731	1.43452	0.507333	2.82758	0.00469017	0.0216685	34	37	56	7	13	19
TDH35376.1	glutathione S-transferase family protein .	145.923	3.0261	0.498756	6.0673	1.30077e-09	2.741e-08	288	394	165	40	19	27
TDH35375.1	DUF805 domain-containing protein .	92.2427	0.357165	0.408223	0.874927	0.381614	0.5908	143	99	93	86	67	68
TDH35374.1	DUF805 domain-containing protein .	4.17688	2.27268	1.06999	2.12402	0.0336685	0.107315	12	6	4	1	2	1
TDH35373.1	LysR family transcriptional regulator .	23.6657	-0.396458	0.502998	-0.788189	0.430586	0.635987	15	18	36	26	34	16
TDH35372.1	pirin family protein .	7.85648	-0.0376612	0.759174	-0.0496082	0.960435	0.975349	10	13	2	6	8	8
TDH35371.1	hypothetical protein E1179_10075 .	37.7822	-0.322349	0.484902	-0.664771	0.506197	0.696582	41	29	40	54	42	20
TDH35370.1	serine dehydratase subunit alpha family protein .	24.9317	-1.1272	0.51279	-2.19817	0.0279372	0.0927086	11	12	30	23	44	30
TDH35369.1	HAAAP family serine/threonine permease .	27.2652	-1.28179	0.497407	-2.57695	0.00996755	0.0411392	15	14	24	19	47	43
TDH35368.1	L-serine dehydratase TdcG .	96.2447	-0.391874	1.2795	-0.306272	0.759398	0.870473	11	16	269	53	166	96
TDH35367.1	enamine/imine deaminase .	122.365	0.17461	1.42073	0.122902	0.902185	0.948445	13	14	436	54	177	101
TDH35366.1	2-ketobutyrate formate-lyase/pyruvate formate-lyase .	353.151	-0.0906715	1.56227	-0.0580384	0.953718	0.972695	15	34	1176	144	584	329
TDH35365.1	propionate kinase .	347.592	0.333706	1.55569	0.214508	0.830151	0.909982	18	37	1333	131	330	398
TDH35364.1	threonine/serine transporter TdcC .	564.635	-0.0947431	1.33478	-0.0709803	0.943413	0.967649	46	118	1783	303	573	741
TDH35363.1	bifunctional threonine ammonia-lyase/L-serine ammonia-lyase TdcB .	427.869	-0.362514	1.24121	-0.292064	0.770237	0.876015	39	150	1140	164	531	653
TDH35362.1	transcriptional regulator TdcA .	400.992	0.363596	0.590479	0.615764	0.53805	0.723035	153	390	1023	160	536	316
TDH35361.1	hypothetical protein E1179_10020 .	2.04342	-0.136929	1.34423	-0.101865	0.918864	0.958276	5	1	0	1	3	2
TDH35360.1	glycerate 2-kinase .	33.6894	-0.888939	0.642512	-1.38354	0.1665	0.346807	23	38	17	27	92	12
TDH35359.1	2-hydroxy-3-oxopropionate reductase .	58.4972	-1.29264	0.672406	-1.92241	0.0545537	0.153389	38	47	26	88	143	11
TDH35358.1	2-dehydro-3-deoxyglucarate aldolase .	23.4882	-1.31397	0.907347	-1.44814	0.147577	0.318952	8	30	7	30	69	1
TDH35357.1	MFS transporter .	55.091	-1.71909	1.34103	-1.28192	0.19987	0.389132	24	52	8	47	209	4
TDH35356.1	galactarate dehydratase .	79.3568	-1.46302	0.755397	-1.93675	0.0527758	0.14949	35	75	30	33	304	25
TDH35355.1	type II toxin-antitoxin system PrlF family antitoxin .	81.9435	-1.67834	0.385275	-4.35621	1.32332e-05	0.000129783	53	35	39	114	142	93
TDH35353.1	DeoR family transcriptional regulator .	150.339	1.3216	0.437455	3.02112	0.00251842	0.0128392	267	188	248	54	146	50
TDH35352.1	tagatose-bisphosphate aldolase subunit KbaZ .	14.8609	-0.734443	0.742933	-0.988573	0.322872	0.528552	16	17	3	10	37	8
TDH35351.1	N-acetylgalactosamine-specific phosphotransferase enzyme IIB component 2 .	8.10093	-0.655828	0.754961	-0.868692	0.385016	0.592702	5	12	4	7	18	4
TDH35350.1	AgaS family sugar isomerase .	9.29111	-1.16253	0.682893	-1.70237	0.088687	0.219719	7	5	7	5	20	12
TDH35349.1	tagatose-bisphosphate aldolase subunit KbaY .	7.68009	-1.44596	0.778845	-1.85655	0.0633755	0.173062	2	7	5	4	20	9
TDH35348.1	N-acetylgalactosamine-specific phosphotransferase enzyme IIB component 1 .	2.44345	-1.60564	1.23635	-1.2987	0.194049	0.381	2	1	1	1	8	2
TDH35347.1	N-acetylgalactosamine permease IIC component 1 .	4.75938	-1.1306	0.875784	-1.29096	0.196717	0.384612	3	3	4	2	11	6
TDH35346.1	N-acetylgalactosamine permease IID component .	4.57703	0.446689	0.879839	0.507694	0.611668	0.773352	9	4	4	3	6	2
TDH35345.1	galactosamine-6-phosphate isomerase .	2.93313	1.25128	1.06541	1.17445	0.240215	0.434059	3	5	6	1	3	1
TDH35344.1	type 1 fimbrial protein .	17.6453	-0.412814	0.51982	-0.794148	0.427109	0.632823	17	15	18	10	26	21
TDH35343.1	molecular chaperone .	2.6124	1.43879	1.17944	1.21989	0.222507	0.416364	2	5	6	2	2	0
TDH35342.1	fimbrial biogenesis outer membrane usher protein .	88.433	1.55374	0.414169	3.75146	0.00017581	0.00125112	174	142	112	27	58	42
TDH35341.1	fimbrial protein .	30.5162	-0.610711	0.439511	-1.38952	0.164674	0.343947	22	36	22	28	46	30
TDH35340.1	16S rRNA (cytidine(1402)-2'-O)-methyltransferase .	55.7893	-2.32288	0.415885	-5.58539	2.33182e-08	3.84547e-07	17	18	27	69	128	68
TDH35339.1	penicillin-binding protein activator .	151.486	-0.59726	0.304335	-1.96251	0.0497031	0.142497	120	137	142	164	206	140
TDH35338.1	YraN family protein .	22.0557	-0.246279	0.477936	-0.515296	0.606346	0.770476	25	18	23	26	23	17
TDH35337.1	DnaA initiator-associating protein DiaA .	99.2132	-0.104559	0.391415	-0.267131	0.789368	0.887133	84	97	138	121	80	79
TDH35336.1	divisome-associated lipoprotein YraP .	119.241	-0.951974	0.342078	-2.78292	0.00538721	0.0244715	68	82	122	148	164	125
TDH35335.1	permease .	16.2412	0.0795125	0.531102	0.149712	0.880992	0.938125	12	25	19	10	22	13
TDH35334.1	NAD-dependent epimerase/dehydratase family protein .	16.0403	1.32576	0.6124	2.16487	0.030398	0.0987999	19	42	15	6	13	7
TDH35333.1	protein/nucleic acid deglycase .	26.5068	2.38838	0.686294	3.48012	0.000501197	0.00311646	28	101	19	6	11	7
TDH35332.1	hypothetical protein E1179_09855 .	18.629	-0.178073	0.535572	-0.332492	0.739518	0.85931	10	27	22	11	25	20
TDH35331.1	DNA damage response exodeoxyribonuclease YhbQ .	34.4675	-0.280861	0.419375	-0.669713	0.503041	0.695601	30	35	38	28	33	43
TDH35330.1	N-acetyltransferase .	185.468	-0.0524646	0.38867	-0.134985	0.892624	0.944674	124	277	210	117	238	179
TDH35329.1	SCP2 domain-containing protein .	343.038	-0.663609	0.389046	-1.70574	0.0880574	0.218874	178	395	319	256	577	366
TDH35328.1	U32 family peptidase .	63.9564	-0.183814	0.347851	-0.528427	0.597203	0.762434	59	74	65	61	76	53
TDH35327.1	U32 family peptidase .	37.0112	-0.347369	0.512136	-0.678274	0.497598	0.691858	27	20	63	24	56	38
TDH35326.1	luciferase-like monooxygenase .	38.5099	-0.280584	0.558492	-0.502395	0.61539	0.77618	40	50	23	51	18	43
TDH35325.1	tryptophan permease .	287.201	-2.59309	1.24253	-2.08695	0.0368929	0.114889	51	174	47	204	49	1025
TDH35324.1	DEAD/DEAH family ATP-dependent RNA helicase .	694.18	1.66347	0.585953	2.83892	0.00452671	0.0211589	493	614	2543	163	505	292
TDH35323.1	lipoprotein NlpI .	2688.19	-0.195583	0.349514	-0.559585	0.575762	0.750986	2104	2585	3705	1751	3144	3125
TDH35322.1	polyribonucleotide nucleotidyltransferase .	2122.55	2.08824	0.294457	7.09182	1.32356e-12	4.29082e-11	2980	4427	4031	610	1002	668
TDH35321.1	30S ribosomal protein S15 .	1408.68	0.273075	0.366998	0.744078	0.456829	0.657841	1538	1214	2380	991	1754	889
TDH35320.1	tRNA pseudouridine(55) synthase TruB .	148.261	0.316191	0.355169	0.890254	0.37333	0.582253	122	227	202	90	165	118
TDH35319.1	30S ribosome-binding factor RbfA .	75.4754	0.520599	0.381402	1.36496	0.172265	0.353572	82	133	79	48	73	53
TDH35318.1	translation initiation factor IF-2 .	656.764	0.358392	0.364622	0.982915	0.325649	0.531721	525	839	1124	366	772	499
TDH35317.1	transcription termination/antitermination protein NusA .	334.888	0.374147	0.377253	0.991768	0.321311	0.526678	255	410	614	206	390	233
TDH35316.1	ribosome maturation factor RimP .	169.967	-0.275906	0.398337	-0.692643	0.488533	0.686045	114	166	238	103	261	168
TDH35315.1	argininosuccinate synthase .	152.904	0.146395	0.39593	0.369748	0.71157	0.84293	161	241	126	143	171	93
TDH35314.1	phosphoethanolamine transferase .	17.3058	0.779693	0.509983	1.52886	0.126299	0.287028	25	24	23	8	17	11
TDH35313.1	preprotein translocase subunit SecG .	874.809	0.44087	0.348751	1.26414	0.206179	0.39696	1098	781	1455	533	929	634
TDH35312.1	phosphoglucosamine mutase .	170.579	0.156063	0.342218	0.456035	0.648365	0.798198	138	203	263	138	200	117
TDH35311.1	dihydropteroate synthase .	48.1452	-0.183828	0.400011	-0.459557	0.645834	0.796375	43	41	66	54	52	36
TDH35310.1	ATP-dependent zinc metalloprotease FtsH .	1763.73	-0.0242201	0.311409	-0.077776	0.938006	0.965708	1505	1777	2569	1640	2053	1289
TDH35309.1	23S rRNA (uridine(2552)-2'-O)-methyltransferase RlmE .	683.531	0.614973	0.301433	2.04016	0.041334	0.125625	840	976	915	384	701	445
TDH35308.1	ribosome assembly RNA-binding protein YhbY .	560.424	-0.103108	0.349483	-0.295029	0.767972	0.87473	602	408	776	549	618	448
TDH35307.1	transcription elongation factor GreA .	105.62	0.908892	0.43567	2.08619	0.0369611	0.115007	137	99	224	46	111	54
TDH35306.1	serine-type D-Ala-D-Ala carboxypeptidase .	42.5169	-0.440007	0.37763	-1.16518	0.243945	0.438731	39	39	41	38	56	43
TDH35305.1	GTPase ObgE .	55.4249	0.42955	0.51864	0.828225	0.407543	0.614297	40	49	128	23	61	50
TDH35304.1	DMT family transporter .	91.0739	0.964932	0.416687	2.31573	0.0205733	0.0730659	87	121	199	37	86	53
TDH35303.1	50S ribosomal protein L27 .	769.818	0.55808	0.399018	1.39863	0.161923	0.341019	780	742	1559	545	852	375
TDH35302.1	50S ribosomal protein L21 .	1484.28	0.650342	0.327127	1.98804	0.0468069	0.136815	1552	1733	2790	890	1466	910
TDH35301.1	octaprenyl-diphosphate synthase .	229.402	-0.0331919	0.307619	-0.107899	0.914076	0.954595	207	269	278	186	296	174
TDH35300.1	DNA-binding transcriptional regulator SfsB .	17.1639	1.44836	0.550723	2.62992	0.00854044	0.035834	24	20	40	6	12	8
TDH35299.1	UDP-N-acetylglucosamine 1-carboxyvinyltransferase .	108.332	-0.334347	0.394949	-0.846555	0.397243	0.60439	79	90	153	88	175	83
TDH35298.1	lipid asymmetry maintenance protein MlaB .	36.2796	0.320259	0.431935	0.741453	0.458419	0.658475	37	48	49	33	41	17
TDH35297.1	phospholipid-binding protein MlaC .	91.7778	0.177941	0.368644	0.482691	0.629315	0.783916	88	134	101	87	99	55
TDH35296.1	outer membrane lipid asymmetry maintenance protein MlaD .	38.9381	0.029449	0.433486	0.0679353	0.945837	0.969101	25	48	60	32	49	28
TDH35295.1	lipid asymmetry maintenance ABC transporter permease subunit MlaE	43.1659	-0.131725	0.41467	-0.317663	0.750741	0.867101	32	51	55	45	55	27
TDH35294.1	phospholipid ABC transporter ATP-binding protein MlaF .	101.654	0.276872	0.363285	0.762133	0.445981	0.647718	84	115	176	72	107	79
TDH35293.1	calcium/sodium antiporter .	130.426	-0.191827	0.329445	-0.582273	0.560383	0.739573	129	111	163	113	167	111
TDH35292.1	arabinose-5-phosphate isomerase KdsD .	106.039	-0.0815985	0.356359	-0.228979	0.818886	0.90371	92	122	129	66	126	114
TDH35291.1	3-deoxy-manno-octulosonate-8-phosphatase KdsC .	90.1702	0.0185016	0.33207	0.055716	0.955568	0.973108	93	102	105	64	108	80
TDH35290.1	LPS export ABC transporter periplasmic protein LptC .	112.39	-0.180088	0.360863	-0.499048	0.617746	0.776893	91	153	106	85	154	99
TDH35289.1	lipopolysaccharide ABC transporter substrate-binding protein LptA .	135.033	0.198134	0.326768	0.606343	0.544287	0.728005	128	197	154	104	148	101
TDH35288.1	lipopolysaccharide ABC transporter ATP-binding protein .	63.9793	-0.0589137	0.34845	-0.169074	0.865739	0.92945	58	78	72	57	76	50
TDH35287.1	RNA polymerase factor sigma-54 .	778.667	-0.679013	0.340968	-1.99143	0.046434	0.136228	598	749	629	997	723	885
TDH35286.1	ribosome hibernation promoting factor .	465.976	-1.83616	0.460007	-3.99159	6.56322e-05	0.000534212	227	252	189	940	367	631
TDH35285.1	PTS IIA-like nitrogen regulatory protein PtsN .	145.235	0.232159	0.336827	0.689253	0.490664	0.687509	136	215	170	113	122	133
TDH35284.1	RNase adapter RapZ .	188.546	0.684474	0.306187	2.23548	0.0253858	0.0857422	222	300	247	128	156	119
TDH35283.1	PTS phosphocarrier protein NPr .	24.4002	0.654401	0.453485	1.44305	0.149007	0.320944	34	33	31	18	22	13
TDH35282.1	PhoP regulatory network protein YrbL .	2150.84	0.773662	0.384175	2.01383	0.0440276	0.132118	3481	2845	2495	1802	1675	932
TDH35281.1	monofunctional biosynthetic peptidoglycan transglycosylase .	95.489	-0.192893	0.345259	-0.558691	0.576372	0.751007	76	125	95	88	100	94
TDH35280.1	isoprenoid biosynthesis glyoxalase ElbB .	76.2639	-0.875658	0.365053	-2.39871	0.0164529	0.061423	51	66	61	103	82	85
TDH35279.1	aerobic respiration two-component sensor histidine kinase ArcB .	291.287	-0.705357	0.304302	-2.31796	0.0204517	0.0728389	188	261	290	282	365	355
TDH35278.1	TIGR01212 family radical SAM protein .	15.9616	0.156537	0.547902	0.285702	0.775107	0.878918	12	25	19	16	10	15
TDH35277.1	glutamate synthase large subunit .	94.0067	1.13797	0.447867	2.54088	0.0110575	0.0445387	125	118	188	29	100	42
TDH35276.1	glutamate synthase .	68.28	1.75847	0.40911	4.29827	1.72133e-05	0.000164347	107	136	105	18	46	25
TDH34775.1	prepilin peptidase .	8.49155	-0.710253	0.675908	-1.05081	0.293344	0.494407	9	4	8	12	10	7
TDH34774.1	membrane-bound lytic murein transglycosylase MltC .	40.5728	-0.549914	0.388226	-1.41648	0.156635	0.333026	33	33	43	44	45	44
TDH34772.1	hypothetical protein E1179_10530 .	3.00707	1.09412	1.1539	0.948194	0.343031	0.550823	6	4	3	4	0	1
TDH34771.1	hypothetical protein E1179_10440 .	0.719879	2.86865	2.26232	1.26801	0.204794	NA	0	3	2	0	0	0
TDH34769.1	N-acetyltransferase .	2.76798	1.54948	1.17106	1.32314	0.185788	0.37048	2	7	5	2	2	0
TDH34768.1	transcriptional regulator GlcC .	7.82062	-0.462022	0.674323	-0.685165	0.49324	0.689083	4	10	8	9	8	8
TDH34767.1	glycolate oxidase subunit GlcD .	28.3666	2.49789	1.58887	1.57212	0.115923	0.270583	109	35	3	18	1	3
TDH34766.1	glycolate oxidase subunit GlcE .	9.12033	1.9534	1.07825	1.81164	0.0700413	0.185763	34	9	1	7	2	1
TDH34765.1	glycolate oxidase subunit GlcF .	31.756	1.26276	0.581458	2.17172	0.0298771	0.0976678	77	40	25	21	21	10
TDH34764.1	protein GlcG .	18.637	2.26141	0.745959	3.03155	0.00243301	0.012454	62	23	11	6	8	4
TDH34763.1	malate synthase G .	121.497	1.58101	0.583605	2.70905	0.00674762	0.0295198	360	123	85	64	59	45
TDH34762.1	glycolate permease GlcA .	12.9242	2.4802	0.838563	2.95767	0.00309971	0.0154294	47	10	11	2	5	4
TDH34761.1	DUF4092 domain-containing protein .	41.6712	1.29312	0.406357	3.18223	0.00146144	0.00795298	57	76	63	16	30	22
TDH34760.1	hypothetical protein E1179_10860 .	0.456136	2.19202	2.38611	0.918661	0.358273	NA	1	1	1	0	0	0
TDH34759.1	type II secretion system protein GspC .	0.908606	1.90016	2.00512	0.947652	0.343306	0.550823	0	2	3	1	0	0
TDH34758.1	type II secretion system protein .	2.7385	2.08915	1.23582	1.69049	0.0909346	0.223971	4	3	8	1	2	0
TDH34757.1	DUF554 domain-containing protein .	31.0803	-0.199367	0.510745	-0.390345	0.696282	0.832738	22	52	22	21	32	39
TDH34756.1	ornithine decarboxylase .	44.3311	-1.62223	0.488688	-3.31956	0.000901597	0.00525308	24	20	28	47	114	34
TDH34755.1	nucleoside permease .	357.626	-0.648999	0.409033	-1.58667	0.112588	0.265742	267	449	200	281	498	445
TDH34754.1	oxidative damage protection protein .	46.924	0.176994	0.417992	0.423439	0.671975	0.814493	68	42	52	35	55	34
TDH34753.1	adenine DNA glycosylase .	67.4557	0.915026	0.371783	2.46118	0.013848	0.0533252	91	92	109	32	65	36
TDH34752.1	tRNA (guanosine(46)-N7)-methyltransferase TrmB .	69.8526	0.585059	0.381179	1.53487	0.124816	0.284469	61	102	119	39	71	48
TDH34751.1	DUF469 domain-containing protein .	149	0.480554	0.317868	1.5118	0.130584	0.293254	189	184	199	95	156	100
TDH34750.1	DUF2884 family protein .	60.4266	-0.740893	0.363735	-2.03691	0.0416594	0.126411	42	60	48	61	93	59
TDH34749.1	L-asparaginase 2 .	2697.36	-1.91795	0.396759	-4.83405	1.33783e-06	1.60075e-05	851	1032	1927	2571	6057	3576
TDH34748.1	DUF1202 family protein .	58.8796	-2.08942	0.634033	-3.29544	0.000982667	0.00566031	13	28	35	22	192	71
TDH34747.1	radical SAM family heme chaperone HemW .	46.4973	0.390129	0.446303	0.874134	0.382045	0.590841	58	38	79	26	58	31
TDH34746.1	RdgB/HAM1 family non-canonical purine NTP pyrophosphatase .	37.6972	0.425542	0.427211	0.996094	0.319205	0.524358	50	39	53	36	32	21
TDH34745.1	YggU family protein .	8.89526	-0.15837	0.740509	-0.213866	0.830652	0.91007	4	5	20	7	14	6
TDH34744.1	osmotic shock tolerance protein YggT .	41.9902	-0.884393	0.445692	-1.98431	0.0472209	0.137776	23	28	48	63	50	37
TDH34743.1	pyridoxal phosphate homeostasis protein .	29.7614	-0.323714	0.46019	-0.703436	0.481784	0.679839	20	23	46	32	34	26
TDH34742.1	type IV pilus twitching motility protein PilT .	3.29683	-1.07588	1.03353	-1.04097	0.297889	0.49907	3	2	2	4	8	1
TDH34741.1	Holliday junction resolvase RuvX .	36.2021	-0.20584	0.439001	-0.468882	0.639154	0.791482	23	41	49	43	36	28
TDH34740.1	YqgE/AlgH family protein .	74.6686	-0.0822971	0.37692	-0.218341	0.827163	0.908541	56	75	113	62	97	58
TDH34739.1	glutathione synthase .	169.846	-0.581215	0.32876	-1.7679	0.0770781	0.198156	102	179	175	168	236	167
TDH34738.1	16S rRNA (uracil(1498)-N(3))-methyltransferase .	78.0737	-0.542589	0.37367	-1.45205	0.146487	0.316956	53	94	64	89	85	81
TDH34737.1	deoxyribonuclease I .	7.91883	-0.635196	0.717734	-0.885001	0.376156	0.585135	5	5	11	4	16	8
TDH34736.1	SprT family zinc-dependent metalloprotease .	10.9156	-0.23439	0.598909	-0.391362	0.69553	0.832223	10	11	12	14	8	10
TDH34735.1	sugar porter family MFS transporter .	24.8388	0.699281	0.503463	1.38894	0.16485	0.344011	33	27	42	8	27	19
TDH34734.1	methionine adenosyltransferase .	457.328	1.43337	0.598094	2.39657	0.0165493	0.0616617	1297	193	612	195	277	219
TDH34733.1	DUF2684 family protein .	8.27498	0.454864	0.906265	0.50191	0.615731	0.77618	21	1	8	3	11	6
TDH34732.1	hypothetical protein E1179_10705 .	134.577	-1.18553	0.390768	-3.03384	0.00241464	0.0123934	86	63	124	159	251	121
TDH34731.1	acid stress response protein YqgB .	24.0072	-0.981847	0.581591	-1.68821	0.0913714	0.2249	17	7	30	23	50	19
TDH34730.1	biosynthetic arginine decarboxylase .	529.158	-0.0801972	0.425031	-0.188686	0.850339	0.918376	483	687	533	405	913	265
TDH34729.1	agmatinase .	112.957	0.348854	0.406803	0.857551	0.39114	0.598465	96	215	110	93	108	76
TDH34728.1	metalloprotease LoiP .	270.472	0.950107	0.555212	1.71125	0.0870349	0.21733	246	780	155	141	182	188
TDH34727.1	transketolase .	682.006	-1.14144	0.418804	-2.72548	0.0064209	0.0282863	339	297	801	942	873	770
TDH34726.1	PTS mannitol transporter subunit IIA .	1.75719	1.23701	1.38567	0.89272	0.372007	0.580684	4	2	2	1	2	0
TDH34725.1	PTS mannitol transporter subunit IICB .	2.50979	0.424331	1.20292	0.35275	0.724276	0.85052	0	4	6	1	2	3
TDH34724.1	L-sorbose 1-phosphate reductase .	1.30567	-0.231416	1.50526	-0.153738	0.877816	0.936321	1	2	1	2	2	0
TDH34723.1	class II fructose-bisphosphatase .	2.9034	1.55672	1.19507	1.30262	0.192705	0.37931	5	7	2	3	1	0
TDH34722.1	fumarase E .	77.7052	0.19722	0.339873	0.580278	0.561727	0.739803	78	92	106	53	89	62
TDH34721.1	nucleoside/nucleotide kinase family protein .	56.3644	0.744013	0.414352	1.79561	0.0725571	0.190193	85	72	74	23	48	47
TDH34720.1	erythrose-4-phosphate dehydrogenase .	491.28	-0.153105	0.296147	-0.516989	0.605164	0.769489	524	511	492	397	552	492
TDH34719.1	phosphoglycerate kinase .	894.796	-0.0465269	0.290328	-0.160256	0.872679	0.933961	869	883	1169	751	881	882
TDH34718.1	class II fructose-bisphosphate aldolase .	2502.58	-0.304468	0.290162	-1.04931	0.294037	0.494407	2171	2223	3047	2631	2680	2330
TDH34717.1	small-conductance mechanosensitive channel MscS .	245.67	1.66445	0.438266	3.79781	0.00014598	0.00106892	559	289	354	136	93	92
TDH34716.1	arginine exporter ArgO .	118.947	-0.962451	0.660225	-1.45776	0.144906	0.315516	66	99	105	61	384	38
TDH34715.1	oxidative stress defense protein .	190.541	0.659045	0.49513	1.33105	0.183171	0.367408	276	250	238	94	283	60
TDH34714.1	LysR family transcriptional regulator .	22.5526	-0.308233	0.495717	-0.621791	0.534079	0.719887	20	24	23	18	40	14
TDH34713.1	propionyl-CoA:succinate CoA transferase .	13.1842	0.332312	0.559592	0.593846	0.552615	0.734175	11	19	19	10	9	13
TDH34712.1	methylmalonyl-CoA decarboxylase .	5.25168	0.0517037	0.834442	0.0619619	0.950593	0.970845	2	9	7	6	3	5
TDH34711.1	methylmalonyl Co-A mutase-associated GTPase MeaB .	5.31767	0.190145	0.837127	0.22714	0.820315	0.904682	3	12	4	3	6	5
TDH34710.1	methylmalonyl-CoA mutase .	26.305	0.92639	0.470726	1.968	0.0490677	0.141452	31	49	34	13	16	21
TDH34709.1	LysR family transcriptional regulator ArgP .	72.2155	-0.629016	0.360468	-1.745	0.0809855	0.204922	65	65	56	83	99	63
TDH34708.1	hypothetical protein E1179_10585 .	3.81187	0.121267	0.903286	0.134251	0.893204	0.944674	4	6	3	4	3	3
TDH34707.1	ribose-5-phosphate isomerase RpiA .	221.25	-1.42153	0.332007	-4.28162	1.85541e-05	0.000174641	137	123	135	327	279	277
TDH34706.1	D-3-phosphoglycerate dehydrogenase .	118.634	0.221011	0.377728	0.585106	0.558476	0.738341	162	110	145	116	114	74
TDH34705.1	5-formyltetrahydrofolate cyclo-ligase .	1304.11	-0.868431	0.452793	-1.91794	0.0551182	0.154404	1257	928	801	1891	906	1705
TDH34704.1	cell division protein ZapA .	1120.52	0.0733139	0.306904	0.238882	0.811197	0.900196	1364	1240	1153	874	1335	867
TDH34703.1	UPF0149 family protein YgfB .	364.472	-0.709977	0.302095	-2.35018	0.0187646	0.0682048	226	339	359	376	448	429
TDH34702.1	Xaa-Pro aminopeptidase .	340.721	-0.895295	0.369356	-2.42393	0.0153535	0.0580037	159	356	285	412	381	422
TDH34701.1	2-octaprenyl-6-methoxyphenyl hydroxylase .	124.285	0.151799	0.31337	0.484409	0.628096	0.783658	119	156	160	95	141	95
TDH34700.1	2-octaprenylphenol hydroxylase .	109.158	-0.477255	0.350605	-1.36123	0.173441	0.354833	67	103	137	102	145	109
TDH34699.1	glycine cleavage system aminomethyltransferase GcvT .	458.072	-0.540053	0.284391	-1.89898	0.0575669	0.160434	357	465	414	480	608	429
TDH34698.1	glycine cleavage system protein GcvH .	387.484	-0.574545	0.34267	-1.67667	0.0936066	0.229212	404	311	297	455	452	374
TDH34697.1	aminomethyl-transferring glycine dehydrogenase .	702.364	-0.517409	0.268754	-1.92521	0.0542029	0.152743	554	641	722	686	897	723
TDH34696.1	SDR family oxidoreductase .	13.2946	0.266502	0.560348	0.4756	0.634359	0.78786	16	14	18	6	15	13
TDH34695.1	6-phospho-beta-glucosidase BglA .	110.927	0.196725	0.354995	0.554164	0.579466	0.752711	98	138	160	108	112	68
TDH34694.1	ASCH domain-containing protein .	81.1302	-1.06071	0.361233	-2.93636	0.00332093	0.0163376	65	49	58	105	107	91
TDH34693.1	hemolysin III family protein .	404.462	-1.28464	0.483464	-2.65716	0.00788022	0.0336595	130	410	253	523	340	678
TDH34692.1	tRNA-modifying protein YgfZ .	168.521	-0.624923	0.336044	-1.85965	0.0629357	0.172233	146	162	127	206	210	151
TDH34691.1	FAD assembly factor SdhE .	144.796	0.0108283	0.337882	0.0320476	0.974434	0.98317	133	201	147	134	131	132
TDH34690.1	toxin CptA .	84.31	0.473283	0.361239	1.31017	0.190139	0.376016	82	133	111	71	62	61
TDH34689.1	flavodoxin FldB .	278.001	-0.380472	0.301038	-1.26387	0.206277	0.39696	248	231	321	259	322	292
TDH34688.1	tyrosine recombinase XerD .	49.0725	-0.311001	0.414001	-0.751208	0.452527	0.653881	27	53	68	46	55	50
TDH34687.1	bifunctional protein-disulfide isomerase/oxidoreductase DsbC .	80.2901	0.484452	0.408814	1.18502	0.23601	0.429759	59	130	127	42	83	64
TDH34686.1	single-stranded-DNA-specific exonuclease RecJ .	116.234	-0.297837	0.387504	-0.768604	0.442128	0.646921	75	106	171	84	159	119
TDH34685.1	peptide chain release factor 2 .	221.537	-0.247245	0.366669	-0.674302	0.50012	0.693341	166	182	333	212	298	168
TDH34684.1	lysine--tRNA ligase .	385.618	-0.173505	0.415044	-0.41804	0.675918	0.816329	298	260	664	391	482	274
TDH34683.1	isopentenyl-diphosphate Delta-isomerase .	99.9997	1.67345	0.487025	3.43608	0.000590205	0.00359334	198	210	83	43	36	51
TDH34682.1	hypothetical protein E1179_10435 .	0.719879	2.86865	2.26232	1.26801	0.204794	NA	0	3	2	0	0	0
TDH34681.1	purine permease .	69.4033	3.00141	0.740973	4.05064	5.10782e-05	0.000425801	24	314	82	8	22	14
TDH34680.1	oxidoreductase (Fe-S)-binding subunit .	35.6181	1.56018	0.665874	2.34306	0.0191263	0.0691572	17	128	35	13	23	15
TDH34679.1	4Fe-4S dicluster domain-containing protein .	13.8372	1.37735	0.609942	2.25816	0.0239358	0.082236	12	31	24	8	5	8
TDH34678.1	NCS2 family permease .	29.6368	1.14135	0.456669	2.4993	0.0124438	0.0489637	31	48	58	11	22	19
TDH34677.1	guanine deaminase .	31.2223	1.40981	0.638134	2.20928	0.0271555	0.0905103	21	38	97	7	14	26
TDH34676.1	xanthine/proton symporter XanQ .	21.2458	1.47957	0.569246	2.59918	0.0093448	0.0388649	16	35	56	7	16	9
TDH34675.1	molybdopterin-dependent oxidoreductase Mo/Fe-S-binding subunit .	159.072	1.21323	0.546314	2.22075	0.0263677	0.0885067	81	279	405	43	129	101
TDH34674.1	molybdopterin-dependent oxidoreductase FAD-binding subunit .	40.598	1.6887	0.691684	2.44144	0.014629	0.0557189	12	121	80	8	22	24
TDH34673.1	putative aminohydrolase SsnA .	145.704	2.78407	0.719601	3.86891	0.000109322	0.000834326	37	605	229	20	39	44
TDH34672.1	putative selenate reductase subunit YgfK .	635.02	3.26437	0.753947	4.3297	1.4931e-05	0.000144105	198	3202	503	67	143	127
TDH34671.1	molybdenum cofactor cytidylyltransferase .	220.773	1.51538	0.567337	2.67103	0.00756188	0.0324459	306	638	127	58	151	116
TDH34670.1	putative selenium-dependent hydroxylase accessory protein YqeC .	130.439	0.601449	0.604601	0.994786	0.319841	0.524721	65	373	91	60	135	99
TDH34669.1	EF2563 family selenium-dependent molybdenum hydroxylase system protein .	187.037	1.0572	0.708494	1.49218	0.135652	0.301327	47	661	151	72	156	116
TDH34668.1	carbamate kinase .	43.7832	1.60161	0.590122	2.71403	0.00664694	0.0291466	29	81	116	7	36	20
TDH34667.1	D-phenylhydantoinase .	83.3948	3.22254	0.724514	4.44787	8.67273e-06	8.91481e-05	21	322	175	9	17	19
TDH34666.1	YgeY family selenium metabolism-linked hydrolase .	350.969	3.4611	0.665807	5.19836	2.01056e-07	2.88865e-06	128	1415	659	27	67	70
TDH34665.1	diaminopropionate ammonia-lyase .	357.847	3.5808	0.715897	5.00184	5.67867e-07	7.47889e-06	115	1637	501	25	84	50
TDH34664.1	knotted carbamoyltransferase YgeW .	673.224	3.52375	0.725431	4.85745	1.18906e-06	1.45761e-05	243	3141	831	40	176	97
TDH34663.1	sigma-54-dependent transcriptional regulator .	904.827	0.350684	0.456639	0.767967	0.442507	0.647042	845	1911	591	651	897	677
TDH34662.1	xanthine dehydrogenase iron sulfur-binding subunit XdhC .	21.3583	0.596391	0.635688	0.938183	0.348151	0.555781	8	47	33	8	26	15
TDH34661.1	xanthine dehydrogenase FAD-binding subunit XdhB .	26.3626	1.45919	0.816943	1.78616	0.0740735	0.192703	7	96	29	3	24	14
TDH34660.1	xanthine dehydrogenase molybdenum-binding subunit XdhA .	158.572	1.96781	0.716801	2.74526	0.00604627	0.0269489	51	659	148	32	83	68
TDH34659.1	LysM peptidoglycan-binding domain-containing protein .	87.8174	-0.670494	0.329773	-2.0332	0.0420322	0.127339	71	69	84	84	118	99
TDH34632.1	thr operon leader peptide .	140.917	-0.978331	0.488497	-2.00274	0.0452056	0.133852	160	59	84	140	271	124
TDH34631.1	type I restriction-modification system endonuclease .	599.591	-1.68485	0.302539	-5.56905	2.56134e-08	4.16961e-07	256	394	293	788	982	778
TDH34630.1	iraD leader peptide .	4.52909	0.548236	0.873076	0.627936	0.530046	0.716487	3	8	7	3	2	5
TDH34629.1	molecular chaperone DnaJ .	100.216	1.45677	0.355417	4.09877	4.15356e-05	0.00035483	126	181	183	48	68	35
TDH34628.1	molecular chaperone DnaK .	1202.83	0.915165	0.31849	2.87345	0.00406014	0.0193956	1493	1784	1940	878	907	537
TDH34627.1	DUF2541 family protein .	5.77536	0.518781	0.771503	0.672429	0.501311	0.693968	9	8	5	4	4	5
TDH34626.1	acidic protein MsyB .	5.48261	0.615021	0.788701	0.77979	0.435514	0.640026	6	8	8	2	4	6
TDH34625.1	acetate uptake transporter .	74.0754	-0.10046	0.396301	-0.253493	0.799887	0.89287	92	52	90	58	90	67
TDH34624.1	molybdopterin adenylyltransferase .	79.9252	-1.13688	0.348141	-3.26557	0.00109243	0.0062123	41	57	69	100	122	85
TDH34623.1	transaldolase .	1755.72	-0.478505	0.30752	-1.55601	0.119705	0.276181	1309	1455	2136	1999	2010	1644
TDH34622.1	sodium:alanine symporter family protein .	45.4013	1.94526	0.473187	4.11098	3.93981e-05	0.000338859	76	101	59	15	13	23
TDH34621.1	peroxide stress protein YaaA .	47.2339	-0.00714277	0.407972	-0.017508	0.986031	0.988899	34	60	64	51	46	34
TDH34620.1	DUF2502 domain-containing protein .	41.9274	-2.41053	0.467189	-5.15963	2.47433e-07	3.49948e-06	15	10	19	52	102	48
TDH34619.1	threonine synthase .	219.314	-1.80898	0.403895	-4.47884	7.50481e-06	7.82026e-05	75	162	87	299	447	221
TDH34618.1	homoserine kinase .	163.778	-1.65411	0.454435	-3.63992	0.000272724	0.00184065	78	135	46	211	324	169
TDH34617.1	bifunctional aspartate kinase/homoserine dehydrogenase I .	362.454	-3.5374	0.387074	-9.13882	6.31356e-20	4.35406e-18	62	72	55	622	906	369
TDH34616.1	tRNA/rRNA methyltransferase .	28.7835	-0.543256	0.484195	-1.12198	0.261872	0.458578	31	30	15	24	42	30
TDH34615.1	hypothetical protein E1179_11395 .	636.044	1.14633	0.368248	3.11292	0.00185248	0.00977255	1234	844	750	311	420	371
TDH34614.1	two-component system response regulator ArcA .	2571.83	0.835307	0.380214	2.19694	0.0280246	0.0929171	4775	3085	2754	1362	2249	1593
TDH34613.1	cell envelope integrity protein CreD .	13.6684	0.185952	0.554678	0.335243	0.737442	0.857748	13	21	14	11	10	14
TDH34612.1	two-component system sensor histidine kinase CreC .	27.4403	-0.1801	0.438928	-0.410319	0.681572	0.821482	33	24	27	25	31	25
TDH34611.1	two-component system response regulator CreB .	20.1568	-0.64485	0.567492	-1.13631	0.255825	0.451531	24	7	20	26	25	17
TDH34610.1	protein CreA .	50.2238	-1.00469	0.372701	-2.69571	0.00702394	0.0306228	30	38	43	63	63	59
TDH34609.1	MDR efflux pump AcrAB transcriptional activator RobA .	337.809	-0.401456	0.295387	-1.35908	0.174121	0.35584	294	368	298	321	397	350
TDH34608.1	phosphoglycerate mutase GpmB .	55.935	-0.747009	0.373168	-2.0018	0.045306	0.133982	32	50	58	59	83	55
TDH34607.1	non-canonical purine NTP phosphatase .	32.1023	-0.411813	0.493642	-0.834235	0.404149	0.611667	38	16	36	35	45	23
TDH34606.1	trp operon repressor .	48.4296	-1.08286	0.435919	-2.48409	0.0129883	0.0506837	20	48	36	68	54	58
TDH34605.1	murein transglycosylase .	154.125	0.145279	0.361806	0.401538	0.688024	0.826379	179	204	148	119	199	98
TDH34604.1	energy-dependent translational throttle protein EttA .	347.215	-0.0833363	0.308586	-0.270059	0.787115	0.886439	323	321	478	328	394	275
TDH34603.1	multifunctional transcriptional regulator/nicotinamide-nucleotide adenylyltransferase/ribosylnicotinamide kinase NadR .	110.409	1.22788	0.478146	2.56801	0.0102284	0.0418968	124	290	98	44	80	62
TDH34602.1	DNA repair protein RadA .	30.1166	-0.285089	0.49205	-0.579391	0.562326	0.740333	25	20	46	31	45	18
TDH34601.1	phosphoserine phosphatase .	21.7345	0.0455638	0.483105	0.0943145	0.924859	0.960542	23	28	22	17	31	13
TDH34600.1	YtjB family periplasmic protein .	20.7729	-0.765293	0.503177	-1.52092	0.12828	0.290222	13	22	16	31	24	17
[truncated: 1,881 more rows]
