# Supplementary material for: Bacterially produced metabolites protect C. elegans neurons from degeneration
Source: PLoS Biol. 2020 Mar 24;18(3):e3000638. doi: 10.1371/journal.pbio.3000638 (PMC7092960; doi:10.1371/journal.pbio.3000638)
Supplement: S1 Dataset — Numerical data for every experiment on the manuscript are contained in this dataset. Data for each figure are contained in independent tabs. (XLSX) [file pbio.3000638.s018.xlsx]

## Sheet: Fig 1
Figure 1
B		AxW						AxL						AxT						Ax∅
	E. coli OP50	0	2.78	2.69	12.2	11.3	5.5	5	7.8	7.2	7.1	8.7	8.1	6.6	17.9	5.4	17.5	8.2	1.4	88.3	71.6	84.5	63.2	71.8	85
	E. coli B	3.92	3.53	3.73				11.5	7.7	9.7				7.5	7.3	7.3				77	81.5	79.2
	E. coli HT115	37.42	43.46	40.74	45.9	43	42.7	21.4	21.2	10.5	9.5	10.6	9.6	11.7	5.4	9.4	11.6	8.4	14	29.4	29.9	39.4	33	38	33.7
	E. coli K-12	19.19	18.27	14.93				10	17.3	8.3				13.5	22.7	16.2				57.2	41.7	60.5
	C. aquatica	12.47	20.75	25.27				12.4	18.3	7.2				13.1	24.6	5.7				62	36.3	61.6
	C. testosteroni	11	11	9.91				4.3	9.3	5.3				11	3.2	9.1				73.6	76.5	75.6
	B. megaterium	19.05	16.67	6.67				0	0	0				23.8	16.6	23.3				57.1429	66.6	70
	P. aeruginosa PAO1	27.3	32.3	26.5				21.2	22.6	20.6				30	16	21				21.5	29.1	31.9
	P. kiredjianiae	8.7	3.4	18.9				10.9	3.4	7.7				5	3.7	1.4				75.4	89.5	72
	S. humi	26	17.7	25.5				14.3	14	8.4				11.5	13	4.3				48.2	55.3	61.8
	B. pumilus	32.3	21.3	41.3				10.9	9.3	3.8				5.6	6.9	4.5				51.2	62.5	50.4
D		AxW
	E. coli OP50	0	2.78	2.69	12.2	11.3	5.5
	E. coli B	3.92	3.53	3.73
	E. coli HT115	37.42	43.46	40.74	45.9	43	42.7
	E. coli K-12	19.19	18.27	14.93
	C. aquatica	12.47	20.75	25.27
	C. testosteroni	11	11	9.91
	B. megaterium	19.05	16.67	6.67
	P. aeruginosa PAO1	27.3	32.3	26.5
	P. kiredjianiae	8.7	3.4	18.9
	S. humi	26	17.7	25.5
	B. pumilus	32.3	21.3	41.3
E		Touch response
	E. coli OP50	7.69231	12.5	0	8.4	6.3	7.6
	E. coli B	26.3158	16	6.66667
	E. coli HT115	50	47.0588	74.2	71.1	73.2
	E. coli K12	30	26.087	28.5714
	C. aquatica	30	20	23.3
	C. testosteroni	37.8	34.2	39.7
	B. megaterium	31	28.6	31.5
	P. aeruginosa PAO1	42.4	45.4	48.8
	P. kiredjianiae	22.1	21.4	22.5
	S. humi	11	12.1	13
	B. pumilus	54.5	57.9	55.7

## Sheet: Fig 2
Figure 2
A		AxW
	E. coli OP50	7.5	5.1	2.3
	E. coli OP50 UV	3.2	7.5	4.6
	E. coli HT115	40.9	29.4	31.6
	E. coli HT115 UV	41.1	29.6	35.9
	P. aeruginosa PAO1	27.3	32.3	26.5
	P. aeruginosa PAO1 UV	28.2099	26.9019	27.0152
B		AxW					AxL					AxT					Ax∅
	E. coli OP50	1.66	0	4.34	0	5.12	0	5.88	5.21	10.03	7.51	0.9	2.94	13.043	6.4	5.8	97.43	91.17	77.39	83.55	81.54
	0.1	0	1.55	4.25			4.54	10.07	11.7			9.09	3.1	11.7			86.36	85.27	72.34
	1	12.22	10.89	13.33	26.79	10.5	17.77	17.82	12.38	14.89	16.93	11.11	6.93	11.42	7.25	11.26	58.88	64.35	62.85	51.04	61.28
	10	26.02	21.49	29.62	34.26	25	15.06	20.56	11.11	19.64	20.31	16.43	2.79	9.25	11.6	20.31	42.46	55.14	50	34.43	34.37
	50	29.12	21.95	27.05			12.62	17.88	21.17			12.62	5.68	8.23			45.63	54.47	43.52
	100	36.17	30.47	39.62	47.39	33.58	17.02	23.8	20.75	22.28	16.06	11.7	16.19	10.37	10.43	11.06	35.1	29.52	29.24	19.87	39.27
C		AxW
	E. coli OP50	1.66	0	4.34	0	5.12
	0.1	0	1.55	4.25
	1	12.22	10.89	13.33	26.79	10.5
	10	26.02	21.49	29.62	34.26	25
	50	29.12	21.95	27.05
	100	36.17	30.47	39.62	47.39	33.58
D		AxW
	OP50	6.7	4	8.3
	HT115	43.3	43.3	31
	HT115 NGM	0	6.7	5
	HT115 LB liquid	0	0	3.3
	OP50 NGM	51.7	57.1	40
	OP50 LB liquid	34.5	36.4	45.5

## Sheet: Fig 3
Figure 3
A		AxW			AxL			AxT			Ax∅
	0	0	0	0	0	0	0	0	0	0	100	100	100
	12	11.3	11	16.1	5.7	11	7.9	43	39	37	40	39	39
	24	3.6	3.7	7.4	11	7.4	7.4	64	63	59	21.4	25.9	26.2
	48	6.1	3.1	3.5	6.9	0	3.4	21	37.5	37.9	66	59.4	55.2
	72	4	3.5	7.4	8	10	3.7	8	14	3.7	80	72.5	85.2
	96	3.3	3.1	0	3.3	6.3	3.2	10	0	6.5	83.4	90.5	90.2
	120	0	0	0	6	3.1	0	6.1	6.3	6.5	87.8	90.5	93.5
	144	0	3.3	0	3.7	3.3	0	3.7	0	6.7	92.6	93.4	93.2
	168	0	0	0	0	0	3.3	0	3.3	3.3	100	96.7	93.4
B		AxW			AxL			AxT			Ax∅
	0	0	0	0	0	0	0	0	0	0	100	100	100
	12	34.8	43.6	32.5	10.1	5.1	11.7	25	21.7	17.3	30.2	29.7	38.3
	24	53	49.4	45.7	9.4	14	10.6	11.6	10.6	19	26	26	24.7
	48	51.4	45.2	44.2	11.8	12.8	11.8	11.8	14	16	25	28	28
	72	45.9	43	42.7	9.5	10.6	9.6	11.6	8.4	14	33	38	33.7
	96	39.9	36.8	42.4	11.8	12.8	9.6	10.6	8.4	17	37.7	42	31
	120	34.1	30	35	10.6	13	13	22	16	21	33.3	41	31
	144	31.4	27.2	34.4	9.6	12.8	10.6	29	16	23	30	44	32
	168	26	27.2	24	15	11.8	14	25	16	28	34	45	34
C		E. coli OP50			E. coli HT115
	12	11.3	11	16.1	34.8	43.6	32.5
	24	3.6	3.7	7.4	53	49.4	45.7
	48	6.1	3.1	3.5	51.4	45.2	44.2
	72	4	3.5	7.4	45.9	43	42.7
	96	3.3	3.1	0	39.9	36.8	42.4
	120	0	0	0	34.1	30	35
	144	0	3.3	0	31.4	27.2	34.4
	168	0	0	0	26	27.2	24
D		AxW-AxW	AxT-AxT	AxT-AxW	AxT-AxL	AxT-Ax0	Ax0-Ax0
	protection	38.4615	3.84615	0	0	0	0
	regeneration	0	0	11.5385	19.2308	0	0
	degeneration	0	0	0	0	15.3846	11.5385
E	AVM 25°C	E. coli OP50			E. coli HT115
	12	36.6	46.7	47.6	46.7	63.5	51.5
	24	69.4	70.7	81.8	94.1	90.3	93.1
	48	61.6	67.9	78.7	100	100	97.8
	72	76.5	76	77.3	100	100	100
	96	77.3	77.2	69.5	100	98.9	100
	120	67.5	68.4	57.3	95.2	93.2	94.1
	144	55.1	67.5	61.6	95.9	93.9	95.5
	168	42.7	46.4	48.7	85.6	85.2	92.6
F	ALM 25°C	E. coli OP50			E. coli HT115
	0	29.7	39.3	34.3	64.9	55.467	53.13
	12	39.1	34.6	35.5	62.4	55.867	65.27
	24	24.7	26.7	22.2	47.3333	51.833	50.2
	48	28	24.1	28.6	48.5	55.767	39.57
	72	16.9	13	11	46.5667	37.867	41.77
	96	13.1	16.3	12	47.4	42.433	45.23
	120	13.8	15.3	10.3	39.9333	38.767	40.2
	144	15.3	15.8	10.1	25.2667	33	33.8
	168	9.7	14	9.8	40.9	36.367	36.5
G	PLM 25°C	E. coli OP50			E. coli HT115
	0	12.3	17	18.7	20	27.3	23.7
	12	21	23.4	24.1	43.4	53.8	38.3
	24	20.4	13.7	15.3	23.1	27	21.4
	48	11	13	17.9	28	21.6	25.1
	72	10.2	5.9	2.6	25.2	19.4	19.5
	96	2.4	3.5	6.3	21.2	16	23
	120	6.2	4	8.7	17	13.3	17.2
	144	5.9	6.6	4.9	19	15.4	11.6
	168	3.5	3.6	6.4	10	7.8	8
H	PVC touch	OP50 anterior			OP50 posterior			HT115 anterior			HT115 posterior
	24	5	5	5	4.1	3.9	4.3	5	5	5	4.3	4.4	4.4
	48	5	5	5	0.3	0.4	0.4	5	5	5	2.1	1.2	1
	72	5	5	5	0.1	0	0.1	5	5	5	1.3	0.8	1

## Sheet: Fig 4
Figure 4
A		priming HT115 for 6 hrs			E. coli OP50			priming HT115 for 12 hrs			E. coli HT115
	12	7.9	8.1	8.1	1.2	4.3	6.7	6.4	8.2	3.5	7.4	8.3	6.5
	24	16	13.3	10.7	7.4	5.3	3.4	12.7	15	16	22.8	22	24.8
	48	17.7	21.5	16.2	4.3	3.9	4	23.4	24.7	23.4	35.7	32.6	32.3
	72	14.6	14.5	13.8	5.9	1	4.1	23	22.1	24	48.8	46.9	44.8
B		priming HT115 for 6 hrs			E. coli OP50			priming HT115 for 12 hrs			E. coli HT115
	12	0	0	0	0	1	0	0	0	1.1	2.5	0	0
	24	3.2	2.2	1.3	2	2.3	1.1	2.9	1.2	1.3	18.3	16	17.3
	48	27.8	24.7	23.3	3.4	2.4	0	6.9	5.6	6	38	36	40
	72	26	25.3	31.3	1	1.1	1.1	2.7	8.3	3.5	44.7	43.7	41.7
C		P0 in OP50 / F1 in HT115			P0 and F1 in HT115			P0 and F1 in OP50			P0 in HT115/ F1 in OP50
	0	0	0	0	0	0	0	0	0	0	0	0	0
	24	3.84615	27.2727	17.3913	20	26.9231	14.2857	0	0	0	0	4	0
	48	43.3333	44.8276	47.3684	46.6667	51.7241	36.8421	3.33333	6.66667	7.14286	10	3.57143	11.1111
	72	43.3333	53.3333	51.8518	53.3333	46.4286	50	13.3333	6.66667	3.44828	6.66667	13.3333	13.3333

## Sheet: Fig 5
Figure 5
	Log2(FoldChange)
gadB	9.49315
gadC	9.16065
gadA	9.52571
gadX	5.637
gadW	5.71849
mtdE	3.93954
gadE	5.41932
hdeD	8.11642
hdeA	9.80978
hdeB	11.2724
gabT	2.67477
gabP	2.74455
gltK	-2.08622
gltS	-4.69205

## Sheet: Fig 6
Figure 6
A	GAD enzymatic activity
	E. coli HT115	100	100	100	100	100
	E. coli OP50	40.37	63.62	45.4	65.93	73.2
	HT115 Δgad	43.43	70.56	68.19	68.19	60.82
	OP50-pGgadA +GLU	192.87	164	152
B	AVM 20°C AxW
	E. coli HT115	37.61	39.42	42.59	59.18	50	60.13
	Gad	23.48	18.1	16.67
	Gad + pGadA	39.48	32.18	42.86	39.62	56.99
	Gad + GABA	47.12	39.23	38.81	32.65
C	E. coli OP50	9.43	9.35	15.38	9.35
	pGadA	8.76	9.52	9.89
	pGadA + GLU	17.9	24.49	19.47	26.25
	UV + GABA	28.57	20.59	15.89	27.59

## Sheet: Fig 7
Figure 7
A	OPLS-DA HT115 vs HT115 Δgad
	Obs ID (Primary)	Class	1,00136 * M6.t[1]	1,25556 * M6.to[1]
	HT115 Δgad 1	1	-17.2769	-3.00701
	HT115 Δgad 2	1	-15.68	-0.580238
	HT115 Δgad 3	1	-24.6787	-13.7454
	HT115 Δgad 4	1	-19.7858	-8.12301
	HT115 Δgad 5	1	-20.7458	1.35323
	HT115 Δgad 6	1	-19.9753	-3.00664
	HT115 Δgad 7	1	-21.1082	24.6627
	HT115 Δgad 8	1	-22.8059	2.44642
	HT115 1	2	15.6111	3.75698
	HT115 2	2	19.4689	15.2133
	HT115 3	2	20.7113	-15.6764
	HT115 4	2	24.8483	-14.1522
	HT115 5	2	19.9536	5.41613
	HT115 6	2	17.1795	-13.4996
	HT115 7	2	21.4423	2.79666
	HT115 8	2	22.8417	16.1451
B	Model 6 S-Line plot parameters HT115 vs HT115 Δgad
	Var ID (Primary)	M6.p(ctr)[1]
	0.500153	-7.66441e-05
	0.500489	-5.21839e-05
	0.500826	2.23666e-05
	0.501162	3.46377e-05
	0.501499	-8.18893e-05
	0.501835	-0.000199452
	0.502172	-0.000245742
	0.502508	-0.000327505
	0.502844	-0.000442691
	0.503181	-0.000320412
	0.503517	-0.000339404
	0.503854	-0.000426099
	0.50419	-0.000266522
	0.504527	-9.75877e-05
	0.504863	-8.75592e-05
	0.505199	-0.000290334
	0.505536	-0.000298932
	0.505872	-8.17999e-05
	0.506209	-0.000142992
	0.506545	-0.000237815
	0.506882	-0.000281997
	0.507218	-0.000352785
	0.507554	-0.000243671
	0.507891	-0.000182979
	0.508227	-0.00017339
	0.508564	-0.000106841
	0.5089	-0.000103667
	0.509237	-5.41732e-05
	0.509573	-0.000190258
	0.509909	-0.000198707
	0.510246	-0.00015533
	0.510582	-0.000173159
	0.510919	-0.000157468
	0.511255	-0.000176132
	0.511592	-0.000138044
	0.511928	-0.000242174
	0.512264	-0.000324152
	0.512601	-0.000242949
	0.512937	-8.65385e-05
	0.513274	-9.97856e-05
	0.51361	-0.000159808
	0.513947	-0.000106804
	0.514283	-2.72021e-05
	0.51462	0.000126682
	0.514956	8.405e-05
	0.515292	-5.97909e-05
	0.515629	-0.000160038
	0.515965	4.26024e-05
	0.516302	-2.45944e-05
	0.516638	-0.000267178
	0.516975	-0.000185207
	0.517311	-0.000109181
	0.517647	-5.26905e-05
	0.517984	-9.3706e-05
	0.51832	-0.000157751
	0.518657	-9.24021e-05
	0.518993	-0.000156015
	0.51933	-0.000196941
	0.519666	-7.50422e-05
	0.520002	-0.000110887
	0.520339	-9.84967e-05
	0.520675	-9.93684e-05
	0.521012	-0.000100777
	0.521348	-8.89599e-06
	0.521685	0.000124998
	0.522021	5.0351e-05
	0.522357	-3.68804e-05
	0.522694	-0.00016918
	0.52303	-0.000148483
	0.523367	-0.000167489
	0.523703	-0.000101358
	0.52404	-0.000193164
	0.524376	-0.00030075
	0.524713	-0.000290222
	0.525049	-0.000299379
	0.525385	-0.000260361
	0.525722	-0.000163369
	0.526058	-0.000135861
	0.526395	-0.000155613
	0.526731	-7.689e-05
	0.527068	-0.000215948
	0.527404	-0.000279933
	0.52774	-0.00014621
	0.528077	-6.00666e-05
	0.528413	-0.000200033
	0.52875	-0.000257812
	0.529086	-0.000198938
	0.529423	-8.51154e-05
	0.529759	-0.000181563
	0.530095	-0.000146255
	0.530432	-2.67029e-05
	0.530768	-0.000119686
	0.531105	-9.86233e-05
	0.531441	-0.000223748
	0.531778	-0.000254661
	0.532114	-0.000214033
	0.53245	-0.000151411
	0.532787	-8.81329e-05
	0.533123	7.96393e-05
	0.53346	0.000118017
	0.533796	-1.2286e-05
	0.534133	-2.13534e-05
	0.534469	-0.000153549
	0.534805	-0.000288807
	0.535142	-0.000299133
	0.535478	-0.000110261
	0.535815	2.38568e-05
	0.536151	3.89144e-05
	0.536488	8.59797e-06
	0.536824	-0.000114806
	0.537161	-0.000223234
	0.537497	-0.000138275
	0.537833	-0.000187144
	0.53817	-0.000237279
	0.538506	-7.92667e-05
	0.538843	-6.46189e-05
	0.539179	-8.29324e-05
	0.539516	-9.75356e-05
	0.539852	-0.000217669
	0.540188	-0.000165321
	0.540525	-5.41434e-05
	0.540861	7.97212e-06
	0.541198	3.81693e-05
	0.541534	-3.7156e-05
	0.541871	5.96866e-05
	0.542207	0.00013227
	0.542543	-3.65451e-05
	0.54288	-4.28185e-05
	0.543216	-1.48863e-05
	0.543553	-0.000113614
	0.543889	-0.000292458
	0.544226	-0.000394858
	0.544562	-0.000235461
	0.544898	-0.000160761
	0.545235	-0.0001963
	0.545571	-0.000134245
	0.545908	-6.49095e-05
	0.546244	-2.91839e-05
	0.546581	-0.000172228
	0.546917	-0.000185125
	0.547253	-0.000267811
	0.54759	-0.000325136
	0.547926	-0.000139937
	0.548263	-4.2893e-05
	0.548599	-0.000134796
	0.548936	-5.03585e-05
	0.549272	-4.59626e-05
	0.549609	1.40145e-05
	0.549945	-5.98729e-05
	0.550281	-0.000100486
	0.550618	-9.30354e-05
	0.550954	-1.44392e-05
	0.551291	4.62309e-05
	0.551627	-3.37288e-05
	0.551964	3.75882e-05
	0.5523	0.000173531
	0.552636	6.24359e-05
	0.552973	8.77157e-05
	0.553309	-1.885e-06
	0.553646	-0.000160575
	0.553982	-3.50326e-05
	0.554319	-1.51992e-06
	0.554655	-0.00013604
	0.554991	-3.61875e-05
	0.555328	-0.000120848
	0.555664	-0.00020998
	0.556001	-8.95411e-05
	0.556337	-0.000150576
	0.556674	-0.00036294
	0.55701	-0.000236996
	0.557346	2.83569e-05
	0.557683	3.77223e-05
	0.558019	-7.79554e-05
	0.558356	-0.000135668
	0.558692	-0.000211209
	0.559029	-5.14612e-05
	0.559365	-7.26432e-05
	0.559702	-0.000260502
	0.560038	-0.000179604
	0.560374	-0.000208735
	0.560711	-0.000312805
	0.561047	-0.00018023
	0.561384	-7.94157e-05
	0.56172	-0.000204377
	0.562057	-0.00041011
	0.562393	-0.00026083
	0.562729	-0.000195988
	0.563066	-0.000295758
	0.563402	-0.000177138
	0.563739	-6.89402e-05
	0.564075	9.08598e-05
	0.564412	0.000298686
	0.564748	0.000164054
	0.565084	-2.41473e-05
	0.565421	-6.02603e-05
	0.565757	-0.000157319
	0.566094	-0.000161827
	0.56643	-4.85554e-05
	0.566767	-5.08502e-05
	0.567103	-9.67532e-05
	0.567439	-0.00014063
	0.567776	-0.000188015
	0.568112	-0.000165753
	0.568449	-6.29798e-05
	0.568785	-0.000123851
	0.569122	-0.000242159
	0.569458	-0.000314064
	0.569794	-0.000184029
	0.570131	-0.000100337
	0.570467	-3.02866e-05
	0.570804	3.08231e-05
	0.57114	3.87728e-05
	0.571477	4.42117e-05
	0.571813	2.72021e-05
	0.57215	-0.000124484
	0.572486	-0.000175759
	0.572822	-0.000249386
	0.573159	-9.55611e-05
	0.573495	-0.000198647
	0.573832	-0.000284672
	0.574168	-0.000211798
	0.574505	-0.000214703
	0.574841	-0.000165999
	0.575177	-0.000127397
	0.575514	-0.000144869
	0.57585	-0.000106975
	0.576187	-0.000131279
	0.576523	-0.000242136
	0.57686	-0.000256471
	0.577196	-0.000156827
	0.577532	-7.62641e-05
	0.577869	3.34308e-05
	0.578205	-2.06232e-05
	0.578542	-0.000138596
	0.578878	-0.000146404
	0.579215	-4.30346e-05
	0.579551	-2.51755e-05
	0.579887	7.56383e-05
	0.580224	0.000187509
	0.58056	0.000218034
	0.580897	0.000108592
	0.581233	6.59823e-05
	0.58157	0.000104442
	0.581906	1.5609e-05
	0.582242	-4.07994e-05
	0.582579	-0.000204831
	0.582915	-0.000126064
	0.583252	-4.41074e-06
	0.583588	-9.14708e-05
	0.583925	-0.000217848
	0.584261	-0.000202663
	0.584598	-0.000188634
	0.584934	-0.000113182
	0.58527	-0.000111319
	0.585607	-0.000208475
	0.585943	-0.000148721
	0.58628	-0.000173114
	0.586616	-0.000122957
	0.586953	-7.43568e-05
	0.587289	-0.000178777
	0.587625	-0.000324756
	0.587962	-0.000345163
	0.588298	-0.00026954
	0.588635	-0.000233971
	0.588971	-0.000201091
	0.589308	-8.30889e-05
	0.589644	-0.000134178
	0.58998	-0.000114448
	0.590317	-0.000191011
	0.590653	-0.000101142
	0.59099	-0.000213608
	0.591326	-0.000388339
	0.591663	-0.000385612
	0.591999	-0.000261389
	0.592335	-0.000280224
	0.592672	-0.000360034
	0.593008	-0.000415847
	0.593345	-0.000272363
	0.593681	-3.65227e-05
	0.594018	0.000111796
	0.594354	3.9883e-05
	0.594691	-0.000193402
	0.595027	-0.000245556
	0.595363	-0.000243887
	0.5957	-0.000396997
	0.596036	-0.000230946
	0.596373	-0.000141017
	0.596709	-0.000104308
	0.597045	-6.15865e-05
	0.597382	-1.8239e-05
	0.597718	-2.11596e-05
	0.598055	-0.00017646
	0.598391	-0.000247829
	0.598728	-8.08164e-05
	0.599064	-5.23552e-05
	0.599401	-8.33422e-05
	0.599737	-7.96244e-05
	0.600073	-0.000195451
	0.60041	-0.000242405
	0.600746	-0.000142977
	0.601083	-0.000205651
	0.601419	-0.000325836
	0.601756	-0.000375159
	0.602092	-0.000178076
	0.602428	-3.32221e-05
	0.602765	-0.000148728
	0.603101	-0.000399604
	0.603438	-0.000429481
	0.603774	-0.000268832
	0.604111	-0.000308022
	0.604447	-0.000338376
	0.604783	-0.000304982
	0.60512	-0.000232592
	0.605456	-0.000163153
	0.605793	-6.21378e-05
	0.606129	-3.08901e-05
	0.606466	-0.000101626
	0.606802	-0.000136122
	0.607139	-0.000160739
	0.607475	-0.000222728
	0.607811	-0.000188485
	0.608148	-0.000140086
	0.608484	-0.000257418
	0.608821	-0.000369743
	0.609157	-0.000226602
	0.609493	-0.000189841
	0.60983	-0.000222147
	0.610166	-0.000120297
	0.610503	-0.000196591
	0.610839	-9.35495e-05
	0.611176	-0.000120372
	0.611512	-0.000132635
	0.611849	-6.45071e-05
	0.612185	-0.000121236
	0.612521	-0.000125885
	0.612858	-0.000260204
	0.613194	-0.000252247
	0.613531	-6.88136e-05
	0.613867	-7.00653e-05
	0.614204	-2.40207e-05
	0.61454	1.05351e-05
	0.614876	-8.84384e-05
	0.615213	-9.50545e-05
	0.615549	0.000110716
	0.615886	9.65595e-05
	0.616222	-1.53929e-05
	0.616559	-0.000163183
	0.616895	-0.000363991
	0.617231	-0.000251278
	0.617568	-0.000254735
	0.617904	-0.000180349
	0.618241	-0.000122905
	0.618577	-0.000171214
	0.618914	-0.000297621
	0.61925	-0.000287101
	0.619586	-0.000319064
	0.619923	-0.000358716
	0.620259	-0.000264719
	0.620596	-0.000300169
	0.620932	-0.000278443
	0.621269	-0.000111923
	0.621605	6.13928e-06
	0.621942	-9.71407e-05
	0.622278	-0.00010401
	0.622614	-0.00013423
	0.622951	-0.000157535
	0.623287	-3.94136e-05
	0.623624	-8.74847e-05
	0.62396	-0.000272527
	0.624297	-0.000358015
	0.624633	-0.000133678
	0.624969	-0.00015533
	0.625306	-0.000136867
	0.625642	-0.000118688
	0.625979	-0.000247106
	0.626315	-0.000229433
	0.626652	-0.000314251
	0.626988	-0.000372231
	0.627324	-0.000319257
	0.627661	-0.00020276
	0.627997	-0.000200644
	0.628334	-9.23872e-05
	0.62867	-0.000187695
	0.629007	-0.000135452
	0.629343	-9.94205e-05
	0.62968	-5.71907e-05
	0.630016	-0.000125363
	0.630352	-0.000241116
	0.630689	-0.000300065
	0.631025	-0.000229537
	0.631362	-0.000131845
	0.631698	-0.000225559
	0.632034	-0.000223532
	0.632371	-0.000255421
	0.632707	-0.000246778
	0.633044	-0.000407174
	0.63338	-0.000432879
	0.633717	-0.000295267
	0.634053	-0.000140324
	0.63439	-6.00517e-05
	0.634726	-0.000160143
	0.635062	-0.000228897
	0.635399	-0.000168666
	0.635735	-0.000129491
	0.636072	-0.000227407
	0.636408	-0.000300661
	0.636745	-0.000247449
	0.637081	-0.000148833
	0.637417	-0.000230387
	0.637754	-0.000189334
	0.63809	-0.000151411
	0.638427	6.65337e-05
	0.638763	5.23478e-05
	0.6391	8.44449e-05
	0.639436	0.000156224
	0.639772	-2.39313e-05
	0.640109	-6.81728e-05
	0.640445	-0.00017485
	0.640782	-0.000159353
	0.641118	-4.62234e-05
	0.641455	-0.000104278
	0.641791	-0.000138819
	0.642127	-0.000191167
	0.642464	-0.000309303
	0.6428	-0.000129223
	0.643137	-6.56545e-05
	0.643473	9.0152e-06
	0.64381	-7.96318e-05
	0.644146	-0.000109956
	0.644482	-9.7394e-05
	0.644819	-0.000163808
	0.645155	-9.21488e-05
	0.645492	-0.000204608
	0.645828	-0.000193119
	0.646165	-0.000188217
	0.646501	-0.000108734
	0.646838	-6.88434e-06
	0.647174	1.79261e-05
	0.64751	-7.97361e-05
	0.647847	-0.000169128
	0.648183	-0.000212789
	0.64852	-0.000240073
	0.648856	-0.000158563
	0.649193	-9.36091e-05
	0.649529	-0.000126168
	0.649865	-0.000147596
	0.650202	-0.000230178
	0.650538	-0.00025557
	0.650875	-4.07994e-05
	0.651211	-0.000223741
	0.651548	-5.33611e-05
	0.651884	9.85712e-05
	0.65222	-2.50489e-05
	0.652557	2.97129e-05
	0.652893	8.67248e-06
	0.65323	3.29316e-05
	0.653566	0.000115424
	0.653903	2.12938e-05
	0.654239	2.03103e-05
	0.654575	-5.30481e-05
	0.654912	-0.000194579
	0.655248	-0.000132769
	0.655585	-5.87553e-05
	0.655921	-9.28044e-05
	0.656258	3.20971e-05
	0.656594	-0.000108093
	0.656931	-0.00019376
	0.657267	-0.000295207
	0.657603	-0.000331283
	0.65794	-0.000241309
	0.658276	-9.05991e-06
	0.658613	4.71175e-05
	0.658949	-0.000131011
	0.659286	-0.000132948
	0.659622	-0.000251487
	0.659958	-0.000141159
	0.660295	-0.000213861
	0.660631	-0.000159368
	0.660968	-0.000125244
	0.661304	-0.000182226
	0.661641	-0.000211462
	0.661977	-0.000244066
	0.662313	-0.000210196
	0.66265	-0.000185549
	0.662986	-5.07981e-05
	0.663323	-6.64294e-05
	0.663659	-0.000106603
	0.663996	-0.000213549
	0.664332	-0.000235632
	0.664668	-0.000259593
	0.665005	-0.000213191
	0.665341	-4.15146e-05
	0.665678	6.55651e-05
	0.666014	0.000141889
	0.666351	2.64943e-05
	0.666687	-5.26756e-05
	0.667023	-0.000249207
	0.66736	-0.000173569
	0.667696	-2.78652e-05
	0.668033	-0.000171319
	0.668369	-0.000131756
	0.668706	5.80698e-05
	0.669042	0.000130802
	0.669379	8.61138e-05
	0.669715	-0.000159979
	0.670051	-0.000217423
	0.670388	-9.11355e-05
	0.670724	-0.000228792
	0.671061	-0.000222236
	0.671397	-0.00017345
	0.671734	-0.000275671
	0.67207	-0.00026381
	0.672406	-0.000176504
	0.672743	-6.6191e-05
	0.673079	8.65757e-06
	0.673416	-6.95884e-05
	0.673752	-0.000168398
	0.674089	-0.000229046
	0.674425	-0.000248939
	0.674761	-0.000298008
	0.675098	-0.000122249
	0.675434	9.76026e-06
	0.675771	-4.69536e-05
	0.676107	-0.000165418
	0.676444	-0.000152916
	0.67678	-0.000114098
	0.677116	-0.000116259
	0.677453	-2.7135e-05
	0.677789	-0.000133529
	0.678126	-0.000142962
	0.678462	-9.99272e-05
	0.678799	-0.000144094
	0.679135	-0.000189766
	0.679471	-0.00014247
	0.679808	-0.000253096
	0.680144	-0.000343367
	0.680481	-0.000336021
	0.680817	-0.000343114
	0.681154	-0.000214458
	0.68149	-0.000184789
	0.681827	-0.000291184
	0.682163	-0.000263631
	0.682499	-0.000146151
	0.682836	-9.09269e-05
	0.683172	-9.84371e-05
	0.683509	-0.000239655
	0.683845	-0.000313595
	0.684182	-0.000276506
	0.684518	-0.000261962
	0.684854	-0.000196144
	0.685191	-0.000221416
	0.685527	-0.000218689
	0.685864	-0.000215381
	0.6862	-0.000109211
	0.686537	-0.00023298
	0.686873	-0.000199094
	0.687209	-0.000114456
	0.687546	-0.000222236
	0.687882	-0.000272423
	0.688219	-0.000246346
	0.688555	-0.000282779
	0.688892	-0.000171259
	0.689228	-0.000134483
	0.689564	-0.000297576
	0.689901	-0.000201359
	0.690237	-0.000220776
	0.690574	-0.000161961
	0.69091	-0.00018838
	0.691247	-0.00031656
	0.691583	-0.000298277
	0.69192	-0.000331819
	0.692256	-0.000255957
	0.692592	-0.000151634
	0.692929	-0.000239506
	0.693265	-0.00040552
	0.693602	-0.00030455
	0.693938	-0.00030826
	0.694275	-0.000277445
	0.694611	-0.000217617
	0.694947	-0.000170752
	0.695284	-0.000116915
	0.69562	-0.000107691
	0.695957	-0.000120372
	0.696293	-0.000173658
	0.69663	-0.000253752
	0.696966	-0.000250548
	0.697302	-0.000201002
	0.697639	-0.00012967
	0.697975	-0.00011991
	0.698312	-0.000182554
	0.698648	-0.000198007
	0.698985	-0.000278994
	0.699321	-0.000228629
	0.699657	-0.000137255
	0.699994	-0.00025557
	0.70033	-0.000192195
	0.700667	-0.000187263
	0.701003	-9.79304e-05
	0.70134	-0.000161499
	0.701676	-0.000222966
	0.702012	-0.00026831
	0.702349	-0.000212312
	0.702685	-0.000289932
	0.703022	-0.000405982
	0.703358	-0.000261307
	0.703695	-0.000177637
	0.704031	-0.000401407
	0.704368	-0.000609413
	0.704704	-0.000476539
	0.70504	-0.000240609
	0.705377	-0.000279471
	0.705713	-0.000325069
	0.70605	-0.000453323
	0.706386	-0.000271693
	0.706723	-0.00034669
	0.707059	-0.000278965
	0.707395	-0.000213638
	0.707732	-9.78261e-05
	0.708068	-9.4071e-05
	0.708405	-0.000264749
	0.708741	-0.000433013
	0.709078	-0.00039497
	0.709414	-0.000489414
	0.70975	-0.000591248
	0.710087	-0.000493452
	0.710423	-0.000419185
	0.71076	-0.000296593
	0.711096	-0.000412419
	0.711433	-0.00043115
	0.711769	-0.000340968
	0.712105	-0.000477165
	0.712442	-0.000345528
	0.712778	-0.000340253
	0.713115	-0.000327647
	0.713451	-0.000414878
	0.713788	-0.000457287
	0.714124	-0.00044921
	0.71446	-0.000353813
	0.714797	-0.000345469
	0.715133	-0.000463784
	0.71547	-0.00039804
	0.715806	-0.000365347
	0.716143	-0.000351548
	0.716479	-0.000348628
	0.716816	-0.000188679
	0.717152	-0.000223696
	0.717488	-0.000371426
	0.717825	-0.000323534
	0.718161	-0.000378817
	0.718498	-0.000380307
	0.718834	-0.000329316
	0.719171	-0.000150293
	0.719507	-0.000155389
	0.719843	-0.000169337
	0.72018	-0.000100106
	0.720516	0.000229239
	0.720853	0.000552982
	0.721189	0.000713795
	0.721526	0.000924915
	0.721862	0.00111106
	0.722198	0.000982493
	0.722535	0.000628889
	0.722871	0.000431001
	0.723208	0.000462294
	0.723544	0.000211298
	0.723881	-3.46005e-05
	0.724217	0.000130743
	0.724553	-3.39746e-05
	0.72489	-0.000152856
	0.725226	-0.000129193
	0.725563	-0.000197768
	0.725899	-0.000121474
	0.726236	-9.12845e-05
	0.726572	-0.00012517
	0.726909	-0.000216693
	0.727245	-0.000164062
	0.727581	-9.51588e-05
	0.727918	-0.000144005
	0.728254	-0.000172883
	0.728591	-0.000194877
	0.728927	-0.000184268
	0.729264	-4.59552e-05
	0.7296	-1.07884e-05
	0.729936	-0.000229716
	0.730273	-0.000428766
	0.730609	-0.000505209
	0.730946	-0.00034073
	0.731282	-0.000226259
	0.731619	-0.000176758
	0.731955	-0.000208467
	0.732291	-0.000252694
	0.732628	-0.000269145
	0.732964	-0.000378579
	0.733301	-0.000468761
	0.733637	-0.000527531
	0.733974	-0.000598997
	0.73431	-0.000507355
	0.734646	-0.000554562
	0.734983	-0.000649065
	0.735319	-0.000545353
	0.735656	-0.000547588
	0.735992	-0.000604868
	0.736329	-0.000554025
	0.736665	-0.000705004
	0.737001	-0.000774413
	0.737338	-0.00099802
	0.737674	-0.000951678
	0.738011	-0.000964522
	0.738347	-0.000828266
	0.738684	-0.00052461
	0.73902	-0.000505298
	0.739357	-0.000548482
	0.739693	-0.000380099
	0.740029	-0.000276238
	0.740366	-0.000163674
	0.740702	-0.000225067
	0.741039	-0.000135392
	0.741375	-8.64267e-06
	0.741711	-0.000159174
	0.742048	-0.00029096
	0.742384	-0.00033319
	0.742721	-0.000397623
	0.743057	-0.000429809
	0.743394	-0.000332743
	0.74373	-0.000330418
	0.744067	-0.000320703
	0.744403	-0.000345439
	0.744739	-0.000391304
	0.745076	-0.000407845
	0.745412	-0.000461757
	0.745749	-0.000435531
	0.746085	-0.000262111
	0.746422	-0.000242323
	0.746758	-0.000300765
	0.747094	-0.000339568
	0.747431	-0.00033778
	0.747767	-0.000175804
	0.748104	-0.000228465
	0.74844	-0.000149339
	0.748777	-3.03686e-05
	0.749113	-3.49581e-05
	0.749449	6.1065e-05
	0.749786	6.43432e-05
	0.750122	-0.000120461
	0.750459	-0.000270188
	0.750795	-0.000249863
	0.751132	-0.000160098
	0.751468	-0.000157505
	0.751805	-0.000184327
	0.752141	-0.000160813
	0.752477	-0.00014016
	0.752814	-0.000199497
	0.75315	-0.000180334
	0.753487	-0.000236005
	0.753823	-0.000259966
	0.75416	-0.000237226
	0.754496	-0.000187576
	0.754832	-0.0002473
	0.755169	-0.000219494
	0.755505	-0.000197291
	0.755842	-0.000164777
	0.756178	-0.000121653
	0.756515	-0.000269204
	0.756851	-0.000324965
	0.757187	-0.000311494
	0.757524	-0.00031969
	0.75786	-0.000204712
	0.758197	-0.000282675
	0.758533	-0.000289351
	0.75887	-0.000236303
	0.759206	-0.000123292
	0.759542	-0.000259817
	0.759879	-0.000165582
	0.760215	-9.53674e-05
	0.760552	-0.000121564
	0.760888	-0.000206411
	0.761225	-0.000302643
	0.761561	-0.000317752
	0.761898	-0.000374526
	0.762234	-0.000351518
	0.76257	-5.99027e-06
	0.762907	6.65188e-05
	0.763243	-6.86646e-05
	0.76358	-0.000297308
	0.763916	-0.00030303
	0.764252	-0.00034222
	0.764589	-0.000394404
	0.764925	-0.000363767
	0.765262	-0.000379801
	0.765598	-0.000446141
	0.765935	-0.00036782
	0.766271	-0.000286013
	0.766608	-0.00030601
	0.766944	-0.000372857
	0.76728	-0.00048843
	0.767617	-0.00046885
	0.767953	-0.000448614
	0.76829	-0.000428706
	0.768626	-0.000239938
	0.768963	-5.58496e-05
	0.769299	0.000150025
	0.769635	0.00036335
	0.769972	0.000578463
	0.770308	0.000678092
	0.770645	0.000772595
	0.770981	0.000745863
	0.771318	0.000602782
	0.771654	0.000337064
	0.77199	4.39286e-05
	0.772327	-0.000120819
	0.772663	-0.000308424
	0.773	-0.000370115
	0.773336	-0.000435859
	0.773673	-0.00046283
	0.774009	-0.000457525
	0.774345	-0.000311762
	0.774682	-0.000456333
	0.775018	-0.000632167
	0.775355	-0.000625849
	0.775691	-0.000544637
	0.776028	-0.000478685
	0.776364	-0.000335455
	0.7767	-0.000350237
	0.777037	-0.000445545
	0.777373	-0.000403702
	0.77771	-0.000543296
	0.778046	-0.000848711
	0.778383	-0.00111496
	0.778719	-0.00111616
	0.779056	-0.00113529
	0.779392	-0.00104666
	0.779728	-0.00111902
	0.780065	-0.00110826
	0.780401	-0.000788987
	0.780738	-0.000577182
	0.781074	-0.000725269
	0.781411	-0.000871629
	0.781747	-0.000823438
	0.782083	-0.000620365
	0.78242	-0.000691801
	0.782756	-0.000800282
	0.783093	-0.00069198
	0.783429	-0.000635535
	0.783766	-0.000624448
	0.784102	-0.000558615
	0.784438	-0.000509679
	0.784775	-0.000443161
	0.785111	-0.00046438
	0.785448	-0.000437021
	0.785784	-0.000338852
	0.786121	-0.000339925
	0.786457	-0.000458807
	0.786793	-0.000386506
	0.78713	-0.000338078
	0.787466	-0.000454485
	0.787803	-0.000572652
	0.788139	-0.00052008
	0.788476	-0.000473082
	0.788812	-0.000327766
	0.789149	-0.00040099
	0.789485	-0.000457793
	0.789821	-0.000602752
	0.790158	-0.000723898
	0.790494	-0.0006347
	0.790831	-0.000476569
	0.791167	-0.000399262
	0.791504	-0.000362158
	0.79184	-0.00042212
	0.792176	-0.000501513
	0.792513	-0.000482053
	0.792849	-0.000579745
	0.793186	-0.000406086
	0.793522	-0.000307441
	0.793859	-0.000371486
	0.794195	-0.00023222
	0.794531	-0.000415146
	0.794868	-0.000650495
	0.795204	-0.000594944
	0.795541	-0.000503391
	0.795877	-0.000254273
	0.796214	-0.000383437
	0.79655	-0.000513196
	0.796886	-0.000313342
	0.797223	-0.000409544
	0.797559	-0.000601739
	0.797896	-0.000493348
	0.798232	-0.000388294
	0.798569	-0.000506222
	0.798905	-0.000466287
	0.799241	-0.000356793
	0.799578	-0.000200599
	0.799914	-0.000324935
	0.800251	-0.000414759
	0.800587	-0.000427842
	0.800924	-0.000492752
	0.80126	-0.000526339
	0.801597	-0.000440955
	0.801933	-0.000303298
	0.802269	-0.000184417
	0.802606	-0.000310332
	0.802942	-0.000349849
	0.803279	-0.000330627
	0.803615	-0.000359178
	0.803952	-0.00038898
	0.804288	-0.000382304
	0.804624	-0.000300944
	0.804961	-0.000309944
	0.805297	-0.000332564
	0.805634	-0.000336051
	0.80597	-0.000243664
	0.806307	-0.00019002
	0.806643	-0.00010094
	0.806979	-0.000177503
	0.807316	-0.00015083
	0.807652	-0.000139475
	0.807989	-0.000329047
	0.808325	-0.00042361
	0.808662	-0.000591099
	0.808998	-0.000459611
	0.809334	-0.000291377
	0.809671	-0.00025779
	0.810007	-0.000272214
	0.810344	-0.000250548
	0.81068	-0.000300944
	0.811017	-0.000295997
	0.811353	-0.000463098
	0.811689	-0.00059247
	0.812026	-0.000512689
	0.812362	-0.000457317
	0.812699	-0.000492245
	0.813035	-0.000383228
	0.813372	-0.000437707
	0.813708	-0.000449359
	0.814045	-0.000391006
	0.814381	-0.000439972
	0.814717	-0.000436872
	0.815054	-0.000430971
	0.81539	-0.000360727
	0.815727	-0.000276834
	0.816063	-0.000366986
	0.8164	-0.000290722
	0.816736	-0.00029698
	0.817072	-0.000358403
	0.817409	-0.000385195
	0.817745	-0.000461966
	0.818082	-0.000408649
	0.818418	-0.00050956
	0.818755	-0.000471264
	0.819091	-0.000356793
	0.819427	-0.000315785
	0.819764	-0.000311583
	0.8201	-0.000457674
	0.820437	-0.000531346
	0.820773	-0.00055927
	0.82111	-0.000432104
	0.821446	-0.000336856
	0.821782	-0.000385314
	0.822119	-0.000356942
	0.822455	-0.000322461
	0.822792	-0.000301987
	0.823128	-0.000322223
	0.823465	-0.00025633
	0.823801	-0.000243217
	0.824138	-0.000288486
	0.824474	-0.000359327
	0.82481	-0.000443608
	0.825147	-0.000497997
	0.825483	-0.000429869
	0.82582	-0.000633121
	0.826156	-0.000431985
	0.826493	-0.000323653
	0.826829	-0.00038895
	0.827165	-0.00046286
	0.827502	-0.00033775
	0.827838	-0.000368595
	0.828175	-0.000481397
	0.828511	-0.000531018
	0.828848	-0.000544608
	0.829184	-0.000465274
	0.82952	-0.000441611
	0.829857	-0.000437856
	0.830193	-0.000383317
	0.83053	-0.000398159
	0.830866	-0.000268996
	0.831203	-0.000187486
	0.831539	-0.000204355
	0.831875	-0.000226587
	0.832212	-0.000296533
	0.832548	-0.000542521
	0.832885	-0.000372976
	0.833221	-0.00043124
	0.833558	-0.00040257
	0.833894	-0.000299811
	0.83423	-0.000253648
	0.834567	-3.14415e-05
	0.834903	1.809e-05
	0.83524	-2.68221e-05
	0.835576	-6.634e-05
	0.835913	4.72069e-05
	0.836249	9.02414e-05
	0.836586	4.25577e-05
	0.836922	-7.31051e-05
	0.837258	-2.55108e-05
	0.837595	3.51667e-06
	0.837931	-3.15309e-05
	0.838268	-6.43134e-05
	0.838604	-0.000202835
	0.838941	-7.68304e-05
	0.839277	0.000178337
	0.839613	-1.38879e-05
	0.83995	-0.000193179
	0.840286	-0.00022918
	0.840623	-0.000224769
	0.840959	-0.000331998
	0.841296	-0.000413418
	0.841632	-0.000561118
	0.841968	-0.00051111
	0.842305	-0.000238538
	0.842641	-0.000198364
	0.842978	-0.000280917
	0.843314	-0.000185311
	0.843651	-0.00029254
	0.843987	-0.000246942
	0.844323	1.19209e-05
	0.84466	5.60284e-06
	0.844996	-9.73344e-05
	0.845333	-8.73804e-05
	0.845669	9.83477e-06
	0.846006	-4.73261e-05
	0.846342	-9.80496e-05
	0.846678	-0.000123918
	0.847015	-0.00014919
	0.847351	-9.08971e-05
	0.847688	-5.87106e-05
	0.848024	0.000124156
	0.848361	3.31998e-05
	0.848697	-0.000109553
	0.849034	-0.000115514
	0.84937	-6.07371e-05
	0.849706	-0.000115752
	0.850043	-0.000225186
	0.850379	-0.000146329
	0.850716	-5.01871e-05
	0.851052	-4.57764e-05
	0.851389	1.96695e-06
	0.851725	0.000123918
	0.852061	6.9499e-05
	0.852398	3.43919e-05
	0.852734	6.40154e-05
	0.853071	3.32594e-05
	0.853407	2.52128e-05
	0.853744	0.000207961
	0.85408	0.000117123
	0.854416	-4.38094e-05
	0.854753	-2.31862e-05
	0.855089	6.23465e-05
	0.855426	0.000208199
	0.855762	0.000268102
	0.856099	0.000276685
	0.856435	0.000108659
	0.856771	0.000165403
	0.857108	0.000315309
	0.857444	0.000307858
	0.857781	0.000248671
	0.858117	0.000220656
	0.858454	0.00013876
	0.85879	0.000237525
	0.859127	0.000157237
	0.859463	9.84073e-05
	0.859799	9.50694e-05
	0.860136	6.13928e-05
	0.860472	0.000218987
	0.860809	0.000251114
	0.861145	0.000235021
	0.861482	0.000517547
	0.861818	0.000634372
	0.862154	0.000780404
	0.862491	0.000633657
	0.862827	0.000547826
	0.863164	0.000401676
	0.8635	0.000132918
	0.863837	-1.90139e-05
	0.864173	-0.000198901
	0.864509	-0.000238836
	0.864846	-0.000101328
	0.865182	-0.000106037
	0.865519	-0.000244379
	0.865855	-0.000265062
	0.866192	-0.000244737
	0.866528	-0.000200748
	0.866864	-0.000113964
	0.867201	-0.000132382
	0.867537	-3.59416e-05
	0.867874	-0.000227034
	0.86821	-3.43919e-05
	0.868547	0.000110328
	0.868883	0.000125289
	0.869219	2.20537e-05
	0.869556	-4.24981e-05
	0.869892	2.24113e-05
	0.870229	0.000225067
	0.870565	0.000261247
	0.870902	0.00021565
	0.871238	0.000203013
	0.871575	0.000266552
	0.871911	0.000228405
	0.872247	0.00015229
	0.872584	0.000129521
	0.87292	0.000135422
	0.873257	0.000110686
	0.873593	0.000180542
	0.87393	0.000149846
	0.874266	0.000240803
	0.874602	0.000304878
	0.874939	0.000289619
	0.875275	0.000240207
	0.875612	0.000215173
	0.875948	0.000133336
	0.876285	0.00017035
	0.876621	8.24332e-05
	0.876957	0.000128448
	0.877294	0.000311375
	0.87763	0.000281632
	0.877967	0.000216007
	0.878303	0.000322163
	0.87864	0.000451803
	0.878976	0.000328302
	0.879312	0.000275254
	0.879649	0.000254512
	0.879985	0.000243425
	0.880322	0.000295639
	0.880658	0.000225961
	0.880995	3.1054e-05
	0.881331	5.07832e-05
	0.881667	6.93202e-05
	0.882004	4.8995e-05
	0.88234	8.9407e-06
	0.882677	-1.64509e-05
	0.883013	7.24792e-05
	0.88335	5.14388e-05
	0.883686	0.000133395
	0.884023	0.000133157
	0.884359	0.00020355
	0.884695	0.000167251
	0.885032	8.42214e-05
	0.885368	9.16123e-05
	0.885705	0.000163138
	0.886041	0.000205874
	0.886378	0.000433147
	0.886714	0.000656903
	0.88705	0.00107211
	0.887387	0.00104225
	0.887723	0.00083071
	0.88806	0.00069344
	0.888396	0.0006091
	0.888733	0.000521183
	0.889069	0.00045222
	0.889405	0.000407875
	0.889742	0.000325382
	0.890078	0.000208914
	0.890415	0.000209332
	0.890751	0.00020659
	0.891088	0.000127077
	0.891424	0.000108659
	0.89176	1.508e-05
	0.892097	-8.69632e-05
	0.892433	-4.92334e-05
	0.89277	-8.39233e-05
	0.893106	-0.000231266
	0.893443	-0.000330329
	0.893779	-0.000223398
	0.894116	-8.90493e-05
	0.894452	6.89626e-05
	0.894788	6.19888e-06
	0.895125	-0.000136971
	0.895461	-0.000202298
	0.895798	-0.000286877
	0.896134	-0.000336707
	0.89647	-0.000413358
	0.896807	-0.000432014
	0.897143	-0.000391841
	0.89748	-0.000430107
	0.897816	-0.00075376
	0.898153	-0.000808477
	0.898489	-0.000538588
	0.898826	-0.000424504
	0.899162	-0.000505269
	0.899498	-0.000443578
	0.899835	-0.000350595
	0.900171	-3.93391e-05
	0.900508	3.18885e-05
	0.900844	-0.00012517
	0.901181	-0.00016886
	0.901517	-0.000254691
	0.901853	-0.000269175
	0.90219	-0.000165045
	0.902526	-0.000220656
	0.902863	1.62721e-05
	0.903199	0.000282288
	0.903536	0.000304937
	0.903872	0.000374734
	0.904208	0.000430167
	0.904545	0.00037396
	0.904881	0.000182509
	0.905218	2.97427e-05
	0.905554	-3.00407e-05
	0.905891	4.76837e-06
	0.906227	0.000109673
	0.906564	0.000149727
	0.9069	5.10216e-05
	0.907236	1.34706e-05
	0.907573	-2.19941e-05
	0.907909	0.000103772
	0.908246	3.03984e-06
	0.908582	4.31538e-05
	0.908918	0.000196815
	0.909255	0.000201643
	0.909591	0.000178814
	0.909928	0.000157177
	0.910264	0.000107527
	0.910601	0.000144899
	0.910937	0.000203311
	0.911274	0.000232995
	0.91161	0.000228345
	0.911946	0.000304222
	0.912283	0.000430346
	0.912619	0.00041616
	0.912956	0.000253022
	0.913292	0.000172973
	0.913629	0.000351548
	0.913965	0.000266552
	0.914301	0.00030458
	0.914638	0.000358462
	0.914974	0.000199795
	0.915311	0.000227928
	0.915647	0.000179529
	0.915984	0.000222981
	0.91632	0.000329792
	0.916656	0.000312984
	0.916993	0.000190675
	0.917329	0.000281215
	0.917666	0.000199854
	0.918002	0.000212848
	0.918339	0.000189841
	0.918675	0.000185609
	0.919011	0.000182867
	0.919348	0.000236273
	0.919684	0.000419736
	0.920021	0.000455022
	0.920357	0.000335455
	0.920694	0.000285089
	0.92103	0.000175595
	0.921367	0.000286698
	0.921703	0.000324667
	0.922039	0.000263691
	0.922376	0.000425875
	0.922712	0.000517607
	0.923049	0.000381052
	0.923385	0.000354946
	0.923722	0.000345528
	0.924058	0.0002352
	0.924394	0.00026232
	0.924731	0.00027895
	0.925067	0.000287414
	0.925404	0.000443995
	0.92574	0.000508606
	0.926077	0.000385761
	0.926413	0.000475764
	0.926749	0.000570476
	0.927086	0.000310242
	0.927422	0.000269592
	0.927759	0.000337303
	0.928095	0.000261247
	0.928432	0.000394344
	0.928768	0.000414848
	0.929105	0.000186861
	0.929441	0.00019902
	0.929777	0.000114083
	0.930114	0.000275612
	0.93045	0.000457108
	0.930787	0.000402153
	0.931123	0.000414729
	0.931459	0.000325859
	0.931796	0.000116587
	0.932132	8.95262e-05
	0.932469	0.000150383
	0.932805	-8.67844e-05
	0.933142	-0.000218511
	0.933478	-0.00014019
	0.933815	-0.000186086
	0.934151	-0.000171065
	0.934487	-0.000195861
	0.934824	-0.000407338
	0.93516	-0.000381708
	0.935497	-0.000336885
	0.935833	-0.000188351
	0.93617	0.000157475
	0.936506	0.000408649
	0.936842	0.000346363
	0.937179	0.000326037
	0.937515	0.000246227
	0.937852	0.000363767
	0.938188	0.000398576
	0.938525	0.000227928
	0.938861	0.000181854
	0.939197	0.000248909
	0.939534	0.000233352
	0.93987	0.000232697
	0.940207	0.00019896
	0.940543	0.000348747
	0.94088	0.000304282
	0.941216	0.00045085
	0.941552	0.000757992
	0.941889	0.000856519
	0.942225	0.000654578
	0.942562	0.000184655
	0.942898	0.000320673
	0.943235	0.000590146
	0.943571	0.000732243
	0.943907	0.000913918
	0.944244	0.000971973
	0.94458	0.00110209
	0.944917	0.00120705
	0.945253	0.00107491
	0.94559	0.000986576
	0.945926	0.000968218
	0.946263	0.000750542
	0.946599	0.000664771
	0.946935	0.00072521
	0.947272	0.000570357
	0.947608	0.000518203
	0.947945	0.000624955
	0.948281	0.000489414
	0.948618	0.000355244
	0.948954	0.000328064
	0.94929	0.000285089
	0.949627	0.000516176
	0.949963	0.000497222
	0.9503	0.000304818
	0.950636	0.00019449
	0.950973	0.00024277
	0.951309	0.00042063
	0.951645	0.000558078
	0.951982	0.00067848
	0.952318	0.000735223
	0.952655	0.000735223
	0.952991	0.000588238
	0.953328	0.000504792
	0.953664	0.000644684
	0.954	0.000917912
	0.954337	0.00100505
	0.954673	0.000850677
	0.95501	0.000854969
	0.955346	0.00103247
	0.955683	0.000850201
	0.956019	0.000696719
	0.956356	0.000635803
	0.956692	0.000651419
	0.957028	0.000608861
	0.957365	0.000580609
	0.957701	0.000578761
	0.958038	0.000478089
	0.958374	0.000538051
	0.958711	0.000584066
	0.959047	0.000580609
	0.959383	0.000618458
	0.95972	0.000687182
	0.960056	0.000651717
	0.960393	0.000614643
	0.960729	0.000739872
	0.961066	0.000790179
	0.961402	0.00101453
	0.961738	0.000992179
	0.962075	0.000967443
	0.962411	0.00105608
	0.962748	0.00133675
	0.963084	0.00148165
	0.963421	0.0015161
	0.963757	0.00136304
	0.964093	0.00113976
	0.96443	0.000852108
	0.964766	0.000781655
	0.965103	0.000783324
	0.965439	0.000767469
	0.965776	0.000500917
	0.966112	0.000516176
	0.966448	0.000481725
	0.966785	0.00022155
	0.967121	0.000302196
	0.967458	0.000547528
	0.967794	0.000474274
	0.968131	0.000186861
	0.968467	0.000153065
	0.968804	0.000196755
	0.96914	0.000196576
	0.969476	-2.77758e-05
	0.969813	-0.000123143
	0.970149	-3.68357e-05
	0.970486	3.1054e-05
	0.970822	7.65324e-05
	0.971159	-4.52399e-05
	0.971495	-0.000148654
	0.971831	-0.000222206
	0.972168	-0.00040704
	0.972504	-0.000351191
	0.972841	0.000147939
	0.973177	0.000644028
	0.973514	0.000832796
	0.97385	0.000761747
	0.974186	0.000796914
	0.974523	0.000627756
	0.974859	9.799e-05
	0.975196	-0.00031966
	0.975532	-0.000487745
	0.975869	-0.000361145
	0.976205	-0.000346303
	0.976541	-0.000245988
	0.976878	-0.000258267
	0.977214	-0.000325739
	0.977551	-0.000233293
	0.977887	-0.000125349
	0.978224	-0.000101805
	0.97856	-8.73804e-05
	0.978896	-8.41618e-05
	0.979233	-0.000185758
	0.979569	-0.000251532
	0.979906	-0.00027734
	0.980242	-0.000376076
	0.980579	-0.000511736
	0.980915	-0.000676394
	0.981252	-0.000710011
	0.981588	-0.000853062
	0.981924	-0.000983298
	0.982261	-0.00114578
	0.982597	-0.00151151
	0.982934	-0.00183618
	0.98327	-0.00156671
	0.983607	-0.0010975
	0.983943	-0.000780404
	0.984279	-0.000623137
	0.984616	-0.000554293
	0.984952	-0.000399768
	0.985289	-0.000415146
	0.985625	-0.000457257
	0.985962	-0.000378102
	0.986298	-0.000449032
	0.986634	-0.0004462
	0.986971	-0.000325382
	0.987307	-0.000362158
	0.987644	-0.000128627
	0.98798	0.000477672
	0.988317	0.00127828
	0.988653	0.00173616
	0.988989	0.00141883
	0.989326	0.000768423
	0.989662	0.000369251
	0.989999	0.000163674
	0.990335	-4.66108e-05
	0.990672	-0.000226557
	0.991008	-0.000276804
	0.991345	-0.000415742
	0.991681	-0.000258744
	0.992017	-0.000159085
	0.992354	-0.000265241
	0.99269	-0.00044769
	0.993027	-0.000478089
	0.993363	-0.000450134
	0.9937	-0.000656486
	0.994036	-0.000640035
	0.994372	-0.000460863
	0.994709	-0.000295073
	0.995045	-0.000201315
	0.995382	-0.000399113
	0.995718	-0.000546008
	0.996055	-0.000448167
	0.996391	-0.000348777
	0.996727	-0.000318915
	0.997064	-0.000240684
	0.9974	-0.000150561
	0.997737	9.75728e-05
	0.998073	0.000681281
	0.99841	0.00120121
	0.998746	0.00168145
	0.999082	0.00146937
	0.999419	0.000924766
	0.999755	0.000748813
	100009	0.000664294
	100043	0.000546694
	100076	0.000162154
	10011	-0.000159204
	100144	-0.000172108
	100177	-0.000163555
	100211	-0.000255316
	100245	-0.00028649
	100278	-0.000424504
	100312	-0.000361443
	100346	-0.000400603
	100379	-0.000203788
	100413	1.00136e-05
	100447	9.36389e-05
	10048	3.01301e-05
	100514	2.14577e-06
	100547	-0.000102073
	100581	-9.05395e-05
	100615	-7.44462e-05
	100648	0.000104666
	100682	0.000190973
	100716	0.000265718
	100749	0.000336111
	100783	0.000127733
	100817	-0.000291228
	10085	-0.000432014
	100884	-0.000148237
	100918	-0.000148296
	100951	-0.000151724
	100985	-0.000206858
	101018	-0.000403583
	101052	-0.000432819
	101086	-0.00029394
	101119	-0.000284493
	101153	-0.00020355
	101187	-0.000400662
	10122	-0.000473619
	101254	-0.000416666
	101288	-0.000555843
	101321	-0.000662118
	101355	-0.000349134
	101389	-8.57413e-05
	101422	-5.41508e-05
	101456	-0.000118524
	101489	-8.60989e-05
	101523	-3.67165e-05
	101557	-0.000125051
	10159	-0.000343025
	101624	-0.000364214
	101658	-2.44677e-05
	101691	0.000283301
	101725	0.000519216
	101759	0.000354528
	101792	0.00021863
	101826	8.28505e-06
	10186	-0.000191927
	101893	-8.94368e-05
	101927	-8.9556e-05
	10196	-0.000205696
	101994	-0.000187755
	102028	-3.62694e-05
	102061	-5.28693e-05
	102095	-0.000126362
	102129	-0.000133365
	102162	-0.000105351
	102196	-0.000160843
	10223	-9.11951e-05
	102263	-0.000234008
	102297	-0.000237435
	102331	-0.000248492
	102364	-0.000301003
	102398	-0.000326961
	102431	-0.000262201
	102465	-0.000122309
	102499	-8.83639e-05
	102532	-4.50015e-06
	102566	1.77026e-05
	1026	-6.36876e-05
	102633	-7.78735e-05
	102667	-5.75483e-05
	102701	-3.77297e-05
	102734	-0.000150204
	102768	-8.03173e-05
	102802	-6.68168e-05
	102835	-0.000127107
	102869	8.82447e-05
	102902	0.000112474
	102936	-0.000136256
	10297	-0.000280768
	103003	-0.000262827
	103037	-8.22842e-05
	103071	2.8342e-05
	103104	-0.000105232
	103138	-5.12302e-05
	103172	3.05474e-05
	103205	-0.000126451
	103239	-0.00036183
	103273	-0.000321507
	103306	-0.000144958
	10334	-0.000116855
	103374	-0.000214845
	103407	-0.000304282
	103441	-0.000216782
	103474	-0.000164598
	103508	-0.000231951
	103542	-0.000248283
	103575	-0.00011608
	103609	-0.000140518
	103643	-4.44055e-05
	103676	4.30346e-05
	10371	-4.55976e-05
	103744	-0.000185966
	103777	-0.000249505
	103811	-0.000103682
	103845	0.000140429
	103878	0.000347555
	103912	0.000932455
	103945	0.00164402
	103979	0.00205475
	104013	0.00159293
	104046	0.000816047
	10408	0.000559926
	104114	0.000353754
	104147	0.000175923
	104181	0.000121027
	104215	-6.35386e-05
	104248	-9.00328e-05
	104282	-9.57251e-05
	104316	-3.22163e-05
	104349	2.33352e-05
	104383	7.77841e-06
	104416	6.03497e-05
	10445	7.27177e-06
	104484	-4.33922e-05
	104517	9.88245e-05
	104551	-5.91278e-05
	104585	-0.000166982
	104618	-0.000240713
	104652	-0.000287592
	104686	-0.000226557
	104719	-0.000341177
	104753	-0.000552595
	104787	-0.000664115
	10482	-0.000701547
	104854	-0.000743032
	104887	-0.000475883
	104921	-5.40018e-05
	104955	0.000579953
	104988	0.000918865
	105022	0.000512838
	105056	-4.20809e-05
	105089	-0.000281453
	105123	-0.000454485
	105157	-0.000494599
	10519	-0.000593603
	105224	-0.000770807
	105258	-0.000647545
	105291	-0.00065279
	105325	-0.000587642
	105358	-0.000493288
	105392	-0.000524044
	105426	-0.000492036
	105459	-0.00048846
	105493	-0.000458539
	105527	-0.000471234
	10556	-0.000474811
	105594	-0.000422001
	105628	-0.000528216
	105661	-0.000650048
	105695	-0.00074172
	105729	-0.00062114
	105762	-0.000817299
	105796	-0.00101727
	105829	-0.00109446
	105863	-0.00125062
	105897	-0.00163484
	10593	-0.00208628
	105964	-0.00216955
	105998	-0.0018419
	106031	-0.00139356
	106065	-0.000874937
	106099	-0.000830412
	106132	-0.000774086
	106166	-0.000595272
	1062	-0.000741541
	106233	-0.000709057
	106267	-0.000605583
	1063	-0.000524104
	106334	-0.00048995
	106368	-0.000529885
	106401	-0.000518084
	106435	-0.000551105
	106469	-0.000422418
	106502	-0.000377178
	106536	-0.000446081
	10657	-0.000394523
	106603	-0.000448525
	106637	-0.000609577
	106671	-0.000443041
	106704	-0.00036341
	106738	-0.000305116
	106771	-0.000338912
	106805	-0.000420153
	106839	-0.000480771
	106872	-0.000402629
	106906	-0.000400364
	10694	-0.000374019
	106973	-0.000464737
	107007	-0.000595689
	107041	-0.000752389
	107074	-0.000740767
	107108	-0.00051415
	107142	-0.000228047
	107175	-0.00026685
	107209	-0.00029552
	107242	-0.000159264
	107276	-0.000293612
	10731	-0.000407159
	107343	-0.000366509
	107377	-0.000290394
	107411	-0.000288546
	107444	-0.000191152
	107478	-0.000164479
	107512	-0.000263572
	107545	-0.000249535
	107579	-0.000157028
	107613	-0.000107288
	107646	-6.6638e-05
	10768	-0.000210285
	107713	-0.000193536
	107747	-0.000103265
	107781	-0.000151575
	107814	-0.000191331
	107848	-0.000161558
	107882	-8.93772e-05
	107915	-2.23517e-05
	107949	-0.000398338
	107983	-0.000397205
	108016	-5.62072e-05
	10805	-6.29723e-05
	108084	-0.000100642
	108117	9.77516e-06
	108151	5.36442e-05
	108184	-3.49283e-05
	108218	-0.000117958
	108252	7.39098e-05
	108285	-9.96888e-05
	108319	-0.00015077
	108353	-0.00011307
	108386	-0.00014326
	10842	-0.000104457
	108454	-0.000137508
	108487	-0.000163406
	108521	-0.000290841
	108555	-0.000259906
	108588	-0.00019151
	108622	-3.07858e-05
	108655	8.76188e-06
	108689	1.13249e-06
	108723	-8.39233e-05
	108756	-0.000245869
	10879	-0.000256717
	108824	-0.000122309
	108857	-0.000113755
	108891	-0.000146419
	108925	-0.000139713
	108958	-0.000165731
	108992	-4.97699e-05
	109026	3.57032e-05
	109059	-5.63264e-06
	109093	-0.000139803
	109126	-0.000126392
	10916	-4.09484e-05
	109194	8.32677e-05
	109227	4.27961e-05
	109261	-4.4018e-05
	109295	-1.15335e-05
	109328	3.67463e-05
	109362	-6.17802e-05
	109396	-7.90656e-05
	109429	-0.000132829
	109463	-0.000133038
	109497	-9.7245e-05
	10953	-0.000148535
	109564	-0.000125766
	109598	1.73748e-05
	109631	0.000122964
	109665	0.000188172
	109698	0.000138879
	109732	6.83665e-05
	109766	-8.08537e-05
	109799	3.60608e-06
	109833	-0.000147671
	109867	-0.000250816
	1099	-0.000250578
	109934	-7.77841e-05
	109968	-6.02007e-05
	110001	4.53591e-05
	110035	0.000101835
	110069	0.000122309
	110102	0.000153929
	110136	-0.000190943
	110169	-0.000240088
	110203	-4.64022e-05
	110237	-0.0001688
	11027	-0.000182748
	110304	-0.000194162
	110338	-0.000140071
	110371	-4.79221e-05
	110405	-0.000132114
	110439	-7.1317e-05
	110472	-0.00010708
	110506	-0.000184894
	11054	-0.000183463
	110573	-0.000245869
	110607	-0.000145853
	11064	-0.000217378
	110674	-0.000218302
	110708	-6.34789e-06
	110741	-4.80413e-05
	110775	-0.000115544
	110809	-0.000113994
	110842	-9.66489e-05
	110876	-0.000106782
	11091	-0.000175118
	110943	-0.00013572
	110977	-0.000172317
	111011	-0.000175565
	111044	-0.000191808
	111078	-0.000332534
	111111	-0.000257581
	111145	-1.41263e-05
	111179	-2.08616e-07
	111212	-0.000157446
	111246	-0.000265807
	11128	-0.000345796
	111313	-0.000393003
	111347	-0.000381202
	111381	-0.000413746
	111414	-0.000284225
	111448	-0.000150293
	111482	-6.6489e-05
	111515	-0.000121534
	111549	-6.37472e-05
	111582	-0.000206202
	111616	-0.000377834
	11165	-0.00027743
	111683	-0.000273526
	111717	-0.000293851
	111751	-0.000386387
	111784	-0.000209987
	111818	-0.000257611
	111852	-0.000197053
	111885	-2.98917e-05
	111919	-0.000212014
	111953	-0.000294179
	111986	-0.000357449
	11202	-0.000371397
	112053	-0.0003362
	112087	-0.000291795
	112121	-0.00028339
	112154	-0.000181079
	112188	-8.44896e-05
	112222	4.80711e-05
	112255	6.38962e-05
	112289	-8.01682e-06
	112323	-5.58794e-05
	112356	-3.81023e-05
	11239	-3.29912e-05
	112424	-0.000169829
	112457	-0.000279546
	112491	-0.000232607
	112524	-0.000364989
	112558	-0.00044252
	112592	-0.000363469
	112625	-0.000155196
	112659	-7.84248e-05
	112693	-0.000187546
	112726	-0.000271261
	11276	-0.000199318
	112794	-3.91901e-05
	112827	-0.000163049
	112861	-0.000199437
	112895	-9.14931e-06
	112928	3.58522e-05
	112962	7.55489e-06
	112995	-0.000221282
	113029	-0.000236005
	113063	-0.000267103
	113096	-3.89069e-05
	11313	0.000181943
	113164	-2.04742e-05
	113197	-0.000218809
	113231	5.52833e-05
	113265	0.000128061
	113298	3.3021e-05
	113332	-1.50204e-05
	113366	-7.98255e-05
	113399	-2.20984e-05
	113433	4.90993e-05
	113466	4.98593e-05
	1135	-0.00018546
	113534	-0.000237778
	113567	-0.00012517
	113601	-0.000109196
	113635	-0.000151247
	113668	-0.000326425
	113702	-0.000278533
	113736	-0.000145257
	113769	-6.68764e-05
	113803	-6.02603e-05
	113837	-0.000229239
	11387	-4.14252e-05
	113904	8.58307e-06
	113937	0.000116259
	113971	0.000495106
	114005	0.000747442
	114038	0.000982732
	114072	0.000956953
	114106	0.000583142
	114139	0.000358105
	114173	0.000160545
	114207	0.000227302
	11424	0.000253677
	114274	0.000164479
	114308	0.000115156
	114341	3.23057e-05
	114375	-9.14037e-05
	114408	-0.000186563
	114442	-0.000177264
	114476	-5.91576e-06
	114509	7.30604e-05
	114543	0.000121981
	114577	1.09673e-05
	11461	-6.10948e-05
	114644	8.03769e-05
	114678	0.00022769
	114711	0.000326604
	114745	0.000159472
	114779	0.000149012
	114812	0.000250459
	114846	0.000288546
	11488	0.000503957
	114913	0.00074026
	114947	0.000944167
	11498	0.000849336
	115014	0.00068593
	115048	0.000399202
	115081	0.000346154
	115115	0.000119299
	115149	1.75685e-05
	115182	6.28382e-05
	115216	4.00841e-05
	11525	1.26511e-05
	115283	2.95043e-06
	115317	5.97239e-05
	11535	-2.40505e-05
	115384	-0.000120431
	115418	-0.00018841
	115451	-0.000115499
	115485	0.000109613
	115519	0.000130013
	115552	2.75075e-05
	115586	-0.000116482
	11562	0.000100568
	115653	-1.07139e-05
	115687	9.98378e-07
	115721	-9.32515e-05
	115754	-0.000218749
	115788	-0.000188306
	115822	-5.76079e-05
	115855	-1.11908e-05
	115889	-0.000150099
	115922	-0.000189498
	115956	-2.31415e-05
	11599	4.30644e-05
	116023	-1.35005e-05
	116057	-0.000105664
	116091	-0.000130057
	116124	-0.00015007
	116158	-0.000218034
	116192	-5.35101e-05
	116225	5.71758e-05
	116259	3.36617e-05
	116293	4.91142e-05
	116326	1.51694e-05
	11636	0.000126451
	116393	0.000150576
	116427	0.000142157
	116461	7.82311e-05
	116494	3.11434e-05
	116528	0.000120893
	116562	9.24021e-05
[truncated: 52,729 more rows]
[truncated: 1 more columns]

## Sheet: Fig 8
Figure 8
A		GAD activity
	E. coli HT115	100	100	100	100	100	100	100	100	100	100	100	100	100	100	100	100	100	100
	E. coli OP50	50.1092	43.2763	75.5952	64.7727	55.5	75.8242	76.8229	61.3542	55.2727	66.1321	43.5198	74.4975	75.5924	60.6658	66.3415	75.2347	41.7258	48.516
	E. coli B	56.0976	64.9061	62.4113	48.9726
	E. coli K-12	75.5501	89.6341	122.3	80.5936
	C.testosteroni	45.6845	62.5	31.875	61.4164	76.8229	69.5833	70.8182	77.3585	72.3056	90.201	56.3981	67.5709	37.9268	84.2723	90.3073	94.863
	C.aquatica	38.5417	60.5208	62.7273	57.3585	56.3438	94.598	84.1232	63.8718	56.0976	54.8122	72.104	59.2466
	B.megaterium	80.4585	50.3667	44.9405	75.4545	36.625	51.7705	45.3125	37.2917	28.2727	28.4906	41.2005	62.3116	70.6161	58.5697	66.2195	78.6385	91.1348	67.0091
	P. aeruginosa PAO1	76.7857	82.9545	89.875	76.5568	68.6198	84.5833	65.1818	65.0943	56.8895	82.6633	73.9336	86.6831	87.6829	101.643	105.083	92.3516
	P. kiredjianiae	70.4148	91.9315	45.6845	57.2727	62.5	37.3626	36.7188	49.5833	51.6364	50.1887	36.9714	39.4472	30.6872	32.9223	58.0488	62.6761	61.9385	54.5662
	S. humi	114.583	66.7045	102.25	76.5568	63.6719	61.6667	58.9091	55.3774	40.5184	73.1156	65.8768	73.7361	82.439	91.4319	95.2719
	B. pumilus	71.179	70.1711	22.3214	54.2045	53.75	35.8974	69.2708	79.4792	63.1818	63.1132	41.7462	78.5176	88.5071	84.8335	65.7317	73.4742	100.473	90.8676
B		[GABA] uM
	E. coli HT115	403.06	507.8	382.22
	E. coli OP50	17.41	18.2	17.6
	HT115 gadA - gadB	14.15	26.23	6.05
	E. coli B	3.60244	2.94907	4.77231
	E. coli K-12	67.3943	28.803	67.0966
	C.testosteroni	59.9538	37.4341	23.3798
	C.aquatica	71.2924	87.0371	62.7316
	B.megaterium	117.75	106.779	93.3864
	P. aeruginosa PAO1	395.57	319.35	300.4
	P. kiredjianiae	26.12	34.06	62.431
	S. humi	87.27	76.34	115.973
	B. pumilus	175.68	200.42	251.58
C	Pearson´s Correlation	% AxW	[GABA] uM	GAD Activity (% from HT115)
	E. coli OP50	1.82333	17.7367	61.71
	E. coli HT115	40.54	431.027	100
	E. coli HT115 gadA - gadB	15.4767	15.4767	62.2
	P. aeruginosa PAO1	28.7	338.44	81.04
	E. coli B	3.72667	3.77461	58.1
	E. coli K-12	17.4633	54.4313	92.02
	B. megaterium	14.13	105.972	56.37
	C. aquatica	19.4967	73.6871	63.36
	C. testosteroni	10.6367	40.2559	68.12
	P. kiredjianiae	10.3333	40.8703	51.7
	S. humi	23.067	93.1943	74.81
	B. pumilus	31.633	209.227	67.04

## Sheet: Fig 9
Figure 9
		AxW
A	control	43.7	48.3	54.6
	gab-1	31.2	31.5	17.5	32.2	38.3
	lgc-37	25.5	34.5	18	33.7	39.6
	snf-5	35.3	33.6	21.4	35.1	37.8
	unc-47	32	29.8	24.7	31.9	42.2
	unc-49	32.3	28.3	29.2	43.2	46.3
B	control	33.5	46.9	46.9
	gab-1	37.4	29	56	18.7	22.3	34.9
	lgc-37	30.8	53.9	26.1	20.3	39.4
	snf-5	33.8	44	23	33.9	30.4
	unc-47	50.1	32.3	23.1	24.8	41.3
	unc-49	58.1	49.7	47.9	23.6	32.4	41.2

## Sheet: Fig 10
Figure 10
A	ALM 25°C	mec-4d			daf-2, mec-4d
	0	64.9	55.467	53.13	65	40.3	45
	12	62.4	55.867	65.27	64.1	61.2	59.7
	24	47.3333	51.833	50.2	56.7	59.6	48.1
	48	48.5	55.767	39.57	44.3	53.2	47.3
	72	46.5667	37.867	41.77	31.8	35.4	40
	96	47.4	42.433	45.23	52.1	42.4	45.1
	120	39.9333	38.767	40.2	43.3	40.8	40.4
	144	25.2667	33	33.8	39.1	34.5	34.3
	168	40.9	36.367	36.5	23.5	23.3	22.9
B	PLM 25°C	mec-4d			daf-2, mec-4d
	0	20	27.3	23.7	22.7	31	18
	12	43.4	53.8	38.3	25	24.4	22
	24	23.1	27	21.4	33.4	32	30.5
	48	28	21.6	25.1	20.8	23	18.2
	72	25.2	19.4	19.5	25.5	24.7	25.4
	96	21.2	16	23	20.8	17.5	21.6
	120	17	13.3	17.2	19.6	12.3	18
	144	19	15.4	11.6	20.3	13.4	20
	168	10	7.8	8	6.7	5	5.3
C	AVM 25°C	mec-4d			daf-2, mec-4d
	12	46.7	63.5	51.5	84.8667	78.767	84.9
	24	94.1	90.3	93.1	95.0333	88.7	87.83
	48	100	100	97.8	100	100	100
	72	100	100	100	97.8333	100	97.77
	96	100	98.9	100	100	100	100
	120	95.2	93.2	94.1	98.9	96	100
	144	95.9	93.9	95.5	92.4333	94.2	96.33
	168	85.6	85.2	92.6	86.3	90.5	90.13
D
	12h					24h					48h
	HT115	Gad	OP50	GABA	Lactate	HT115	Gad	OP50	GABA	Lactate	HT115	Gad	OP50	GABA	Lactate
	18	28	11	30	0	16	36	8	30	0	3	11	1	0	0
	13	24	7	30	0	16	25	7	18	0	3	4	0	0	0
	12	20	6	30	0	15	24	5	10	0	3	4	0	0	0
	9	12	4	30	0	15	20	3	8	0	2	2	0	0	0
	7	7	3	30	0	14	18	3	8	0	1	0	0	0	0
	6	7	3	25	0	14	17	2	8	0	0	0	0	0	0
	6	7	3	22	0	12	16	2	5	0	0	0	0	0	0
	4	6	3	20	0	12	15	2	5	0	0	0	0	0	0
	4	4	3	20	0	11	15	1	5	0	0	0	0	0	0
	3	3	2	19	0	10	15	1	4	0	0	0	0	0	0
	2	0	2	15	0	10	13	0	4	0	0	0	0	0	0
	2	0	0	10	0	10	10	0	4	0	0	0	0	0	0
	2	0	0	10	0	9	10	0	3	0	0	0	0	0	0
	2	0	0	4	0	8	8	0	3	0	0	0	0	0	0
	1	0	0	2	0	8	6	0	0	0	0	0	0	0	0
	1	0	0	2	3	8	6	0	0	0	0	0	0	0	0
	1	0	0	1	0	7	6	0	0	0	0	0	0	0	0
	0	0	0	1	0	7	6	0	0	0	0	0	0	4	0
	0	0	0	0	0	7	4	0	0	0	0	0	0	0	0
	0	0	0	0	0	6	2	0	0	0	0	0	0	0	0
	0	0	20	0	4	5	2	0	0	0	0	0	0	0	0
	0	0	17	0	0	5	2	0	0	0	0	0	0	6	0
	0	0	10	0	5	5	2	0	0	0	0	0	0	5	0
	0	0	8	0	4	4	2	0	0	0	0	0	0	5	0
	0	0	6	0	7	4	0	0	0	0	0	0	0	4	0
	0	25	5	0	0	4	0	0	0	0	0	0	3	4	0
	0	21	4	0	0	3	0	13	0	0	0	0	1	3	0
	0	19	4	0	0	2	0	11	0	0	5	0	1	3	0
	0	17	4	0	0	2	20	9	0	0	0	0	0	3	0
	0	15	4	0	6	2	20	6	0	0	0	0	0	2	0
	0	6	2	0	0	2	17	4	0	0	0	0	0	2	0
	27	6	2	0	0	2	16	3	0	0	0	0	0	1	0
	25	5	0	0	9	1	16	2	0	0	0	0	0	0	0
	25	4	0	0	0	0	8	0	0	0	0	0	0	0	0
	20	4	0	0	0	0	8	0	0	0	0	0	0	0	0
	20	3	0	0	25	0	8	0	0	0	0	0	0	0	0
	18	0	0	0	0	0	5	0	0	8	0	0	0	0	0
	17	0	0	0	12	30	3	0	0	3	0	0	0	0	0
	15	0	14	0	0	24	0	0	0	0	0	0	0	0	0
	14	0	11	0	8	23	0	0	0	4	0	0	0	0	0
	14	0	9	0	16	20	0	12	0		0	0	0	0	0
	14	0	9	0	10	20	0	12	0		0	0	0	0	0
	14	0	9	30	10	20	0	5	0		0	0	0	0	0
	13		9	20	4	18	0	5	0		0	0	0	0	0
	12		6	20	5	18	0	5	0		0	0	0	0	0
	11		5	16	0	15	0	5	0		0	0	0	0	0
	10		5	16	8	15	0	4	0		0	0	0	0	0
	8		3	16	0	15	0	3	0		0	0	0	0	0
	7		3	12	0	15	0	2	0		0	0	0	0	0
	7		2	12	0	14	0	2	22		0	0	0	0	0
	7		2	10	0	12	0	0	15		0	0	0	0	0
	6		0	10	5	12	0	0	12		0	0	0	0	0
	3		0	10	0	10	0	0	10		0	0	0	0	0
	0		0	10	20	9	0	0	8		0	0	0	0	0
	0		0	10	14	8	0	0	8		0	0	0	0	0
	0		0	8	19	8	0	0	8		0	0	0	0	0
	0		0	8	17	7	0	0	6		0	0	0	0	0
	0		0	8	5	7	0	0	6		0	0	0	0
	28		0	8	25	4	0	0	6		0	0	0	0
	12		0	8	15	4	0	0	6		0	0	0	0
	11		0	8	8	4	0	0	6		0	0	0
	10		0	6	4	4	0	0	4		0	0	0
	8		0	6	10	4	0	0	4		0		0
	3		0	6	4	4	0	0	2		0		0
	0		0	6	0	3		0	0		0		0
	0		0	4	0	2		0	0		6		0
	0		0	4	0	2		0	0		0		0
	0		6	4	0	2		0	0		0		0
	0		3	4	0	2		0	0		0		0
	0		3	0	0	1		0	0		0		0
	0		2	0	0	0		0	0		0		0
	0		1	0	5	30		0	0		0		0
	0		1	0	5	22		0	0		0		0
	0		1	0	0	20		0	0		0		0
	0		0	0	0	17		0	0		0		0
	0		0	0	0	16		0	0		0		0
	30		0	0	0	16		0	0		0		0
	12		0	0	10	15		0	0		0		0
	11		0	0	15	15		0	0		0		0
	10		0	0	15	12			0		0		0
	8		0	0	0	12			0		0		0
	8		0	0	0	11			0		0		0
	5		0	0	0	8			0		0		0
	5		0	0	0	8			0		0		0
	4		0	0	10	7			0		0		0
	4		0	0	0	6			0		0		0
	4		3	0	24	5			0		0		0
	1		3	0	4	4			0		0		0
	0		0	0	10	4			0		0		0
	0		0	0		3			0		0		0
	0		0	0		0			0		0		0
	0		0	0		0			0		0
	0		13	0		28			0		0
	0		12	0		22			0
	0		10	0		20			0
	0		10	0		20			0
	0		10	0		19			0
	0		7	0		16			0
	0		6	0		15			0
	0		6	0		14			0
	0		4	0		8			0
	0		4	0		7			0
	0		4	0		5			20
	0		4	0		5			12
	0		4	0		3			10
	0		0	0		3			8
	26		0	0		2			7
	20		0	0		1			6
	10		0	0		1			5
	3		0	0		0			5
	3		0	0		0			5
	0		0	0		0			4
	0		0			0			4
	0		0			0			1
	0					0			0
	0					0			0
	0					0			0
						0			0
						0			0
						0			0
						0			0
						0			0
						45			0
						40			0
						35			0
						30			0
						25			0
						25			0
						25			0
						23			0
						19			0
						18			0
						15			0
						15			0
						10			0
						8			0
						8			0
						5			0
						4			0
						4			0
						2			0
						2			0
						1			0
						0			0
						0			0
						0			0
						0			0
									0
									0
									0
									0
									0
									0
									0
									0
									0
									0
E
		High	Medium	low	undetectable
	HT115	7.7	17.9	20.5	53.8
	Gad	11.4	11.4	27.2	50
	OP50	0.9	8.8	32.5	57.8
	GABA	10.7	12.5	13.4	63.4
	Lactate	4.5	15.7	21.3	58.4
	HT115	14.8	27.5	30.3	27.4
	Gad	9.4	18.8	17.2	54.6
	OP50	0	5.1	21.5	73.4
	GABA	2	4.9	20.6	72.5
	Lactate	0	0	7.5	92.5
	HT115	0	0	4.3	95.7
	Gad	0	1.6	3.2	95.2
	OP50	0	0	1.1	98.9
	GABA	0	0	10	90
	Lactate	0	0	0	100
F	AVM 20°C AxWt
		mec-4d OP50			mec-4d HT115			daf-16; mec-4d OP50			daf-16; mec-4d HT115
	0	0	0	0	0	0	0	0	0	0	0	0	0
	24	3.9	6.3	6.9	29	32	27.4	1.2	0	1.2	1.1	0	0
	48	3.4	0	4.5	41	47	41	0	0	0	0	1	4.7
	72	0	3.5	3.7	50	53.1	46.9	1	0	0	0	1.1	2
G	AVM 25°C AxWt
		mec-4d OP50			mec-4d HT115			daf-16; mec-4d OP50			daf-16; mec-4d HT115
	0	0	0	0	0	0	0	0	0	0	0	0	0
	24	66	71.5	74	97	91.8	97.7	2.1	1.1	1	2.2	2.2	3
	48	61.1	70.6	76.7	100	96.7	99	0	0	1.1	2.3	2.3	2
	72	81.3	74.8	75.4	98.7	98.8	99	0	1.1	1.1	2.1	3.4	0.9

[truncated: 10 more sheets: S1, S2, S3, S4, S5, S6, S8, S9, S10, S11]
