# Supplementary material for: Bacterially produced metabolites protect C. elegans neurons from degeneration
Source: PLoS Biol. 2020 Mar 24;18(3):e3000638. doi: 10.1371/journal.pbio.3000638 (PMC7092960; doi:10.1371/journal.pbio.3000638)
Supplement: S2 Dataset — Statistical and post hoc analysis for every experiment on the manuscript is contained in this dataset. Data for each figure are contained in independent tabs. (XLSX) [file pbio.3000638.s019.xlsx]

## Sheet: Figure 1
Figure 1B
Two-way ANOVA
ANOVA table	SS	DF	MS	F (DFn, DFd)	P value
Interaction	20845	30	694.8	F (30, 112) = 21.8	P<0.0001
Row Factor	0.009738	10	0.0009738	F (10, 112) = 3.056e-005	P>0.9999
Column Factor	58775	3	19592	F (3, 112) = 614.8	P<0.0001
Residual	3569	112	31.87
post-hoc test
Tukey's multiple comparisons test	Mean Diff.	95.00% CI of diff.	Significant?	Summary	Adjusted P Value
AxW
E. coli OP50 vs. E. coli B	2.018	-11.1 to 15.14	No	ns	>0.9999
E. coli OP50 vs. E. coli HT115	-36.46	-47.17 to -25.75	Yes	****	<0.0001
E. coli OP50 vs. E. coli K-12	-11.72	-24.84 to 1.4	No	ns	0.1253
E. coli OP50 vs. C. aquatica	-13.75	-26.87 to -0.6338	Yes	*	0.0315
E. coli OP50 vs. C. testosteroni	-4.892	-18.01 to 8.226	No	ns	0.9782
E. coli OP50 vs. B. megaterium	-8.385	-21.5 to 4.733	No	ns	0.5794
E. coli OP50 vs. P. aeruginosa PAO1	-22.96	-36.07 to -9.837	Yes	****	<0.0001
E. coli OP50 vs. P. kiredjianiae	-4.588	-17.71 to 8.53	No	ns	0.9864
E. coli OP50 vs. S. humi	-17.32	-30.44 to -4.204	Yes	**	0.0015
E. coli OP50 vs. B. pumilus	-25.89	-39.01 to -12.77	Yes	****	<0.0001
E. coli B vs. E. coli HT115	-38.48	-51.59 to -25.36	Yes	****	<0.0001
E. coli B vs. E. coli K-12	-13.74	-28.88 to 1.411	No	ns	0.1124
E. coli B vs. C. aquatica	-15.77	-30.92 to -0.6228	Yes	*	0.0338
E. coli B vs. C. testosteroni	-6.91	-22.06 to 8.237	No	ns	0.9172
E. coli B vs. B. megaterium	-10.4	-25.55 to 4.744	No	ns	0.4704
E. coli B vs. P. aeruginosa PAO1	-24.97	-40.12 to -9.826	Yes	****	<0.0001
E. coli B vs. P. kiredjianiae	-6.607	-21.75 to 8.541	No	ns	0.9372
E. coli B vs. S. humi	-19.34	-34.49 to -4.193	Yes	**	0.0026
E. coli B vs. B. pumilus	-27.91	-43.05 to -12.76	Yes	****	<0.0001
E. coli HT115 vs. E. coli K-12	24.74	11.62 to 37.86	Yes	****	<0.0001
E. coli HT115 vs. C. aquatica	22.71	9.589 to 35.82	Yes	****	<0.0001
E. coli HT115 vs. C. testosteroni	31.57	18.45 to 44.68	Yes	****	<0.0001
E. coli HT115 vs. B. megaterium	28.07	14.96 to 41.19	Yes	****	<0.0001
E. coli HT115 vs. P. aeruginosa PAO1	13.5	0.3855 to 26.62	Yes	*	0.0379
E. coli HT115 vs. P. kiredjianiae	31.87	18.75 to 44.99	Yes	****	<0.0001
E. coli HT115 vs. S. humi	19.14	6.019 to 32.25	Yes	***	0.0003
E. coli HT115 vs. B. pumilus	10.57	-2.548 to 23.69	No	ns	0.2376
E. coli K-12 vs. C. aquatica	-2.033	-17.18 to 13.11	No	ns	>0.9999
E. coli K-12 vs. C. testosteroni	6.827	-8.321 to 21.97	No	ns	0.9231
E. coli K-12 vs. B. megaterium	3.333	-11.81 to 18.48	No	ns	0.9997
E. coli K-12 vs. P. aeruginosa PAO1	-11.24	-26.38 to 3.911	No	ns	0.3528
E. coli K-12 vs. P. kiredjianiae	7.13	-8.017 to 22.28	No	ns	0.9003
E. coli K-12 vs. S. humi	-5.603	-20.75 to 9.544	No	ns	0.9794
E. coli K-12 vs. B. pumilus	-14.17	-29.32 to 0.9772	No	ns	0.0887
C. aquatica vs. C. testosteroni	8.86	-6.287 to 24.01	No	ns	0.7015
C. aquatica vs. B. megaterium	5.367	-9.781 to 20.51	No	ns	0.985
C. aquatica vs. P. aeruginosa PAO1	-9.203	-24.35 to 5.944	No	ns	0.6516
C. aquatica vs. P. kiredjianiae	9.163	-5.984 to 24.31	No	ns	0.6575
C. aquatica vs. S. humi	-3.57	-18.72 to 11.58	No	ns	0.9995
C. aquatica vs. B. pumilus	-12.14	-27.28 to 3.011	No	ns	0.2448
C. testosteroni vs. B. megaterium	-3.493	-18.64 to 11.65	No	ns	0.9996
C. testosteroni vs. P. aeruginosa PAO1	-18.06	-33.21 to -2.916	Yes	**	0.0069
C. testosteroni vs. P. kiredjianiae	0.3033	-14.84 to 15.45	No	ns	>0.9999
C. testosteroni vs. S. humi	-12.43	-27.58 to 2.717	No	ns	0.2148
C. testosteroni vs. B. pumilus	-21	-36.14 to -5.849	Yes	***	0.0007
B. megaterium vs. P. aeruginosa PAO1	-14.57	-29.72 to 0.5772	No	ns	0.0706
B. megaterium vs. P. kiredjianiae	3.797	-11.35 to 18.94	No	ns	0.9991
B. megaterium vs. S. humi	-8.937	-24.08 to 6.211	No	ns	0.6905
B. megaterium vs. B. pumilus	-17.5	-32.65 to -2.356	Yes	*	0.0104
P. aeruginosa PAO1 vs. P. kiredjianiae	18.37	3.219 to 33.51	Yes	**	0.0055
P. aeruginosa PAO1 vs. S. humi	5.633	-9.514 to 20.78	No	ns	0.9786
P. aeruginosa PAO1 vs. B. pumilus	-2.933	-18.08 to 12.21	No	ns	>0.9999
P. kiredjianiae vs. S. humi	-12.73	-27.88 to 2.414	No	ns	0.1866
P. kiredjianiae vs. B. pumilus	-21.3	-36.45 to -6.153	Yes	***	0.0005
S. humi vs. B. pumilus	-8.567	-23.71 to 6.581	No	ns	0.7422
AxL
E. coli OP50 vs. E. coli B	-2.317	-15.43 to 10.8	No	ns	>0.9999
E. coli OP50 vs. E. coli HT115	-6.483	-17.19 to 4.227	No	ns	0.6567
E. coli OP50 vs. E. coli K-12	-4.55	-17.67 to 8.568	No	ns	0.9872
E. coli OP50 vs. C. aquatica	-5.317	-18.43 to 7.801	No	ns	0.9611
E. coli OP50 vs. C. testosteroni	1.017	-12.1 to 14.13	No	ns	>0.9999
E. coli OP50 vs. B. megaterium	7.317	-5.801 to 20.43	No	ns	0.758
E. coli OP50 vs. P. aeruginosa PAO1	-14.15	-27.27 to -1.032	Yes	*	0.0233
E. coli OP50 vs. P. kiredjianiae	-0.01667	-13.13 to 13.1	No	ns	>0.9999
E. coli OP50 vs. S. humi	-4.917	-18.03 to 8.201	No	ns	0.9774
E. coli OP50 vs. B. pumilus	-0.6833	-13.8 to 12.43	No	ns	>0.9999
E. coli B vs. E. coli HT115	-4.167	-17.28 to 8.951	No	ns	0.9935
E. coli B vs. E. coli K-12	-2.233	-17.38 to 12.91	No	ns	>0.9999
E. coli B vs. C. aquatica	-3	-18.15 to 12.15	No	ns	0.9999
E. coli B vs. C. testosteroni	3.333	-11.81 to 18.48	No	ns	0.9997
E. coli B vs. B. megaterium	9.633	-5.514 to 24.78	No	ns	0.5868
E. coli B vs. P. aeruginosa PAO1	-11.83	-26.98 to 3.314	No	ns	0.2786
E. coli B vs. P. kiredjianiae	2.3	-12.85 to 17.45	No	ns	>0.9999
E. coli B vs. S. humi	-2.6	-17.75 to 12.55	No	ns	>0.9999
E. coli B vs. B. pumilus	1.633	-13.51 to 16.78	No	ns	>0.9999
E. coli HT115 vs. E. coli K-12	1.933	-11.18 to 15.05	No	ns	>0.9999
E. coli HT115 vs. C. aquatica	1.167	-11.95 to 14.28	No	ns	>0.9999
E. coli HT115 vs. C. testosteroni	7.5	-5.618 to 20.62	No	ns	0.7295
E. coli HT115 vs. B. megaterium	13.8	0.6821 to 26.92	Yes	*	0.0304
E. coli HT115 vs. P. aeruginosa PAO1	-7.667	-20.78 to 5.451	No	ns	0.7026
E. coli HT115 vs. P. kiredjianiae	6.467	-6.651 to 19.58	No	ns	0.8705
E. coli HT115 vs. S. humi	1.567	-11.55 to 14.68	No	ns	>0.9999
E. coli HT115 vs. B. pumilus	5.8	-7.318 to 18.92	No	ns	0.9316
E. coli K-12 vs. C. aquatica	-0.7667	-15.91 to 14.38	No	ns	>0.9999
E. coli K-12 vs. C. testosteroni	5.567	-9.581 to 20.71	No	ns	0.9804
E. coli K-12 vs. B. megaterium	11.87	-3.281 to 27.01	No	ns	0.2748
E. coli K-12 vs. P. aeruginosa PAO1	-9.6	-24.75 to 5.547	No	ns	0.5919
E. coli K-12 vs. P. kiredjianiae	4.533	-10.61 to 19.68	No	ns	0.996
E. coli K-12 vs. S. humi	-0.3667	-15.51 to 14.78	No	ns	>0.9999
E. coli K-12 vs. B. pumilus	3.867	-11.28 to 19.01	No	ns	0.9989
C. aquatica vs. C. testosteroni	6.333	-8.814 to 21.48	No	ns	0.9522
C. aquatica vs. B. megaterium	12.63	-2.514 to 27.78	No	ns	0.1956
C. aquatica vs. P. aeruginosa PAO1	-8.833	-23.98 to 6.314	No	ns	0.7053
C. aquatica vs. P. kiredjianiae	5.3	-9.847 to 20.45	No	ns	0.9863
C. aquatica vs. S. humi	0.4	-14.75 to 15.55	No	ns	>0.9999
C. aquatica vs. B. pumilus	4.633	-10.51 to 19.78	No	ns	0.9952
C. testosteroni vs. B. megaterium	6.3	-8.847 to 21.45	No	ns	0.9538
C. testosteroni vs. P. aeruginosa PAO1	-15.17	-30.31 to -0.01944	Yes	*	0.0494
C. testosteroni vs. P. kiredjianiae	-1.033	-16.18 to 14.11	No	ns	>0.9999
C. testosteroni vs. S. humi	-5.933	-21.08 to 9.214	No	ns	0.9692
C. testosteroni vs. B. pumilus	-1.7	-16.85 to 13.45	No	ns	>0.9999
B. megaterium vs. P. aeruginosa PAO1	-21.47	-36.61 to -6.319	Yes	***	0.0004
B. megaterium vs. P. kiredjianiae	-7.333	-22.48 to 7.814	No	ns	0.8829
B. megaterium vs. S. humi	-12.23	-27.38 to 2.914	No	ns	0.2347
B. megaterium vs. B. pumilus	-8	-23.15 to 7.147	No	ns	0.8138
P. aeruginosa PAO1 vs. P. kiredjianiae	14.13	-1.014 to 29.28	No	ns	0.0905
P. aeruginosa PAO1 vs. S. humi	9.233	-5.914 to 24.38	No	ns	0.6471
P. aeruginosa PAO1 vs. B. pumilus	13.47	-1.681 to 28.61	No	ns	0.1296
P. kiredjianiae vs. S. humi	-4.9	-20.05 to 10.25	No	ns	0.9925
P. kiredjianiae vs. B. pumilus	-0.6667	-15.81 to 14.48	No	ns	>0.9999
S. humi vs. B. pumilus	4.233	-10.91 to 19.38	No	ns	0.9977
AxT
E. coli OP50 vs. E. coli B	2.133	-10.98 to 15.25	No	ns	>0.9999
E. coli OP50 vs. E. coli HT115	-0.5833	-11.29 to 10.13	No	ns	>0.9999
E. coli OP50 vs. E. coli K-12	-7.967	-21.08 to 5.151	No	ns	0.6522
E. coli OP50 vs. C. aquatica	-4.967	-18.08 to 8.151	No	ns	0.9757
E. coli OP50 vs. C. testosteroni	1.733	-11.38 to 14.85	No	ns	>0.9999
E. coli OP50 vs. B. megaterium	-11.73	-24.85 to 1.385	No	ns	0.1242
E. coli OP50 vs. P. aeruginosa PAO1	-12.83	-25.95 to 0.2845	No	ns	0.061
E. coli OP50 vs. P. kiredjianiae	6.133	-6.985 to 19.25	No	ns	0.9041
E. coli OP50 vs. S. humi	-0.1	-13.22 to 13.02	No	ns	>0.9999
E. coli OP50 vs. B. pumilus	3.833	-9.285 to 16.95	No	ns	0.9967
E. coli B vs. E. coli HT115	-2.717	-15.83 to 10.4	No	ns	0.9998
E. coli B vs. E. coli K-12	-10.1	-25.25 to 5.047	No	ns	0.5159
E. coli B vs. C. aquatica	-7.1	-22.25 to 8.047	No	ns	0.9027
E. coli B vs. C. testosteroni	-0.4	-15.55 to 14.75	No	ns	>0.9999
E. coli B vs. B. megaterium	-13.87	-29.01 to 1.281	No	ns	0.1048
E. coli B vs. P. aeruginosa PAO1	-14.97	-30.11 to 0.1806	No	ns	0.0558
E. coli B vs. P. kiredjianiae	4	-11.15 to 19.15	No	ns	0.9986
E. coli B vs. S. humi	-2.233	-17.38 to 12.91	No	ns	>0.9999
E. coli B vs. B. pumilus	1.7	-13.45 to 16.85	No	ns	>0.9999
E. coli HT115 vs. E. coli K-12	-7.383	-20.5 to 5.735	No	ns	0.7478
E. coli HT115 vs. C. aquatica	-4.383	-17.5 to 8.735	No	ns	0.9904
E. coli HT115 vs. C. testosteroni	2.317	-10.8 to 15.43	No	ns	>0.9999
E. coli HT115 vs. B. megaterium	-11.15	-24.27 to 1.968	No	ns	0.1744
E. coli HT115 vs. P. aeruginosa PAO1	-12.25	-25.37 to 0.8679	No	ns	0.0899
E. coli HT115 vs. P. kiredjianiae	6.717	-6.401 to 19.83	No	ns	0.8412
E. coli HT115 vs. S. humi	0.4833	-12.63 to 13.6	No	ns	>0.9999
E. coli HT115 vs. B. pumilus	4.417	-8.701 to 17.53	No	ns	0.9898
E. coli K-12 vs. C. aquatica	3	-12.15 to 18.15	No	ns	0.9999
E. coli K-12 vs. C. testosteroni	9.7	-5.447 to 24.85	No	ns	0.5767
E. coli K-12 vs. B. megaterium	-3.767	-18.91 to 11.38	No	ns	0.9991
E. coli K-12 vs. P. aeruginosa PAO1	-4.867	-20.01 to 10.28	No	ns	0.9929
E. coli K-12 vs. P. kiredjianiae	14.1	-1.047 to 29.25	No	ns	0.0922
E. coli K-12 vs. S. humi	7.867	-7.281 to 23.01	No	ns	0.829
E. coli K-12 vs. B. pumilus	11.8	-3.347 to 26.95	No	ns	0.2825
C. aquatica vs. C. testosteroni	6.7	-8.447 to 21.85	No	ns	0.9315
C. aquatica vs. B. megaterium	-6.767	-21.91 to 8.381	No	ns	0.9271
C. aquatica vs. P. aeruginosa PAO1	-7.867	-23.01 to 7.281	No	ns	0.829
C. aquatica vs. P. kiredjianiae	11.1	-4.047 to 26.25	No	ns	0.3711
C. aquatica vs. S. humi	4.867	-10.28 to 20.01	No	ns	0.9929
C. aquatica vs. B. pumilus	8.8	-6.347 to 23.95	No	ns	0.71
C. testosteroni vs. B. megaterium	-13.47	-28.61 to 1.681	No	ns	0.1296
C. testosteroni vs. P. aeruginosa PAO1	-14.57	-29.71 to 0.5806	No	ns	0.0707
C. testosteroni vs. P. kiredjianiae	4.4	-10.75 to 19.55	No	ns	0.9968
C. testosteroni vs. S. humi	-1.833	-16.98 to 13.31	No	ns	>0.9999
C. testosteroni vs. B. pumilus	2.1	-13.05 to 17.25	No	ns	>0.9999
B. megaterium vs. P. aeruginosa PAO1	-1.1	-16.25 to 14.05	No	ns	>0.9999
B. megaterium vs. P. kiredjianiae	17.87	2.719 to 33.01	Yes	**	0.008
B. megaterium vs. S. humi	11.63	-3.514 to 26.78	No	ns	0.3024
B. megaterium vs. B. pumilus	15.57	0.4194 to 30.71	Yes	*	0.0385
P. aeruginosa PAO1 vs. P. kiredjianiae	18.97	3.819 to 34.11	Yes	**	0.0035
P. aeruginosa PAO1 vs. S. humi	12.73	-2.414 to 27.88	No	ns	0.1866
P. aeruginosa PAO1 vs. B. pumilus	16.67	1.519 to 31.81	Yes	*	0.0187
P. kiredjianiae vs. S. humi	-6.233	-21.38 to 8.914	No	ns	0.957
P. kiredjianiae vs. B. pumilus	-2.3	-17.45 to 12.85	No	ns	>0.9999
S. humi vs. B. pumilus	3.933	-11.21 to 19.08	No	ns	0.9988
Ax
E. coli OP50 vs. E. coli B	-1.833	-14.95 to 11.28	No	ns	>0.9999
E. coli OP50 vs. E. coli HT115	43.5	32.79 to 54.21	Yes	****	<0.0001
E. coli OP50 vs. E. coli K-12	24.27	11.15 to 37.38	Yes	****	<0.0001
E. coli OP50 vs. C. aquatica	24.1	10.98 to 37.22	Yes	****	<0.0001
E. coli OP50 vs. C. testosteroni	2.167	-10.95 to 15.28	No	ns	>0.9999
E. coli OP50 vs. B. megaterium	12.82	-0.2988 to 25.94	No	ns	0.0616
E. coli OP50 vs. P. aeruginosa PAO1	49.9	36.78 to 63.02	Yes	****	<0.0001
E. coli OP50 vs. P. kiredjianiae	-1.567	-14.68 to 11.55	No	ns	>0.9999
E. coli OP50 vs. S. humi	22.3	9.182 to 35.42	Yes	****	<0.0001
E. coli OP50 vs. B. pumilus	22.7	9.582 to 35.82	Yes	****	<0.0001
E. coli B vs. E. coli HT115	45.33	32.22 to 58.45	Yes	****	<0.0001
E. coli B vs. E. coli K-12	26.1	10.95 to 41.25	Yes	****	<0.0001
E. coli B vs. C. aquatica	25.93	10.79 to 41.08	Yes	****	<0.0001
E. coli B vs. C. testosteroni	4	-11.15 to 19.15	No	ns	0.9986
E. coli B vs. B. megaterium	14.65	-0.4948 to 29.8	No	ns	0.0673
E. coli B vs. P. aeruginosa PAO1	51.73	36.59 to 66.88	Yes	****	<0.0001
E. coli B vs. P. kiredjianiae	0.2667	-14.88 to 15.41	No	ns	>0.9999
E. coli B vs. S. humi	24.13	8.986 to 39.28	Yes	****	<0.0001
E. coli B vs. B. pumilus	24.53	9.386 to 39.68	Yes	****	<0.0001
E. coli HT115 vs. E. coli K-12	-19.23	-32.35 to -6.115	Yes	***	0.0002
E. coli HT115 vs. C. aquatica	-19.4	-32.52 to -6.282	Yes	***	0.0002
E. coli HT115 vs. C. testosteroni	-41.33	-54.45 to -28.22	Yes	****	<0.0001
E. coli HT115 vs. B. megaterium	-30.68	-43.8 to -17.56	Yes	****	<0.0001
E. coli HT115 vs. P. aeruginosa PAO1	6.4	-6.718 to 19.52	No	ns	0.8777
E. coli HT115 vs. P. kiredjianiae	-45.07	-58.18 to -31.95	Yes	****	<0.0001
E. coli HT115 vs. S. humi	-21.2	-34.32 to -8.082	Yes	****	<0.0001
E. coli HT115 vs. B. pumilus	-20.8	-33.92 to -7.682	Yes	****	<0.0001
E. coli K-12 vs. C. aquatica	-0.1667	-15.31 to 14.98	No	ns	>0.9999
E. coli K-12 vs. C. testosteroni	-22.1	-37.25 to -6.953	Yes	***	0.0003
E. coli K-12 vs. B. megaterium	-11.45	-26.59 to 3.7	No	ns	0.3254
E. coli K-12 vs. P. aeruginosa PAO1	25.63	10.49 to 40.78	Yes	****	<0.0001
E. coli K-12 vs. P. kiredjianiae	-25.83	-40.98 to -10.69	Yes	****	<0.0001
E. coli K-12 vs. S. humi	-1.967	-17.11 to 13.18	No	ns	>0.9999
E. coli K-12 vs. B. pumilus	-1.567	-16.71 to 13.58	No	ns	>0.9999
C. aquatica vs. C. testosteroni	-21.93	-37.08 to -6.786	Yes	***	0.0003
C. aquatica vs. B. megaterium	-11.28	-26.43 to 3.866	No	ns	0.3469
C. aquatica vs. P. aeruginosa PAO1	25.8	10.65 to 40.95	Yes	****	<0.0001
C. aquatica vs. P. kiredjianiae	-25.67	-40.81 to -10.52	Yes	****	<0.0001
C. aquatica vs. S. humi	-1.8	-16.95 to 13.35	No	ns	>0.9999
C. aquatica vs. B. pumilus	-1.4	-16.55 to 13.75	No	ns	>0.9999
C. testosteroni vs. B. megaterium	10.65	-4.495 to 25.8	No	ns	0.4339
C. testosteroni vs. P. aeruginosa PAO1	47.73	32.59 to 62.88	Yes	****	<0.0001
C. testosteroni vs. P. kiredjianiae	-3.733	-18.88 to 11.41	No	ns	0.9992
C. testosteroni vs. S. humi	20.13	4.986 to 35.28	Yes	**	0.0014
C. testosteroni vs. B. pumilus	20.53	5.386 to 35.68	Yes	***	0.001
B. megaterium vs. P. aeruginosa PAO1	37.08	21.93 to 52.23	Yes	****	<0.0001
B. megaterium vs. P. kiredjianiae	-14.39	-29.53 to 0.7615	No	ns	0.0785
B. megaterium vs. S. humi	9.481	-5.666 to 24.63	No	ns	0.6099
B. megaterium vs. B. pumilus	9.881	-5.266 to 25.03	No	ns	0.5491
P. aeruginosa PAO1 vs. P. kiredjianiae	-51.47	-66.61 to -36.32	Yes	****	<0.0001
P. aeruginosa PAO1 vs. S. humi	-27.6	-42.75 to -12.45	Yes	****	<0.0001
P. aeruginosa PAO1 vs. B. pumilus	-27.2	-42.35 to -12.05	Yes	****	<0.0001
P. kiredjianiae vs. S. humi	23.87	8.719 to 39.01	Yes	****	<0.0001
P. kiredjianiae vs. B. pumilus	24.27	9.119 to 39.41	Yes	****	<0.0001
S. humi vs. B. pumilus	0.4	-14.75 to 15.55	No	ns	>0.9999
Figure 1D
One-way ANOVA
ANOVA table	SS	DF	MS	F (DFn, DFd)	P value
Treatment (between columns)	6294	10	629.4	F (10, 28) = 24	P<0.0001
Residual (within columns)	734.2	28	26.22
Total	7028	38
post-hoc test
Dunnett's multiple comparisons test	Mean Diff.	95.00% CI of diff.	Significant?	Summary
E. coli OP50 vs. E. coli B	2.018	-8.493 to 12.53	No	ns
E. coli OP50 vs. E. coli HT115	-36.46	-45.04 to -27.88	Yes	****
E. coli OP50 vs. E. coli K-12	-11.72	-22.23 to -1.207	Yes	*
E. coli OP50 vs. C. aquatica	-13.75	-24.26 to -3.24	Yes	**
E. coli OP50 vs. C. testosteroni	-4.892	-15.4 to 5.62	No	ns
E. coli OP50 vs. B. megaterium	-8.385	-18.9 to 2.127	No	ns
E. coli OP50 vs. P. aeruginosa PAO1	-22.96	-33.47 to -12.44	Yes	****
E. coli OP50 vs. P. kiredjianiae	-4.588	-15.1 to 5.923	No	ns
E. coli OP50 vs. S. humi	-17.32	-27.83 to -6.81	Yes	***
E. coli OP50 vs. B. pumilus	-25.89	-36.4 to -15.38	Yes	****
Figure 1E
One-way ANOVA
ANOVA table	SS	DF	MS	F (DFn, DFd)	P value
Treatment (between columns)	13340	10	1334	F (10, 27) = 32.65	P<0.0001
Residual (within columns)	1103	27	40.86
Total	14443	37
post-hoc test
Dunnett's multiple comparisons test	Mean Diff.	95.00% CI of diff.	Significant?	Summary	Adjusted P Value
E. coli OP50 vs. E. coli B	-9.245	-22.4 to 3.908	No	ns	0.2764
E. coli OP50 vs. E. coli HT115	-56.03	-67.29 to -44.77	Yes	****	0.0001
E. coli OP50 vs. E. coli K-12	-21.14	-34.29 to -7.984	Yes	***	0.0006
E. coli OP50 vs. C. aquatica	-17.35	-30.51 to -4.198	Yes	**	0.0055
E. coli OP50 vs. C. testosteroni	-30.15	-43.31 to -17	Yes	****	0.0001
E. coli OP50 vs. B. megaterium	-23.28	-36.44 to -10.13	Yes	***	0.0002
E. coli OP50 vs. P. aeruginosa PAO1	-38.45	-51.61 to -25.3	Yes	****	0.0001
E. coli OP50 vs. P. kiredjianiae	-14.92	-28.07 to -1.764	Yes	*	0.0204
E. coli OP50 vs. S. humi	-4.951	-18.11 to 8.202	No	ns	0.8738
E. coli OP50 vs. B. pumilus	-48.95	-62.11 to -35.8	Yes	****	0.0001

## Sheet: Figure 2
Figure 2A
One-way ANOVA
ANOVA table	SS	DF	MS	F (DFn, DFd)	P value
Treatment (between columns)	2921	5	584.2	F (5, 12) = 37.93	P<0.0001
Residual (within columns)	184.8	12	15.4
Total	3106	17
post-hoc test
Sidak's multiple comparisons test	Mean Diff.	95.00% CI of diff.	Significant?	Summary
E. coli OP50 vs. E. coli OP50 UV	-0.1333	-11.78 to 11.52	No	ns
E. coli OP50 vs. E. coli HT115	-29	-40.65 to -17.35	Yes	****
E. coli OP50 vs. E. coli HT115 UV	-30.57	-42.22 to -18.92	Yes	****
E. coli OP50 vs. P. aeruginosa PAO1	-23.73	-35.38 to -12.08	Yes	***
E. coli OP50 vs. P. aeruginosa PAO1 UV	-22.41	-34.06 to -10.76	Yes	***
E. coli OP50 UV vs. E. coli HT115	-28.87	-40.52 to -17.22	Yes	****
E. coli OP50 UV vs. E. coli HT115 UV	-30.43	-42.08 to -18.78	Yes	****
E. coli OP50 UV vs. P. aeruginosa PAO1	-23.6	-35.25 to -11.95	Yes	***
E. coli OP50 UV vs. P. aeruginosa PAO1 UV	-22.28	-33.93 to -10.62	Yes	***
E. coli HT115 vs. E. coli HT115 UV	-1.567	-13.22 to 10.08	No	ns
E. coli HT115 vs. P. aeruginosa PAO1	5.267	-6.384 to 16.92	No	ns
E. coli HT115 vs. P. aeruginosa PAO1 UV	6.591	-5.06 to 18.24	No	ns
E. coli HT115 UV vs. P. aeruginosa PAO1	6.833	-4.818 to 18.48	No	ns
E. coli HT115 UV vs. P. aeruginosa PAO1 UV	8.158	-3.493 to 19.81	No	ns
P. aeruginosa PAO1 vs. P. aeruginosa PAO1 UV	1.324	-10.33 to 12.98	No	ns
Figure 2B
Two-way ANOVA
ANOVA table	SS	DF	MS	F (DFn, DFd)	P value
Interaction	16163	15	1078	F (15, 80) = 38.27	P<0.0001
Row Factor	0.0002114	5	4.229e-05	F (5, 80) = 1.502e-006	P>0.9999
Column Factor	36977	3	12326	F (3, 80) = 437.8	P<0.0001
Residual	2252	80	28.15
post-hoc test
Tukey's multiple comparisons test		Mean Diff.	95% CI of diff.	Significant?	Summary	Adjusted P Value
AxW
E. coli OP50 vs. 0.1	0.2907	-11.02 to 11.61	No	ns	>0.9999
E. coli OP50 vs. 1	-12.52	-22.32 to -2.723	Yes	**	0.0046
E. coli OP50 vs. 10	-25.05	-34.85 to -15.26	Yes	****	<0.0001
E. coli OP50 vs. 50	-23.82	-35.13 to -12.5	Yes	****	<0.0001
E. coli OP50 vs. 100	-35.22	-45.02 to -25.42	Yes	****	<0.0001
0.1 vs. 1	-12.81	-24.13 to -1.498	Yes	*	0.0172
0.1 vs. 10	-25.34	-36.66 to -14.03	Yes	****	<0.0001
0.1 vs. 50	-24.11	-36.76 to -11.46	Yes	****	<0.0001
0.1 vs. 100	-35.51	-46.83 to -24.2	Yes	****	<0.0001
1 vs. 10	-12.53	-22.33 to -2.733	Yes	**	0.0046
1 vs. 50	-11.29	-22.61 to 0.02064	No	ns	0.0507
1 vs. 100	-22.7	-32.5 to -12.9	Yes	****	<0.0001
10 vs. 50	1.238	-10.08 to 12.55	No	ns	0.9995
10 vs. 100	-10.17	-19.97 to -0.3692	Yes	*	0.0374
50 vs. 100	-11.41	-22.72 to -0.09136	Yes	*	0.047
AxL
E. coli OP50 vs. 0.1	-3.044	-14.36 to 8.271	No	ns	0.9692
E. coli OP50 vs. 1	-10.23	-20.03 to -0.4332	Yes	*	0.0355
E. coli OP50 vs. 10	-11.61	-21.41 to -1.811	Yes	*	0.0109
E. coli OP50 vs. 50	-11.5	-22.81 to -0.1827	Yes	*	0.0442
E. coli OP50 vs. 100	-14.26	-24.05 to -4.457	Yes	***	0.0008
0.1 vs. 1	-7.188	-18.5 to 4.127	No	ns	0.4372
0.1 vs. 10	-8.566	-19.88 to 2.749	No	ns	0.2445
0.1 vs. 50	-8.453	-21.1 to 4.197	No	ns	0.3794
0.1 vs. 100	-11.21	-22.53 to 0.1026	No	ns	0.0535
1 vs. 10	-1.378	-11.18 to 8.421	No	ns	0.9984
1 vs. 50	-1.265	-12.58 to 10.05	No	ns	0.9995
1 vs. 100	-4.024	-13.82 to 5.775	No	ns	0.836
10 vs. 50	0.1127	-11.2 to 11.43	No	ns	>0.9999
10 vs. 100	-2.646	-12.44 to 7.153	No	ns	0.9687
50 vs. 100	-2.759	-14.07 to 8.556	No	ns	0.98
AxT
E. coli OP50 vs. 0.1	-2.147	-13.46 to 9.168	No	ns	0.9936
E. coli OP50 vs. 1	-3.777	-13.58 to 6.021	No	ns	0.8693
E. coli OP50 vs. 10	-6.259	-16.06 to 3.539	No	ns	0.4309
E. coli OP50 vs. 50	-3.027	-14.34 to 8.288	No	ns	0.97
E. coli OP50 vs. 100	-6.133	-15.93 to 3.665	No	ns	0.4542
0.1 vs. 1	-1.631	-12.95 to 9.684	No	ns	0.9983
0.1 vs. 10	-4.113	-15.43 to 7.202	No	ns	0.8951
0.1 vs. 50	-0.88	-13.53 to 11.77	No	ns	>0.9999
0.1 vs. 100	-3.987	-15.3 to 7.328	No	ns	0.9069
1 vs. 10	-2.482	-12.28 to 7.317	No	ns	0.9763
1 vs. 50	0.7507	-10.56 to 12.07	No	ns	>0.9999
1 vs. 100	-2.356	-12.15 to 7.443	No	ns	0.9812
10 vs. 50	3.233	-8.082 to 14.55	No	ns	0.9602
10 vs. 100	0.126	-9.673 to 9.925	No	ns	>0.9999
50 vs. 100	-3.107	-14.42 to 8.208	No	ns	0.9664
Ax
E. coli OP50 vs. 0.1	4.893	-6.422 to 16.21	No	ns	0.8042
E. coli OP50 vs. 1	26.54	16.74 to 36.33	Yes	****	<0.0001
E. coli OP50 vs. 10	42.94	33.14 to 52.73	Yes	****	<0.0001
E. coli OP50 vs. 50	38.34	27.03 to 49.66	Yes	****	<0.0001
E. coli OP50 vs. 100	55.62	45.82 to 65.41	Yes	****	<0.0001
0.1 vs. 1	21.64	10.33 to 32.96	Yes	****	<0.0001
0.1 vs. 10	38.04	26.73 to 49.36	Yes	****	<0.0001
0.1 vs. 50	33.45	20.8 to 46.1	Yes	****	<0.0001
0.1 vs. 100	50.72	39.41 to 62.04	Yes	****	<0.0001
1 vs. 10	16.4	6.601 to 26.2	Yes	****	<0.0001
1 vs. 50	11.81	0.492 to 23.12	Yes	*	0.0357
1 vs. 100	29.08	19.28 to 38.88	Yes	****	<0.0001
10 vs. 50	-4.593	-15.91 to 6.721	No	ns	0.8425
10 vs. 100	12.68	2.881 to 22.48	Yes	**	0.004
50 vs. 100	17.27	5.959 to 28.59	Yes	***	0.0004
Figure 2C
One-way ANOVA
ANOVA table	SS	DF	MS	F (DFn, DFd)	P value
Treatment (between columns)	4564	5	912.8	F (5, 20) = 35.85	P<0.0001
Residual (within columns)	509.3	20	25.46
Total	5073	25
post-hoc test
Sidak's multiple comparisons test		Mean Diff.	95% CI of diff.	Significant?	Summary	Adjusted P Value
E. coli OP50 vs. 0.1	0.2907	-10.16 to 10.74	No	ns	>0.9999
E. coli OP50 vs. 1	-12.52	-21.57 to -3.471	Yes	**	0.0042
E. coli OP50 vs. 10	-25.05	-34.11 to -16	Yes	****	<0.0001
E. coli OP50 vs. 50	-23.82	-34.27 to -13.36	Yes	****	<0.0001
E. coli OP50 vs. 100	-35.22	-44.27 to -26.17	Yes	****	<0.0001

## Sheet: Figure 3
Figure 3C
Two-way ANOVA
ANOVA table	SS	DF	MS	F (DFn, DFd)	P value
Interaction	603.4	7	86.2	F (7, 32) = 11.15	P<0.0001
Row Factor	1177	7	168.1	F (7, 32) = 21.74	P<0.0001
Column Factor	14331	1	14331	F (1, 32) = 1853	P<0.0001
Residual	247.5	32	7.734
post-hoc test
Tukey's multiple comparisons test		Mean Diff.	95% CI of diff.	Significant?	Summary
E. coli OP50
12 vs. 24	7.9	0.5447 to 15.26	Yes	*	0.0282
12 vs. 48	8.567	1.211 to 15.92	Yes	*	0.0135
12 vs. 72	7.833	0.478 to 15.19	Yes	*	0.0303
12 vs. 96	10.67	3.311 to 18.02	Yes	**	0.0011
12 vs. 120	12.8	5.445 to 20.16	Yes	****	<0.0001
12 vs. 144	11.7	4.345 to 19.06	Yes	***	0.0003
12 vs. 168	12.8	5.445 to 20.16	Yes	****	<0.0001
24 vs. 48	0.6667	-6.689 to 8.022	No	ns	>0.9999
24 vs. 72	-0.06667	-7.422 to 7.289	No	ns	>0.9999
24 vs. 96	2.767	-4.589 to 10.12	No	ns	0.9204
24 vs. 120	4.9	-2.455 to 12.26	No	ns	0.4022
24 vs. 144	3.8	-3.555 to 11.16	No	ns	0.7033
24 vs. 168	4.9	-2.455 to 12.26	No	ns	0.4022
48 vs. 72	-0.7333	-8.089 to 6.622	No	ns	>0.9999
48 vs. 96	2.1	-5.255 to 9.455	No	ns	0.9812
48 vs. 120	4.233	-3.122 to 11.59	No	ns	0.5835
48 vs. 144	3.133	-4.222 to 10.49	No	ns	0.8595
48 vs. 168	4.233	-3.122 to 11.59	No	ns	0.5835
72 vs. 96	2.833	-4.522 to 10.19	No	ns	0.9108
72 vs. 120	4.967	-2.389 to 12.32	No	ns	0.3854
72 vs. 144	3.867	-3.489 to 11.22	No	ns	0.6854
72 vs. 168	4.967	-2.389 to 12.32	No	ns	0.3854
96 vs. 120	2.133	-5.222 to 9.489	No	ns	0.9795
96 vs. 144	1.033	-6.322 to 8.389	No	ns	0.9998
96 vs. 168	2.133	-5.222 to 9.489	No	ns	0.9795
120 vs. 144	-1.1	-8.455 to 6.255	No	ns	0.9997
120 vs. 168	0	-7.355 to 7.355	No	ns	>0.9999
144 vs. 168	1.1	-6.255 to 8.455	No	ns	0.9997
E. coli HT115
12 vs. 24	-12.4	-19.76 to -5.045	Yes	***	0.0001
12 vs. 48	-9.967	-17.32 to -2.611	Yes	**	0.0026
12 vs. 72	-6.9	-14.26 to 0.4553	No	ns	0.0787
12 vs. 96	-2.733	-10.09 to 4.622	No	ns	0.9249
12 vs. 120	3.933	-3.422 to 11.29	No	ns	0.6672
12 vs. 144	5.967	-1.389 to 13.32	No	ns	0.1832
12 vs. 168	11.23	3.878 to 18.59	Yes	***	0.0006
24 vs. 48	2.433	-4.922 to 9.789	No	ns	0.9582
24 vs. 72	5.5	-1.855 to 12.86	No	ns	0.2653
24 vs. 96	9.667	2.311 to 17.02	Yes	**	0.0037
24 vs. 120	16.33	8.978 to 23.69	Yes	****	<0.0001
24 vs. 144	18.37	11.01 to 25.72	Yes	****	<0.0001
24 vs. 168	23.63	16.28 to 30.99	Yes	****	<0.0001
48 vs. 72	3.067	-4.289 to 10.42	No	ns	0.8721
48 vs. 96	7.233	-0.122 to 14.59	No	ns	0.0566
48 vs. 120	13.9	6.545 to 21.26	Yes	****	<0.0001
48 vs. 144	15.93	8.578 to 23.29	Yes	****	<0.0001
48 vs. 168	21.2	13.84 to 28.56	Yes	****	<0.0001
72 vs. 96	4.167	-3.189 to 11.52	No	ns	0.6023
72 vs. 120	10.83	3.478 to 18.19	Yes	***	0.0009
72 vs. 144	12.87	5.511 to 20.22	Yes	****	<0.0001
72 vs. 168	18.13	10.78 to 25.49	Yes	****	<0.0001
96 vs. 120	6.667	-0.6886 to 14.02	No	ns	0.0984
96 vs. 144	8.7	1.345 to 16.06	Yes	*	0.0116
96 vs. 168	13.97	6.611 to 21.32	Yes	****	<0.0001
120 vs. 144	2.033	-5.322 to 9.389	No	ns	0.9844
120 vs. 168	7.3	-0.0553 to 14.66	No	ns	0.0529
144 vs. 168	5.267	-2.089 to 12.62	No	ns	0.3145
Figure 3E
Two-way ANOVA
ANOVA table	SS	DF	MS	F (DFn, DFd)	P value
Interaction	973.4	7	139.1	F (7, 16) = 7.265	P=0.0005
Row Factor	7380	7	1054	F (7, 16) = 39.83	P<0.0001
Time	8456	1	8456	F (1, 16) = 441.8	P<0.0001
Subjects (matching)	423.5	16	26.47	F (16, 16) = 1.383	P=0.2622
Residual	306.3	16	19.14
post-hoc test
Sidak's multiple comparisons test		Mean Diff.	95% CI of diff.	Significant?	Summary	Adjusted P Value
E. coli OP50 - E. coli HT115
12	-10.27	-21.47 to 0.9327	No	ns	0.0848
24	-18.53	-29.73 to -7.334	Yes	***	0.0007
48	-29.87	-41.07 to -18.67	Yes	****	<0.0001
72	-23.4	-34.6 to -12.2	Yes	****	<0.0001
96	-24.97	-36.17 to -13.77	Yes	****	<0.0001
120	-29.77	-40.97 to -18.57	Yes	****	<0.0001
144	-33.7	-44.9 to -22.5	Yes	****	<0.0001
168	-41.87	-53.07 to -30.67	Yes	****	<0.0001
Figure 3F
Two-way ANOVA
ANOVA table	SS	DF	MS	F (DFn, DFd)	P value
Interaction	208.2	8	26.03	F (8, 18) = 1.349	P=0.2826
Row Factor	4373	8	546.6	F (8, 18) = 54.39	P<0.0001
Time	8389	1	8389	F (1, 18) = 434.9	P<0.0001
Subjects (matching)	180.9	18	10.05	F (18, 18) = 0.5211	P=0.9118
Residual	347.2	18	19.29
post-hoc test
Sidak's multiple comparisons test		Mean Diff.	95% CI of diff.	Significant?	Summary	Adjusted P Value
E. coli OP50 - E. coli HT115
0	-23.4	-34.65 to -12.15	Yes	****	<0.0001
12	-24.78	-36.03 to -13.53	Yes	****	<0.0001
24	-25.26	-36.51 to -14	Yes	****	<0.0001
48	-21.05	-32.3 to -9.793	Yes	***	0.0001
72	-28.43	-39.69 to -17.18	Yes	****	<0.0001
96	-31.22	-42.47 to -19.97	Yes	****	<0.0001
120	-26.5	-37.75 to -15.25	Yes	****	<0.0001
144	-16.96	-28.21 to -5.702	Yes	**	0.0015
168	-26.76	-38.01 to -15.5	Yes	****	<0.0001
Figure 3G
Two-way ANOVA
ANOVA table	SS	DF	MS	F (DFn, DFd)	P value
Interaction	368	8	46	F (8, 18) = 5.135	P=0.0019
Row Factor	3179	8	397.4	F (8, 18) = 28.87	P<0.0001
Time	1754	1	1754	F (1, 18) = 195.9	P<0.0001
Subjects (matching)	247.7	18	13.76	F (18, 18) = 1.537	P=0.1853
Residual	161.2	18	8.957
post-hoc test
Sidak's multiple comparisons test		Mean Diff.	95% CI of diff.	Significant?	Summary	Adjusted P Value
E. coli OP50 - E. coli HT115
0	-7.667	-15.34 to 0.002198	No	ns	0.0501
12	-22.33	-30 to -14.66	Yes	****	<0.0001
24	-7.367	-15.04 to 0.3022	No	ns	0.065
48	-10.93	-18.6 to -3.264	Yes	**	0.0026
72	-15.13	-22.8 to -7.464	Yes	****	<0.0001
96	-16	-23.67 to -8.331	Yes	****	<0.0001
120	-9.533	-17.2 to -1.864	Yes	**	0.0094
144	-9.533	-17.2 to -1.864	Yes	**	0.0094
168	-4.1	-11.77 to 3.569	No	ns	0.652
Figure 3H
Two-way ANOVA
ANOVA table	SS	DF	MS	F (DFn, DFd)	P value
Interaction	25.37	6	4.228	F (6, 24) = 111.1	P<0.0001
Row Factor	24.8	2	12.4	F (2, 24) = 325.8	P<0.0001
Column Factor	89.45	3	29.82	F (3, 24) = 783.5	P<0.0001
Residual	0.9133	24	0.03806
post-hoc test
Tukey's multiple comparisons test		Mean Diff.	95% CI of diff.	Significant?	Summary	Adjusted P Value
24
OP50 anterior vs. OP50 posterior	0.9	0.4606 to 1.339	Yes	****	<0.0001
OP50 anterior vs. HT115 anterior	0	-0.4394 to 0.4394	No	ns	>0.9999
OP50 anterior vs. HT115 posterior	0.6333	0.1939 to 1.073	Yes	**	0.0029
OP50 posterior vs. HT115 anterior	-0.9	-1.339 to -0.4606	Yes	****	<0.0001
OP50 posterior vs. HT115 posterior	-0.2667	-0.7061 to 0.1727	No	ns	0.3586
HT115 anterior vs. HT115 posterior	0.6333	0.1939 to 1.073	Yes	**	0.0029
48
OP50 anterior vs. OP50 posterior	4.633	4.194 to 5.073	Yes	****	<0.0001
OP50 anterior vs. HT115 anterior	0	-0.4394 to 0.4394	No	ns	>0.9999
OP50 anterior vs. HT115 posterior	3.567	3.127 to 4.006	Yes	****	<0.0001
OP50 posterior vs. HT115 anterior	-4.633	-5.073 to -4.194	Yes	****	<0.0001
OP50 posterior vs. HT115 posterior	-1.067	-1.506 to -0.6273	Yes	****	<0.0001
HT115 anterior vs. HT115 posterior	3.567	3.127 to 4.006	Yes	****	<0.0001
72
OP50 anterior vs. OP50 posterior	4.933	4.494 to 5.373	Yes	****	<0.0001
OP50 anterior vs. HT115 anterior	0	-0.4394 to 0.4394	No	ns	>0.9999
OP50 anterior vs. HT115 posterior	3.967	3.527 to 4.406	Yes	****	<0.0001
OP50 posterior vs. HT115 anterior	-4.933	-5.373 to -4.494	Yes	****	<0.0001
OP50 posterior vs. HT115 posterior	-0.9667	-1.406 to -0.5273	Yes	****	<0.0001
HT115 anterior vs. HT115 posterior	3.967	3.527 to 4.406	Yes	****	<0.0001

## Sheet: Figure 4
Figure 4A
Two-way ANOVA
ANOVA table	SS	DF	MS	F (DFn, DFd)	P value
Interaction	1535	9	170.6	F (9, 24) = 48.69	P < 0.0001
Time	1761	3	586.9	F (3, 24) = 167.5	P < 0.0001
Column Factor	3374	3	1125	F (3, 8) = 415.0	P < 0.0001
Subjects (matching)	21.68	8	2.71	F (8, 24) = 0.7737	P = 0.6292
Residual	84.07	24	3.503
post-hoc test
Tukey's multiple comparisons test		Mean Diff.	95% CI of diff.	Significant?	Summary	Adjusted P Value
12
priming HT115 for 6 hrs vs. E. coli OP50		3.967	-0.05476 to 7.988	No	ns	0.0543
priming HT115 for 6 hrs vs. priming HT115 for 12 hrs		2	-2.021 to 6.021	No	ns	0.5405
priming HT115 for 6 hrs vs. E. coli HT115		0.6333	-3.388 to 4.655	No	ns	0.9735
E. coli OP50 vs. priming HT115 for 12 hrs		-1.967	-5.988 to 2.055	No	ns	0.5543
E. coli OP50 vs. E. coli HT115		-3.333	-7.355 to 0.6881	No	ns	0.1327
priming HT115 for 12 hrs vs. E. coli HT115		-1.367	-5.388 to 2.655	No	ns	0.794
24
priming HT115 for 6 hrs vs. E. coli OP50		7.967	3.945 to 11.99	Yes	****	< 0.0001
priming HT115 for 6 hrs vs. priming HT115 for 12 hrs		-1.233	-5.255 to 2.788	No	ns	0.8394
priming HT115 for 6 hrs vs. E. coli HT115		-9.867	-13.89 to -5.845	Yes	****	< 0.0001
E. coli OP50 vs. priming HT115 for 12 hrs		-9.2	-13.22 to -5.179	Yes	****	< 0.0001
E. coli OP50 vs. E. coli HT115		-17.83	-21.85 to -13.81	Yes	****	< 0.0001
priming HT115 for 12 hrs vs. E. coli HT115		-8.633	-12.65 to -4.612	Yes	****	< 0.0001
48
priming HT115 for 6 hrs vs. E. coli OP50		14.4	10.38 to 18.42	Yes	****	< 0.0001
priming HT115 for 6 hrs vs. priming HT115 for 12 hrs		-5.367	-9.388 to -1.345	Yes	**	0.0053
priming HT115 for 6 hrs vs. E. coli HT115		-15.07	-19.09 to -11.05	Yes	****	< 0.0001
E. coli OP50 vs. priming HT115 for 12 hrs		-19.77	-23.79 to -15.75	Yes	****	< 0.0001
E. coli OP50 vs. E. coli HT115		-29.47	-33.49 to -25.45	Yes	****	< 0.0001
priming HT115 for 12 hrs vs. E. coli HT115		-9.7	-13.72 to -5.679	Yes	****	< 0.0001
72
priming HT115 for 6 hrs vs. E. coli OP50		10.63	6.612 to 14.65	Yes	****	< 0.0001
priming HT115 for 6 hrs vs. priming HT115 for 12 hrs		-8.733	-12.75 to -4.712	Yes	****	< 0.0001
priming HT115 for 6 hrs vs. E. coli HT115		-32.53	-36.55 to -28.51	Yes	****	< 0.0001
E. coli OP50 vs. priming HT115 for 12 hrs		-19.37	-23.39 to -15.35	Yes	****	< 0.0001
E. coli OP50 vs. E. coli HT115		-43.17	-47.19 to -39.15	Yes	****	< 0.0001
priming HT115 for 12 hrs vs. E. coli HT115		-23.8	-27.82 to -19.78	Yes	****	< 0.0001
Figure 4B
Two-way ANOVA
ANOVA table	SS	DF	MS	F (DFn, DFd)	P value
Interaction	2407	9	267.4	F (9, 24) = 95.31	P < 0.0001
Time	3049	3	1016	F (3, 24) = 362.2	P < 0.0001
Column Factor	4237	3	1412	F (3, 8) = 728.0	P < 0.0001
Subjects (matching)	15.52	8	1.94	F (8, 24) = 0.6915	P = 0.6952
Residual	67.33	24	2.806
post-hoc test
Tukey's multiple comparisons test		Mean Diff.	95% CI of diff.	Significant?	Summary	Adjusted P Value
12
priming OP50 for 6 hrs vs. E. coli OP50		-0.3333	-3.893 to 3.226	No	ns	0.9942
priming OP50 for 6 hrs vs. priming OP50 for 12 hrs		-0.3667	-3.926 to 3.193	No	ns	0.9923
priming OP50 for 6 hrs vs. E. coli HT115		-0.8333	-4.393 to 2.726	No	ns	0.9202
E. coli OP50 vs. priming OP50 for 12 hrs		-0.03333	-3.593 to 3.526	No	ns	> 0.9999
E. coli OP50 vs. E. coli HT115		-0.5	-4.060 to 3.060	No	ns	0.9809
priming OP50 for 12 hrs vs. E. coli HT115		-0.4667	-4.026 to 3.093	No	ns	0.9844
24
priming OP50 for 6 hrs vs. E. coli OP50		0.4333	-3.126 to 3.993	No	ns	0.9874
priming OP50 for 6 hrs vs. priming OP50 for 12 hrs		0.4333	-3.126 to 3.993	No	ns	0.9874
priming OP50 for 6 hrs vs. E. coli HT115		-14.97	-18.53 to -11.41	Yes	****	< 0.0001
E. coli OP50 vs. priming OP50 for 12 hrs		-3.974e-08	-3.560 to 3.560	No	ns	> 0.9999
E. coli OP50 vs. E. coli HT115		-15.4	-18.96 to -11.84	Yes	****	< 0.0001
priming OP50 for 12 hrs vs. E. coli HT115		-15.4	-18.96 to -11.84	Yes	****	< 0.0001
48
priming OP50 for 6 hrs vs. E. coli OP50		23.33	19.77 to 26.89	Yes	****	< 0.0001
priming OP50 for 6 hrs vs. priming OP50 for 12 hrs		19.1	15.54 to 22.66	Yes	****	< 0.0001
priming OP50 for 6 hrs vs. E. coli HT115		-12.73	-16.29 to -9.174	Yes	****	< 0.0001
E. coli OP50 vs. priming OP50 for 12 hrs		-4.233	-7.793 to -0.6737	Yes	*	0.0147
E. coli OP50 vs. E. coli HT115		-36.07	-39.63 to -32.51	Yes	****	< 0.0001
priming OP50 for 12 hrs vs. E. coli HT115		-31.83	-35.39 to -28.27	Yes	****	< 0.0001
72
priming OP50 for 6 hrs vs. E. coli OP50		26.47	22.91 to 30.03	Yes	****	< 0.0001
priming OP50 for 6 hrs vs. priming OP50 for 12 hrs		22.7	19.14 to 26.26	Yes	****	< 0.0001
priming OP50 for 6 hrs vs. E. coli HT115		-15.83	-19.39 to -12.27	Yes	****	< 0.0001
E. coli OP50 vs. priming OP50 for 12 hrs		-3.767	-7.326 to -0.2071	Yes	*	0.0348
E. coli OP50 vs. E. coli HT115		-42.3	-45.86 to -38.74	Yes	****	< 0.0001
priming OP50 for 12 hrs vs. E. coli HT115		-38.53	-42.09 to -34.97	Yes	****	< 0.0001
Figure 4C
Two-way ANOVA
ANOVA table	SS	DF	MS	F (DFn, DFd)	P value
Time x Column Factor	3272	9	363.6	F (9, 24) = 19,93	P<0,0001
Time	7006	3	2335	F (3, 24) = 128,0	P<0,0001
Column Factor	6943	3	2314	F (3, 8) = 72,12	P<0,0001
Subject	256.7	8	32.09	F (8, 24) = 1,759	P=0,1358
Residual	437.9	24	18.24
post-hoc test
Tukey's multiple comparisons test		Mean Diff,	95,00% CI of diff,	Significant?	Summary
P0 OP50 → F1 HT115
0 vs. 24		-16.17	-25,79 to -6,549	Yes	***
0 vs. 48		-45.18	-54,80 to -35,56	Yes	****
0 vs. 72		-49.51	-59,13 to -39,89	Yes	****
24 vs. 48		-29.01	-38,63 to -19,39	Yes	****
24 vs. 72		-33.34	-42,96 to -23,72	Yes	****
48 vs. 72		-4.33	-13,95 to 5,291	No	ns
P0 HT115 → F1 HT115
0 vs. 24		-20.4	-30,02 to -10,78	Yes	****
0 vs. 48		-45.08	-54,70 to -35,46	Yes	****
0 vs. 72		-49.92	-59,54 to -40,30	Yes	****
24 vs. 48		-24.67	-34,30 to -15,05	Yes	****
24 vs. 72		-29.52	-39,14 to -19,90	Yes	****
48 vs. 72		-4.843	-14,46 to 4,778	No	ns
P0 OP50 → F1 OP50
0 vs. 24		0	-9,621 to 9,621	No	ns
0 vs. 48		-5.714	-15,34 to 3,907	No	ns
0 vs. 72		-7.816	-17,44 to 1,805	No	ns
24 vs. 48		-5.714	-15,34 to 3,907	No	ns
24 vs. 72		-7.816	-17,44 to 1,805	No	ns
48 vs. 72		-2.102	-11,72 to 7,519	No	ns
P0 HT115 → F1 OP50
0 vs. 24		-1.333	-10,95 to 8,287	No	ns
0 vs. 48		-8.228	-17,85 to 1,393	No	ns
0 vs. 72		-11.11	-20,73 to -1,490	Yes	*
24 vs. 48		-6.894	-16,52 to 2,727	No	ns
24 vs. 72		-9.778	-19,40 to -0,1569	Yes	*
48 vs. 72		-2.884	-12,50 to 6,737	No	ns

## Sheet: Figure 6
Figure 6A
One-way ANOVA
ANOVA table	SS	DF	MS	F (DFn, DFd)	P value
Treatment (between columns)	28581	3	9527	F (3, 14) = 61.38	P<0.0001
Residual (within columns)	2173	14	155.2
Total	30754	17
post-hoc test
Dunnett's multiple comparisons test	Mean Diff.	95% CI of diff.	Significant?	Summary	Adjusted P Value
E. coli HT115 vs. E. coli OP50	42.3	21.57 to 63.03	Yes	***	0.0003
E. coli HT115 vs. HT115 Gad	37.76	17.03 to 58.49	Yes	***	0.0008
E. coli HT115 vs. OP50-pGgadA +GLU +IPTG	-69.62	-93.56 to -45.69	Yes	****	0.0001
Figure 6B
One-way ANOVA
ANOVA table	SS	DF	MS	F (DFn, DFd)	P value
Treatment (between columns)	1695	3	565.1	F (3, 14) = 8.312	P=0.0020
Residual (within columns)	951.8	14	67.98
Total	2647	17
post-hoc test
Sidak's multiple comparisons test	Mean Diff.	95% CI of diff.	Significant?	Summary	Adjusted P Value
E. coliHT115 vs. Gad	28.74	13.4 to 44.08	Yes	***	0.0006
E. coliHT115 vs. Gad + pGadA	5.929	-7.206 to 19.06	No	ns	0.5151
E. coliHT115 vs. Gad + GABA	8.703	-5.299 to 22.7	No	ns	0.2785
Figure 6C
One-way ANOVA
ANOVA table	SS	DF	MS	F (DFn, DFd)	P value
Treatment (between columns)	576.1	3	192	F (3, 11) = 11.51	P=0.0010
Residual (within columns)	183.5	11	16.68
Total	759.6	14
post-hoc test
Dunnett's multiple comparisons test	Mean Diff.	95.00% CI of diff.	Significant?	Summary	Adjusted P Value
E. coli OP50 vs. pGadA	1.488	-6.989 to 9.964	No	ns	0.9323
E. coli OP50 vs. pGadA + GLU	-11.15	-19 to -3.302	Yes	**	0.007
E. coli OP50 vs. UV + GABA	-12.28	-20.13 to -4.435	Yes	**	0.0036

## Sheet: Figure 7
Figure 7G
One-way ANOVA
ANOVA table	SS	DF	MS	F (DFn, DFd)	P value
Treatment (between columns)	1170	2	584.8	F (2, 7) = 29.52	P=0.0004
Residual (within columns)	138.7	7	19.81
Total	1308	9
post-hoc test
Dunnett's multiple comparisons test	Mean Diff.	95.00% CI of diff.	Significant?	Summary	Adjusted P Value
E. coli HT115 vs. E. coli OP50	25.94	16.59 to 35.3	Yes	***	0.0002
E. coli HT115 vs. E. coli OP50+Lactate	8.393	-0.9614 to 17.75	No	ns	0.0747

## Sheet: Figure 8
Figure 8A
One-way ANOVA
ANOVA table	SS	DF	MS	F (DFn, DFd)	P value
Treatment (between columns)	32334	10	3233	F (10, 146) = 12.99	P<0.0001
Residual (within columns)	36342	146	248.9
Total	68676	156
post-hoc test
Dunnett's multiple comparisons test	Mean Diff.	95.00% CI of diff.	Significant?	Summary	Adjusted P Value
E. coli HT115 vs. E. coli OP50	38.29	23.82 to 52.76	Yes	****	0.0001
E. coli HT115 vs. E. coli B	41.9	17.91 to 65.89	Yes	****	0.0001
E. coli HT115 vs. E. coli K-12	7.98	-16.01 to 31.97	No	ns	0.9546
E. coli HT115 vs. C.testosteroni	31.88	16.97 to 46.79	Yes	****	0.0001
E. coli HT115 vs. C.aquatica	36.64	20.46 to 52.81	Yes	****	0.0001
E. coli HT115 vs. B.megaterium	43.63	29.16 to 58.1	Yes	****	0.0001
E. coli HT115 vs. P. aeruginosa PAO1	18.96	4.052 to 33.88	Yes	**	0.0054
E. coli HT115 vs. P. kiredjianiae	48.3	33.84 to 62.77	Yes	****	0.0001
E. coli HT115 vs. S. humi	25.19	10.02 to 40.37	Yes	***	0.0001
E. coli HT115 vs. B. pumilus	32.96	18.49 to 47.43	Yes	****	0.0001
Figure 8B
One-way ANOVA
ANOVA table	SS	DF	MS	F (DFn, DFd)	P value
Treatment (between columns)	621796	11	56527	F (11, 24) = 64.07	P<0.0001
Residual (within columns)	21173	24	882.2
Total	642969	35
post-hoc test
Tukey's multiple comparisons test	Mean Diff.	95.00% CI of diff.	Significant?	Summary	Adjusted P Value
E. coli HT115 vs. E. coli OP50	413.3	325.8 to 500.7	Yes	****	<0.0001	b
E. coli HT115 vs. HT115 gadA - gadB	415.6	328.1 to 503	Yes	****	<0.0001	b
E. coli HT115 vs. E. coli B	427.3	339.8 to 514.7	Yes	****	<0.0001	b
E. coli HT115 vs. E. coli K-12	376.6	289.2 to 464	Yes	****	<0.0001	b
E. coli HT115 vs. C.testosteroni	390.8	303.3 to 478.2	Yes	****	<0.0001	b
E. coli HT115 vs. C.aquatica	357.3	269.9 to 444.8	Yes	****	<0.0001	b
E. coli HT115 vs. B.megaterium	325.1	237.6 to 412.5	Yes	****	<0.0001	b
E. coli HT115 vs. P. aeruginosa PAO1	92.59	5.144 to 180	Yes	*	0.0314	c
E. coli HT115 vs. P. kiredjianiae	390.2	302.7 to 477.6	Yes	****	<0.0001	b
E. coli HT115 vs. S. humi	337.8	250.4 to 425.3	Yes	****	<0.0001	b
E. coli HT115 vs. B. pumilus	221.8	134.4 to 309.2	Yes	****	<0.0001
E. coli OP50 vs. HT115 gadA - gadB	2.26	-85.18 to 89.7	No	ns	>0.9999
E. coli OP50 vs. E. coli B	13.96	-73.48 to 101.4	No	ns	>0.9999
E. coli OP50 vs. E. coli K-12	-36.69	-124.1 to 50.75	No	ns	0.9225
E. coli OP50 vs. C.testosteroni	-22.52	-110 to 64.92	No	ns	0.998
E. coli OP50 vs. C.aquatica	-55.95	-143.4 to 31.49	No	ns	0.4978
E. coli OP50 vs. B.megaterium	-88.24	-175.7 to -0.7922	Yes	*	0.0466	e
E. coli OP50 vs. P. aeruginosa PAO1	-320.7	-408.1 to -233.3	Yes	****	<0.0001
E. coli OP50 vs. P. kiredjianiae	-23.13	-110.6 to 64.31	No	ns	0.9974
E. coli OP50 vs. S. humi	-75.46	-162.9 to 11.99	No	ns	0.1371
E. coli OP50 vs. B. pumilus	-191.5	-278.9 to -104	Yes	****	<0.0001	d
HT115 gadA - gadB vs. E. coli B	11.7	-75.74 to 99.14	No	ns	>0.9999
HT115 gadA - gadB vs. E. coli K-12	-38.95	-126.4 to 48.49	No	ns	0.8905
HT115 gadA - gadB vs. C.testosteroni	-24.78	-112.2 to 62.66	No	ns	0.9954
HT115 gadA - gadB vs. C.aquatica	-58.21	-145.7 to 29.23	No	ns	0.4418
HT115 gadA - gadB vs. B.megaterium	-90.5	-177.9 to -3.052	Yes	*	0.038
HT115 gadA - gadB vs. P. aeruginosa PAO1	-323	-410.4 to -235.5	Yes	****	<0.0001
HT115 gadA - gadB vs. P. kiredjianiae	-25.39	-112.8 to 62.05	No	ns	0.9944
HT115 gadA - gadB vs. S. humi	-77.72	-165.2 to 9.725	No	ns	0.1145
HT115 gadA - gadB vs. B. pumilus	-193.8	-281.2 to -106.3	Yes	****	<0.0001
E. coli B vs. E. coli K-12	-50.66	-138.1 to 36.79	No	ns	0.6344
E. coli B vs. C.testosteroni	-36.48	-123.9 to 50.96	No	ns	0.9252
E. coli B vs. C.aquatica	-69.91	-157.4 to 17.53	No	ns	0.2086
E. coli B vs. B.megaterium	-102.2	-189.6 to -14.75	Yes	*	0.0127
E. coli B vs. P. aeruginosa PAO1	-334.7	-422.1 to -247.2	Yes	****	<0.0001
E. coli B vs. P. kiredjianiae	-37.1	-124.5 to 50.35	No	ns	0.9174
E. coli B vs. S. humi	-89.42	-176.9 to -1.977	Yes	*	0.0419
E. coli B vs. B. pumilus	-205.5	-292.9 to -118	Yes	****	<0.0001
E. coli K-12 vs. C.testosteroni	14.18	-73.27 to 101.6	No	ns	>0.9999
E. coli K-12 vs. C.aquatica	-19.26	-106.7 to 68.19	No	ns	0.9995
E. coli K-12 vs. B.megaterium	-51.54	-139 to 35.9	No	ns	0.6116
E. coli K-12 vs. P. aeruginosa PAO1	-284	-371.5 to -196.6	Yes	****	<0.0001
E. coli K-12 vs. P. kiredjianiae	13.56	-73.88 to 101	No	ns	>0.9999
E. coli K-12 vs. S. humi	-38.76	-126.2 to 48.68	No	ns	0.8935
E. coli K-12 vs. B. pumilus	-154.8	-242.2 to -67.35	Yes	****	<0.0001
C.testosteroni vs. C.aquatica	-33.43	-120.9 to 54.01	No	ns	0.957
C.testosteroni vs. B.megaterium	-65.72	-153.2 to 21.73	No	ns	0.2795
C.testosteroni vs. P. aeruginosa PAO1	-298.2	-385.6 to -210.7	Yes	****	<0.0001
C.testosteroni vs. P. kiredjianiae	-0.6144	-88.06 to 86.83	No	ns	>0.9999
C.testosteroni vs. S. humi	-52.94	-140.4 to 34.5	No	ns	0.5752
C.testosteroni vs. B. pumilus	-169	-256.4 to -81.53	Yes	****	<0.0001
C.aquatica vs. B.megaterium	-32.28	-119.7 to 55.16	No	ns	0.966
C.aquatica vs. P. aeruginosa PAO1	-264.8	-352.2 to -177.3	Yes	****	<0.0001
C.aquatica vs. P. kiredjianiae	32.82	-54.63 to 120.3	No	ns	0.962
C.aquatica vs. S. humi	-19.51	-107 to 67.94	No	ns	0.9994
C.aquatica vs. B. pumilus	-135.5	-223 to -48.1	Yes	***	0.0005
B.megaterium vs. P. aeruginosa PAO1	-232.5	-319.9 to -145	Yes	****	<0.0001
B.megaterium vs. P. kiredjianiae	65.1	-22.34 to 152.5	No	ns	0.2911
B.megaterium vs. S. humi	12.78	-74.67 to 100.2	No	ns	>0.9999
B.megaterium vs. B. pumilus	-103.3	-190.7 to -15.81	Yes	*	0.0115
P. aeruginosa PAO1 vs. P. kiredjianiae	297.6	210.1 to 385	Yes	****	<0.0001
P. aeruginosa PAO1 vs. S. humi	245.2	157.8 to 332.7	Yes	****	<0.0001
P. aeruginosa PAO1 vs. B. pumilus	129.2	41.77 to 216.7	Yes	***	0.0009
P. kiredjianiae vs. S. humi	-52.32	-139.8 to 35.12	No	ns	0.5912
P. kiredjianiae vs. B. pumilus	-168.4	-255.8 to -80.91	Yes	****	<0.0001
S. humi vs. B. pumilus	-116	-203.5 to -28.59	Yes	**	0.0033
Figure 8C
Pearson r	% AxWt vs. [GABA] uM	% AxWt vs. GAD Activity (% from HT115)
r	0.8822	0.6968
95% confidence interval	0.6244 to 0.9667	0.2047 to 0.9077
R squared	0.7782	0.4855
P value
P (one-tailed)	<0.0001	0.0059
P value summary	****	**
Significant? (alpha = 0.05)	Yes	Yes
Number of XY Pairs	12	12

## Sheet: Figure 9
Figure 9A
One-way ANOVA
ANOVA table	SS	DF	MS	F (DFn, DFd)	P value
Treatment (between columns)	851.7	5	170.3	F (5, 22) = 3.15	P=0.0271
Residual (within columns)	1190	22	54.07
Total	2041	27
post-hoc test
Dunnett's multiple comparisons test	Mean Diff.	95.00% CI of diff.	Significant?	Summary	Adjusted P Value
control vs. gab-1	18.73	4.156 to 33.3	Yes	**	0.0089
control vs. lgc-37	18.61	4.036 to 33.18	Yes	**	0.0094
control vs. snf-5	16.23	1.656 to 30.8	Yes	*	0.0257
control vs. unc-47	16.75	2.176 to 31.32	Yes	*	0.0207
control vs. unc-49	13.01	-1.564 to 27.58	No	ns	0.0908
Figure 9B
One-way ANOVA
ANOVA table	SS	DF	MS	F (DFn, DFd)	P value
Treatment (between columns)	478.8	5	95.76	F (5, 24) = 0.7128	P=0.6198
Residual (within columns)	3224	24	134.3
Total	3703	29
post-hoc test
Dunnett's multiple comparisons test	Mean Diff.	95.00% CI of diff.	Significant?	Summary	Adjusted P Value
control vs. gab-1	9.383	-12.71 to 31.47	No	ns	0.6777
control vs. lgc-37	8.333	-14.48 to 31.15	No	ns	0.7841
control vs. snf-5	9.413	-13.4 to 32.23	No	ns	0.7002
control vs. unc-47	8.113	-14.7 to 30.93	No	ns	0.8002
control vs. unc-49	0.2833	-21.81 to 22.37	No	ns	0.9999

## Sheet: Figure 10
Figure 10A
Two-way ANOVA
ANOVA table	SS	DF	MS	F (DFn, DFd)	P value
Interaction	528.2	8	66.02	F (8, 36) = 2.513	P=0.0278
Row Factor	4888	8	611	F (8, 36) = 23.26	P<0.0001
Column Factor	33.98	1	33.98	F (1, 36) = 1.294	P=0.2629
Residual	945.8	36	26.27
post-hoc test
Sidak's multiple comparisons test		Mean Diff.	95.00% CI of diff.	Significant?	Summary	Adjusted P Value
mec-4d - daf-2, mec-4d
0		7.732	-4.577 to 20.04	No	ns	0.494
12		-0.4877	-12.8 to 11.82	No	ns	>0.9999
24		-5.011	-17.32 to 7.298	No	ns	0.9144
48		-0.321	-12.63 to 11.99	No	ns	>0.9999
72		6.335	-5.975 to 18.64	No	ns	0.7396
96		-1.512	-13.82 to 10.8	No	ns	>0.9999
120		-1.867	-14.18 to 10.44	No	ns	>0.9999
144		-5.278	-17.59 to 7.032	No	ns	0.8873
168		14.69	2.38 to 27	Yes	*	0.011
Figure 10B
Two-way ANOVA
ANOVA table	SS	DF	MS	F (DFn, DFd)	P value
Interaction	828.3	8	103.5	F (8, 36) = 8.179	P<0.0001
Row Factor	2877	8	359.7	F (8, 36) = 28.41	P<0.0001
Column Factor	28.46	1	28.46	F (1, 36) = 2.248	P=0.1425
Residual	455.7	36	12.66
post-hoc test
Sidak's multiple comparisons test	Mean Diff.	95.00% CI of diff.	Significant?	Summary	Adjusted P Value
0	-0.2333	-8.778 to 8.311	No	ns	>0.9999
12	21.37	12.82 to 29.91	Yes	****	<0.0001
24	-8.133	-16.68 to 0.4115	No	ns	0.0712
48	4.233	-4.311 to 12.78	No	ns	0.7774
72	-3.833	-12.38 to 4.711	No	ns	0.8586
96	0.1	-8.445 to 8.645	No	ns	>0.9999
120	-0.8	-9.345 to 7.745	No	ns	>0.9999
144	-2.567	-11.11 to 5.978	No	ns	0.987
168	2.933	-5.611 to 11.48	No	ns	0.9687
Figure 10C
Two-way ANOVA
ANOVA table	SS	DF	MS	F (DFn, DFd)	P value
Interaction	1114	7	159.1	F (7, 16) = 13.94	P<0.0001
Row Factor	4611	7	658.7	F (7, 16) = 101.5	P<0.0001
Time	181.7	1	181.7	F (1, 16) = 15.92	P=0.0011
Subjects (matching)	103.9	16	6.491	F (16, 16) = 0.5686	P=0.8653
Residual	182.6	16	11.41
post-hoc test
Sidak's multiple comparisons test	Mean Diff.	95.00% CI of diff.	Significant?	Summary	Adjusted P Value
mec-4d - daf-2, mec-4d
12	-28.94	-37.59 to -20.3	Yes	****	<0.0001
24	1.979	-6.67 to 10.63	No	ns	0.9949
48	-0.7333	-9.382 to 7.915	No	ns	>0.9999
72	1.466	-7.183 to 10.11	No	ns	0.9994
96	-0.3667	-9.015 to 8.282	No	ns	>0.9999
120	-4.133	-12.78 to 4.515	No	ns	0.7364
144	0.7789	-7.87 to 9.428	No	ns	>0.9999
168	-1.177	-9.825 to 7.472	No	ns	0.9999
Figure 10D
One-way ANOVA
ANOVA table	SS	DF	MS	F (DFn, DFd)	P value
Treatment (between columns)	11554	14	825.3	F (14, 1310) = 24.68	P<0.0001
Residual (within columns)	43813	1310	33.45
Total	55368	1324
post-hoc test
Sidak's multiple comparisons test	Mean Diff.	95.00% CI of diff.	Significant?	Summary	Adjusted P Value
HT115 vs. Gad	-0.2153	-3.168 to 2.737	No	ns	>0.9999
HT115 vs. OP50	2.48	0.3009 to 4.659	Yes	*	0.0137
OP50 vs. GABA	-2.231	-4.434 to -0.02864	Yes	*	0.0446
OP50 vs. Lactate	-1.314	-3.655 to 1.028	No	ns	0.7482
HT115 vs. Gad	3.197	0.7175 to 5.676	Yes	**	0.0028
HT115 vs. OP50	7.728	5.419 to 10.04	Yes	****	<0.0001
OP50 vs. GABA	-0.3359	-2.62 to 1.948	No	ns	>0.9999
OP50 vs. Lactate	1.359	-1.854 to 4.572	No	ns	0.9538
HT115 vs. Gad	-0.0914	-2.806 to 2.623	No	ns	>0.9999
HT115 vs. OP50	0.1814	-2.26 to 2.623	No	ns	>0.9999
OP50 vs. GABA	-0.6341	-3.387 to 2.119	No	ns	0.9998
OP50 vs. Lactate	0.06593	-2.731 to 2.863	No	ns	>0.9999
Figure 10F
Two-way ANOVA
ANOVA table	SS	DF	MS	F (DFn, DFd)	P value
Interaction	3159	9	351	F (9, 32) = 117.6	P<0.0001
Row Factor	1301	3	433.7	F (3, 32) = 145.3	P<0.0001
Column Factor	7792	3	2597	F (3, 32) = 870	P<0.0001
Residual	95.53	32	2.985
post-hoc test
Tukey's multiple comparisons test	Mean Diff.	95.00% CI of diff.	Significant?	Summary	Adjusted P Value
0
mec-4d OP50 vs. mec-4d HT115	0	-3.822 to 3.822	No	ns	>0.9999
mec-4d OP50 vs. daf-16; mec-4d OP50	0	-3.822 to 3.822	No	ns	>0.9999
mec-4d OP50 vs. daf-16; mec-4d HT115	0	-3.822 to 3.822	No	ns	>0.9999
mec-4d HT115 vs. daf-16; mec-4d OP50	0	-3.822 to 3.822	No	ns	>0.9999
mec-4d HT115 vs. daf-16; mec-4d HT115	0	-3.822 to 3.822	No	ns	>0.9999
daf-16; mec-4d OP50 vs. daf-16; mec-4d HT115	0	-3.822 to 3.822	No	ns	>0.9999
24
mec-4d OP50 vs. mec-4d HT115	-23.77	-27.59 to -19.94	Yes	****	<0.0001
mec-4d OP50 vs. daf-16; mec-4d OP50	4.9	1.078 to 8.722	Yes	**	0.0078
mec-4d OP50 vs. daf-16; mec-4d HT115	5.333	1.511 to 9.156	Yes	**	0.0034
mec-4d HT115 vs. daf-16; mec-4d OP50	28.67	24.84 to 32.49	Yes	****	<0.0001
mec-4d HT115 vs. daf-16; mec-4d HT115	29.1	25.28 to 32.92	Yes	****	<0.0001
daf-16; mec-4d OP50 vs. daf-16; mec-4d HT115	0.4333	-3.389 to 4.256	No	ns	0.9898
48
mec-4d OP50 vs. mec-4d HT115	-40.37	-44.19 to -36.54	Yes	****	<0.0001
mec-4d OP50 vs. daf-16; mec-4d OP50	2.633	-1.189 to 6.456	No	ns	0.2623
mec-4d OP50 vs. daf-16; mec-4d HT115	0.7333	-3.089 to 4.556	No	ns	0.9537
mec-4d HT115 vs. daf-16; mec-4d OP50	43	39.18 to 46.82	Yes	****	<0.0001
mec-4d HT115 vs. daf-16; mec-4d HT115	41.1	37.28 to 44.92	Yes	****	<0.0001
daf-16; mec-4d OP50 vs. daf-16; mec-4d HT115	-1.9	-5.722 to 1.922	No	ns	0.5409
72
mec-4d OP50 vs. mec-4d HT115	-47.6	-51.42 to -43.78	Yes	****	<0.0001
mec-4d OP50 vs. daf-16; mec-4d OP50	2.067	-1.756 to 5.889	No	ns	0.4698
mec-4d OP50 vs. daf-16; mec-4d HT115	1.367	-2.456 to 5.189	No	ns	0.768
mec-4d HT115 vs. daf-16; mec-4d OP50	49.67	45.84 to 53.49	Yes	****	<0.0001
mec-4d HT115 vs. daf-16; mec-4d HT115	48.97	45.14 to 52.79	Yes	****	<0.0001
daf-16; mec-4d OP50 vs. daf-16; mec-4d HT115	-0.7	-4.522 to 3.122	No	ns	0.9594
Figure 10G
Two-way ANOVA
ANOVA table	SS	DF	MS	F (DFn, DFd)	P value
Interaction	16481	9	1831	F (9, 32) = 272	P<0.0001
Row Factor	16894	3	5631	F (3, 32) = 836.5	P<0.0001
Column Factor	49172	3	16391	F (3, 32) = 2435	P<0.0001
Residual	215.4	32	6.732
post-hoc test
Tukey's multiple comparisons test	Mean Diff.	95.00% CI of diff.	Significant?	Summary	Adjusted P Value
0
mec-4d OP50 vs. mec-4d HT115	0	-5.74 to 5.74	No	ns	>0.9999
mec-4d OP50 vs. daf-16; mec-4d OP50	0	-5.74 to 5.74	No	ns	>0.9999
mec-4d OP50 vs. daf-16; mec-4d HT115	0	-5.74 to 5.74	No	ns	>0.9999
mec-4d HT115 vs. daf-16; mec-4d OP50	0	-5.74 to 5.74	No	ns	>0.9999
mec-4d HT115 vs. daf-16; mec-4d HT115	0	-5.74 to 5.74	No	ns	>0.9999
daf-16; mec-4d OP50 vs. daf-16; mec-4d HT115	0	-5.74 to 5.74	No	ns	>0.9999
24
mec-4d OP50 vs. mec-4d HT115	-25	-30.74 to -19.26	Yes	****	<0.0001
mec-4d OP50 vs. daf-16; mec-4d OP50	69.1	63.36 to 74.84	Yes	****	<0.0001
mec-4d OP50 vs. daf-16; mec-4d HT115	68.03	62.29 to 73.77	Yes	****	<0.0001
mec-4d HT115 vs. daf-16; mec-4d OP50	94.1	88.36 to 99.84	Yes	****	<0.0001
mec-4d HT115 vs. daf-16; mec-4d HT115	93.03	87.29 to 98.77	Yes	****	<0.0001
daf-16; mec-4d OP50 vs. daf-16; mec-4d HT115	-1.067	-6.807 to 4.673	No	ns	0.9577
48
mec-4d OP50 vs. mec-4d HT115	-29.1	-34.84 to -23.36	Yes	****	<0.0001
mec-4d OP50 vs. daf-16; mec-4d OP50	69.1	63.36 to 74.84	Yes	****	<0.0001
mec-4d OP50 vs. daf-16; mec-4d HT115	67.27	61.53 to 73.01	Yes	****	<0.0001
mec-4d HT115 vs. daf-16; mec-4d OP50	98.2	92.46 to 103.9	Yes	****	<0.0001
mec-4d HT115 vs. daf-16; mec-4d HT115	96.37	90.63 to 102.1	Yes	****	<0.0001
daf-16; mec-4d OP50 vs. daf-16; mec-4d HT115	-1.833	-7.573 to 3.907	No	ns	0.8225
72
mec-4d OP50 vs. mec-4d HT115	-21.67	-27.41 to -15.93	Yes	****	<0.0001
mec-4d OP50 vs. daf-16; mec-4d OP50	76.43	70.69 to 82.17	Yes	****	<0.0001
mec-4d OP50 vs. daf-16; mec-4d HT115	75.03	69.29 to 80.77	Yes	****	<0.0001
mec-4d HT115 vs. daf-16; mec-4d OP50	98.1	92.36 to 103.8	Yes	****	<0.0001
mec-4d HT115 vs. daf-16; mec-4d HT115	96.7	90.96 to 102.4	Yes	****	<0.0001
daf-16; mec-4d OP50 vs. daf-16; mec-4d HT115	-1.4	-7.14 to 4.34	No	ns	0.9109

## Sheet: S1
Supplementary S1A
Two-way ANOVA
ANOVA table	SS	DF	MS	F (DFn, DFd)	P value
Interaction	11090	27	410.7	F (27, 80) = 14.03	P < 0.0001
Row Factor	9.095e-12	9	1.011e-12	F (9, 80) = 3.453e-014	P > 0.9999
Column Factor	9989	3	3330	F (3, 80) = 113.8	P < 0.0001
Residual	2341	80	29.27
post-hoc test
Dunnett's multiple comparisons test		Mean Diff.	95% CI of diff.	Significant?	Summary	Adjusted P Value
AxW
E. coli OP50 vs. 0.4		-33.2	-45.34 to -21.06	Yes	****	< 0.0001
E. coli OP50 vs. 0.6		-33.7	-45.84 to -21.56	Yes	****	< 0.0001
E. coli OP50 vs. 0.8		-30.4	-42.54 to -18.26	Yes	****	< 0.0001
E. coli OP50 vs. 1.0		-34.77	-46.91 to -22.63	Yes	****	< 0.0001
E. coli OP50 vs. 1.2		-28.7	-40.84 to -16.56	Yes	****	< 0.0001
E. coli OP50 vs. 1.4		-38.17	-50.31 to -26.03	Yes	****	< 0.0001
E. coli OP50 vs. 1.6		-33.37	-45.51 to -21.23	Yes	****	< 0.0001
E. coli OP50 vs. 1.8		-34.37	-46.51 to -22.23	Yes	****	< 0.0001
E. coli OP50 vs. 2.0		-39.9	-52.04 to -27.76	Yes	****	< 0.0001
AxL
E. coli OP50 vs. 0.4		-13.9	-26.04 to -1.761	Yes	*	0.017
E. coli OP50 vs. 0.6		-7.933	-20.07 to 4.205	No	ns	0.3721
E. coli OP50 vs. 0.8		-11.33	-23.47 to 0.8055	No	ns	0.0783
E. coli OP50 vs. 1.0		-8.5	-20.64 to 3.639	No	ns	0.2987
E. coli OP50 vs. 1.2		-10	-22.14 to 2.139	No	ns	0.1542
E. coli OP50 vs. 1.4		-10.37	-22.51 to 1.772	No	ns	0.1291
E. coli OP50 vs. 1.6		-11.6	-23.74 to 0.5388	No	ns	0.0677
E. coli OP50 vs. 1.8		-7.467	-19.61 to 4.672	No	ns	0.4397
E. coli OP50 vs. 2.0		-6	-18.14 to 6.139	No	ns	0.6804
AxT
E. coli OP50 vs. 0.4		-4.9	-17.04 to 7.239	No	ns	0.8494
E. coli OP50 vs. 0.6		-0.8	-12.94 to 11.34	No	ns	0.9997
E. coli OP50 vs. 0.8		-0.1	-12.24 to 12.04	No	ns	> 0.9999
E. coli OP50 vs. 1.0		-10.23	-22.37 to 1.905	No	ns	0.1379
E. coli OP50 vs. 1.2		-13.33	-25.47 to -1.195	Yes	*	0.0244
E. coli OP50 vs. 1.4		1.267	-10.87 to 13.41	No	ns	0.9996
E. coli OP50 vs. 1.6		-1.767	-13.91 to 10.37	No	ns	0.9994
E. coli OP50 vs. 1.8		-4.567	-16.71 to 7.572	No	ns	0.8902
E. coli OP50 vs. 2.0		-4.667	-16.81 to 7.472	No	ns	0.8785
Ax∅
E. coli OP50 vs. 0.4		52	39.86 to 64.14	Yes	****	< 0.0001
E. coli OP50 vs. 0.6		42.43	30.29 to 54.57	Yes	****	< 0.0001
E. coli OP50 vs. 0.8		41.83	29.69 to 53.97	Yes	****	< 0.0001
E. coli OP50 vs. 1.0		53.5	41.36 to 65.64	Yes	****	< 0.0001
E. coli OP50 vs. 1.2		52.03	39.89 to 64.17	Yes	****	< 0.0001
E. coli OP50 vs. 1.4		47.27	35.13 to 59.41	Yes	****	< 0.0001
E. coli OP50 vs. 1.6		46.73	34.59 to 58.87	Yes	****	< 0.0001
E. coli OP50 vs. 1.8		46.4	34.26 to 58.54	Yes	****	< 0.0001
E. coli OP50 vs. 2.0		50.57	38.43 to 62.71	Yes	****	< 0.0001
Supplementary S1B
Two-way ANOVA
ANOVA table	SS	DF	MS	F (DFn, DFd)	P value
Treatment (between columns)	3417	9	379.7	F (9, 20) = 17.04	P<0.0001
Residual (within columns)	445.6	20	22.28
Total	3863	29
post hoc
Tukey's multiple comparisons test	Mean Diff.	95.00% CI of diff.	Significant?	Summary
E. coli OP50 0.8 vs. 0.4	-33.2	-46.85 to -19.55	Yes	****
E. coli OP50 0.8 vs. 0.6	-33.7	-47.35 to -20.05	Yes	****
E. coli OP50 0.8 vs. 0.8	-30.4	-44.05 to -16.75	Yes	****
E. coli OP50 0.8 vs. 1.0	-34.73	-48.38 to -21.09	Yes	****
E. coli OP50 0.8 vs. 1.2	-28.7	-42.35 to -15.05	Yes	****
E. coli OP50 0.8 vs. 1.4	-38.17	-51.81 to -24.52	Yes	****
E. coli OP50 0.8 vs. 1.6	-33.37	-47.01 to -19.72	Yes	****
E. coli OP50 0.8 vs. 1.8	-34.37	-48.01 to -20.72	Yes	****
E. coli OP50 0.8 vs. 2.0	-39.9	-53.55 to -26.25	Yes	****
0.4 vs. 0.6	-0.5	-14.15 to 13.15	No	ns
0.4 vs. 0.8	2.8	-10.85 to 16.45	No	ns
0.4 vs. 1.0	-1.533	-15.18 to 12.11	No	ns
0.4 vs. 1.2	4.5	-9.148 to 18.15	No	ns
0.4 vs. 1.4	-4.967	-18.61 to 8.681	No	ns
0.4 vs. 1.6	-0.1667	-13.81 to 13.48	No	ns
0.4 vs. 1.8	-1.167	-14.81 to 12.48	No	ns
0.4 vs. 2.0	-6.7	-20.35 to 6.948	No	ns
0.6 vs. 0.8	3.3	-10.35 to 16.95	No	ns
0.6 vs. 1.0	-1.033	-14.68 to 12.61	No	ns
0.6 vs. 1.2	5	-8.648 to 18.65	No	ns
0.6 vs. 1.4	-4.467	-18.11 to 9.181	No	ns
0.6 vs. 1.6	0.3333	-13.31 to 13.98	No	ns
0.6 vs. 1.8	-0.6667	-14.31 to 12.98	No	ns
0.6 vs. 2.0	-6.2	-19.85 to 7.448	No	ns
0.8 vs. 1.0	-4.333	-17.98 to 9.315	No	ns
0.8 vs. 1.2	1.7	-11.95 to 15.35	No	ns
0.8 vs. 1.4	-7.767	-21.41 to 5.881	No	ns
0.8 vs. 1.6	-2.967	-16.61 to 10.68	No	ns
0.8 vs. 1.8	-3.967	-17.61 to 9.681	No	ns
0.8 vs. 2.0	-9.5	-23.15 to 4.148	No	ns
1.0 vs. 1.2	6.033	-7.615 to 19.68	No	ns
1.0 vs. 1.4	-3.433	-17.08 to 10.21	No	ns
1.0 vs. 1.6	1.367	-12.28 to 15.01	No	ns
1.0 vs. 1.8	0.3667	-13.28 to 14.01	No	ns
1.0 vs. 2.0	-5.167	-18.81 to 8.481	No	ns
1.2 vs. 1.4	-9.467	-23.11 to 4.181	No	ns
1.2 vs. 1.6	-4.667	-18.31 to 8.981	No	ns
1.2 vs. 1.8	-5.667	-19.31 to 7.981	No	ns
1.2 vs. 2.0	-11.2	-24.85 to 2.448	No	ns
1.4 vs. 1.6	4.8	-8.848 to 18.45	No	ns
1.4 vs. 1.8	3.8	-9.848 to 17.45	No	ns
1.4 vs. 2.0	-1.733	-15.38 to 11.91	No	ns
1.6 vs. 1.8	-1	-14.65 to 12.65	No	ns
1.6 vs. 2.0	-6.533	-20.18 to 7.115	No	ns
1.8 vs. 2.0	-5.533	-19.18 to 8.115	No	ns

[truncated: 7 more sheets: S2, S3, S4, S5 , S8, S10, S11]
